# Supplementary material for: A generalizable assay for intracellular accumulation to profile cytosolic drug delivery in mammalian cells
Source: Commun Chem. 2026 Feb 6;9:94. doi: 10.1038/s42004-026-01898-8 (PMC12917008; doi:10.1038/s42004-026-01898-8)
Supplement: Supplementary file 4 — Supplementary Data 1 [file 42004_2026_1898_MOESM4_ESM.cdxml]

<?xml version="1.0" encoding="UTF-8" ?>
<!DOCTYPE CDXML SYSTEM "http://www.cambridgesoft.com/xml/cdxml.dtd" >
<CDXML
 CreationProgram="ChemDraw 22.2.0.3300"
 Name="All Chem draw files.cdxml"
 BoundingBox="92.01 75.21 4606.89 2591.88"
 WindowPosition="0 0"
 WindowSize="0 0"
 WindowIsZoomed="yes"
 FractionalWidths="yes"
 InterpretChemically="yes"
 ShowAtomQuery="yes"
 ShowAtomStereo="no"
 ShowAtomEnhancedStereo="yes"
 ShowAtomNumber="no"
 ShowResidueID="no"
 ShowBondQuery="yes"
 ShowBondRxn="yes"
 ShowBondStereo="no"
 ShowTerminalCarbonLabels="no"
 ShowNonTerminalCarbonLabels="no"
 HideImplicitHydrogens="no"
 Magnification="4000"
 LabelFont="3"
 LabelSize="15"
 LabelFace="1"
 CaptionFont="3"
 CaptionSize="15"
 CaptionFace="1"
 HashSpacing="3.49"
 MarginWidth="2.24"
 LineWidth="1.92"
 BoldWidth="3.51"
 BondLength="20.13"
 BondSpacing="18"
 ChainAngle="120"
 LabelJustification="Auto"
 CaptionJustification="Left"
 AminoAcidTermini="HOH"
 ShowSequenceTermini="yes"
 ShowSequenceBonds="yes"
 ShowSequenceUnlinkedBranches="no"
 ResidueWrapCount="40"
 ResidueBlockCount="10"
 PrintMargins="36 36 36 36"
 MacPrintInfo="000300000048004800000000055803A800000000055803A8036708E80618000200000048004800000000055803A8000100000064000000010001010100FF0001270F000100010000000000000000000000000002001901900000000000400000000000000000000100000000000000000000000000000000"
 ChemPropName=""
 ChemPropFormula="Chemical Formula: "
 ChemPropExactMass="Exact Mass: "
 ChemPropMolWt="Molecular Weight: "
 ChemPropMOverZ="m/z: "
 ChemPropAnalysis="Elemental Analysis: "
 ChemPropBoilingPt="Boiling Point: "
 ChemPropMeltingPt="Melting Point: "
 ChemPropCritTemp="Critical Temp: "
 ChemPropCritPres="Critical Pres: "
 ChemPropCritVol="Critical Vol: "
 ChemPropGibbs="Gibbs Energy: "
 ChemPropLogP="Log P: "
 ChemPropMR="MR: "
 ChemPropHenry="Henry&apos;s Law: "
 ChemPropEForm="Heat of Form: "
 ChemProptPSA="tPSA: "
 ChemPropCLogP="CLogP: "
 ChemPropCMR="CMR: "
 ChemPropLogS="LogS: "
 ChemPropPKa="pKa: "
 ChemPropID=""
 ChemPropFragmentLabel=""
 color="0"
 bgcolor="1"
 RxnAutonumberStart="1"
 RxnAutonumberConditions="no"
 RxnAutonumberStyle="Roman"
 RxnAutonumberFormat="(#)"
><colortable>
<color r="1" g="1" b="1"/>
<color r="0" g="0" b="0"/>
<color r="1" g="0" b="0"/>
<color r="1" g="1" b="0"/>
<color r="0" g="1" b="0"/>
<color r="0" g="1" b="1"/>
<color r="0" g="0" b="1"/>
<color r="1" g="0" b="1"/>
<color r="0.8157" g="0" b="0"/>
<color r="0.2510" g="0.3608" b="0.5804"/>
<color r="0.5020" g="0.5020" b="0.7451"/>
<color r="0.0706" g="0.1804" b="0.3373"/>
<color r="0.7020" g="0.4000" b="0.5451"/>
<color r="0.9922" g="0.6902" b="0.4275"/>
<color r="0.0706" g="0.3804" b="0.2353"/>
<color r="0.9961" g="0.7020" b="0.4275"/>
<color r="0.5255" g="0" b="0"/>
<color r="0.6510" g="0.5608" b="0.4157"/>
<color r="0.3569" g="0.4706" b="0.3608"/>
<color r="0.3961" g="0.3255" b="0.4510"/>
<color r="0.2706" g="0.2000" b="0.3059"/>
<color r="0.7804" g="0.3451" b="0.3412"/>
<color r="0.7922" g="0.3451" b="0.3412"/>
<color r="0" g="0" b="0.3765"/>
<color r="0.5020" g="0" b="0.2510"/>
<color r="0" g="0.2510" b="0"/>
<color r="0.7804" g="0" b="0"/>
</colortable><fonttable>
<font id="3" charset="iso-8859-1" name="Arial"/>
<font id="21" charset="iso-8859-1" name="Arial"/>
</fonttable><page
 id="82243"
 BoundingBox="0 0 6048 6480"
 HeaderPosition="36"
 FooterPosition="36"
 PrintTrimMarks="yes"
 HeightPages="5"
 WidthPages="7"
><group
 id="63605"
 BoundingBox="1594.61 867.24 1635.85 879.11"
 Z="9455"
><fragment
 id="9056"
 BoundingBox="1594.61 867.24 1635.85 879.11"
 Z="9438"
><n
 id="9055"
 p="1599.67 873.44"
 Z="9437"
 Warning="ChemDraw can&apos;t interpret this label."
 LabelSize="14"
 MarginWidth="1.19"
 NodeType="Unspecified"
 NeedsClean="yes"
 AS="N"
><t
 p="1594.61 878.96"
 BoundingBox="1594.61 867.24 1635.85 879.11"
 LabelSize="14"
 LabelJustification="Left"
 LabelAlignment="Left"
><s font="21" size="14" color="0">Nmet0</s></t></n></fragment></group><group
 id="9443"
 BoundingBox="1592.42 2208.96 1633.66 2220.77"
 Z="9456"
><fragment
 id="9083"
 BoundingBox="1592.42 2208.96 1633.66 2220.77"
 Z="9452"
><n
 id="9082"
 p="1597.48 2215.10"
 Z="9451"
 Warning="ChemDraw can&apos;t interpret this label."
 LabelSize="14"
 MarginWidth="1.19"
 NodeType="Unspecified"
 NeedsClean="yes"
 AS="N"
><t
 p="1592.42 2220.62"
 BoundingBox="1592.42 2208.96 1633.66 2220.77"
 LabelSize="14"
 LabelJustification="Left"
 LabelAlignment="Left"
><s font="3" size="14" color="0">Nmet4</s></t></n></fragment></group><group
 id="63804"
 BoundingBox="1604.18 1520.78 1645.41 1532.66"
 Z="9567"
><fragment
 id="63914"
 BoundingBox="1604.18 1520.78 1645.41 1532.66"
 Z="9566"
><n
 id="63915"
 p="1609.23 1526.98"
 Z="9565"
 Warning="ChemDraw can&apos;t interpret this label."
 LabelSize="14"
 MarginWidth="1.19"
 NodeType="Unspecified"
 NeedsClean="yes"
 AS="N"
><t
 p="1604.18 1532.51"
 BoundingBox="1604.18 1520.78 1645.41 1532.66"
 LabelSize="14"
 LabelJustification="Left"
 LabelAlignment="Left"
><s font="3" size="14" color="0">Nmet9</s></t></n></fragment></group><fragment
 id="59821"
 BoundingBox="601.26 1315.16 746.11 1474.10"
 Z="6109"
><n
 id="59822"
 p="660.15 1437.34"
 Z="6108"
 LabelSize="14"
 MarginWidth="1.19"
 AS="N"
/><n
 id="59823"
 p="670.97 1437.34"
 Z="6110"
 LabelSize="14"
 MarginWidth="1.19"
 Geometry="Tetrahedral"
 AS="S"
 BondOrdering="59889 59925 59933 0"
><objecttag
 TagType="Unknown"
 Visible="no"
 Name="stereo"
><t
 p="216.14 2016.50"
 BoundingBox="216.14 2012.65 222.14 2017.45"
 Visible="no"
 IgnoreWarnings="yes"
 LabelSize="6"
 CaptionLineHeight="variable"
><s font="3" size="4.5" color="0">(S)</s></t></objecttag></n><n
 id="59824"
 p="676.38 1427.98"
 Z="6111"
 LabelSize="14"
 MarginWidth="1.19"
 Element="7"
 NumHydrogens="1"
 NeedsClean="yes"
 AS="N"
><t
 p="681.44 1433.51"
 BoundingBox="661.22 1421.84 681.44 1433.51"
 LabelSize="14"
 LabelJustification="Right"
 Justification="Right"
 LabelAlignment="Right"
><s font="3" size="14" color="0" face="96">NH</s></t></n><n
 id="59825"
 p="654.73 1446.73"
 Z="6112"
 LabelSize="14"
 MarginWidth="1.19"
 Element="8"
 NumHydrogens="0"
 NeedsClean="yes"
 AS="N"
><t
 p="649.29 1452.25"
 BoundingBox="649.29 1440.35 660.18 1452.40"
 LabelSize="14"
 LabelJustification="Left"
><s font="3" size="14" color="0" face="96">O</s></t></n><n
 id="59826"
 p="638.49 1418.60"
 Z="6115"
 LabelSize="14"
 MarginWidth="1.19"
 AS="N"
/><n
 id="59827"
 p="654.73 1427.98"
 Z="6116"
 LabelSize="14"
 MarginWidth="1.19"
 Element="7"
 NumHydrogens="1"
 NeedsClean="yes"
 AS="N"
><t
 p="649.68 1433.51"
 BoundingBox="649.68 1421.84 669.90 1433.51"
 LabelSize="14"
 LabelJustification="Left"
 LabelAlignment="Left"
><s font="3" size="14" color="0" face="96">NH</s></t></n><n
 id="59828"
 p="643.91 1427.98"
 Z="6117"
 LabelSize="14"
 MarginWidth="1.19"
 Geometry="Tetrahedral"
 AS="S"
 BondOrdering="59891 59895 59934 0"
><objecttag
 TagType="Unknown"
 Visible="no"
 Name="stereo"
><t
 p="178.36 1999"
 BoundingBox="178.36 1995.15 184.36 1999.95"
 Visible="no"
 IgnoreWarnings="yes"
 LabelSize="6"
 CaptionLineHeight="variable"
><s font="3" size="4.5" color="0">(S)</s></t></objecttag></n><n
 id="59829"
 p="638.49 1437.34"
 Z="6118"
 LabelSize="14"
 MarginWidth="1.19"
 AS="N"
/><n
 id="59830"
 p="627.67 1437.34"
 Z="6119"
 LabelSize="14"
 MarginWidth="1.19"
 AS="N"
/><n
 id="59831"
 p="627.67 1418.60"
 Z="6120"
 LabelSize="14"
 MarginWidth="1.19"
 Element="8"
 NumHydrogens="0"
 NeedsClean="yes"
 AS="N"
><t
 p="622.23 1424.13"
 BoundingBox="622.23 1412.23 633.12 1424.28"
 LabelSize="14"
 LabelJustification="Left"
><s font="3" size="14" color="0" face="96">O</s></t></n><n
 id="59832"
 p="643.91 1390.48"
 Z="6126"
 LabelSize="14"
 MarginWidth="1.19"
 AS="N"
/><n
 id="59833"
 p="643.91 1409.23"
 Z="6127"
 LabelSize="14"
 MarginWidth="1.19"
 Element="7"
 NumHydrogens="1"
 NeedsClean="yes"
 AS="N"
><t
 p="638.86 1414.75"
 BoundingBox="638.86 1403.08 659.08 1414.75"
 LabelSize="14"
 LabelJustification="Left"
 LabelAlignment="Left"
><s font="3" size="14" color="0" face="96">NH</s></t></n><n
 id="59834"
 p="638.49 1399.85"
 Z="6128"
 LabelSize="14"
 MarginWidth="1.19"
 Geometry="Tetrahedral"
 AS="S"
 BondOrdering="59896 59899 59935 0"
><objecttag
 TagType="Unknown"
 Visible="no"
 Name="stereo"
><t
 p="174.64 1955.26"
 BoundingBox="174.64 1951.41 180.64 1956.21"
 Visible="no"
 IgnoreWarnings="yes"
 LabelSize="6"
 CaptionLineHeight="variable"
><s font="3" size="4.5" color="0">(S)</s></t></objecttag></n><n
 id="59835"
 p="627.67 1399.85"
 Z="6129"
 LabelSize="14"
 MarginWidth="1.19"
 AS="N"
/><n
 id="59836"
 p="638.49 1381.10"
 Z="6130"
 LabelSize="14"
 MarginWidth="1.19"
 Element="8"
 NumHydrogens="0"
 NeedsClean="yes"
 AS="N"
><t
 p="633.05 1386.62"
 BoundingBox="633.05 1374.72 643.94 1386.77"
 LabelSize="14"
 LabelJustification="Left"
><s font="3" size="14" color="0" face="96">O</s></t></n><n
 id="59837"
 p="670.97 1381.10"
 Z="6135"
 LabelSize="14"
 MarginWidth="1.19"
 AS="N"
/><n
 id="59838"
 p="654.73 1390.48"
 Z="6136"
 LabelSize="14"
 MarginWidth="1.19"
 Element="7"
 NumHydrogens="1"
 NeedsClean="yes"
 AS="N"
><t
 p="649.68 1396"
 BoundingBox="649.68 1384.33 669.90 1396"
 LabelSize="14"
 LabelJustification="Left"
 LabelAlignment="Left"
><s font="3" size="14" color="0" face="96">NH</s></t></n><n
 id="59839"
 p="660.15 1381.10"
 Z="6137"
 LabelSize="14"
 MarginWidth="1.19"
 Geometry="Tetrahedral"
 AS="S"
 BondOrdering="59900 59903 59936 0"
><objecttag
 TagType="Unknown"
 Visible="no"
 Name="stereo"
><t
 p="208.63 1929.06"
 BoundingBox="208.63 1925.21 214.63 1930.01"
 Visible="no"
 IgnoreWarnings="yes"
 LabelSize="6"
 CaptionLineHeight="variable"
><s font="3" size="4.5" color="0">(S)</s></t></objecttag></n><n
 id="59840"
 p="654.73 1371.72"
 Z="6138"
 LabelSize="14"
 MarginWidth="1.19"
 AS="N"
/><n
 id="59841"
 p="643.91 1371.72"
 Z="6139"
 LabelSize="14"
 MarginWidth="1.19"
 AS="N"
/><n
 id="59842"
 p="676.38 1390.48"
 Z="6140"
 LabelSize="14"
 MarginWidth="1.19"
 Element="8"
 NumHydrogens="0"
 NeedsClean="yes"
 AS="N"
><t
 p="670.94 1396"
 BoundingBox="670.94 1384.10 681.83 1396.15"
 LabelSize="14"
 LabelJustification="Left"
><s font="3" size="14" color="0" face="96">O</s></t></n><n
 id="59843"
 p="692.62 1362.35"
 Z="6146"
 LabelSize="14"
 MarginWidth="1.19"
 AS="N"
/><n
 id="59844"
 p="676.38 1371.72"
 Z="6147"
 LabelSize="14"
 MarginWidth="1.19"
 Element="7"
 NumHydrogens="1"
 NeedsClean="yes"
 AS="N"
><t
 p="681.44 1377.24"
 BoundingBox="661.22 1365.58 681.44 1377.24"
 LabelSize="14"
 LabelJustification="Right"
 Justification="Right"
 LabelAlignment="Right"
><s font="3" size="14" color="0" face="96">NH</s></t></n><n
 id="59845"
 p="687.21 1371.72"
 Z="6148"
 LabelSize="14"
 MarginWidth="1.19"
 Geometry="Tetrahedral"
 AS="S"
 BondOrdering="59905 59909 0 59938"
><objecttag
 TagType="Unknown"
 Visible="no"
 Name="stereo"
><t
 p="246.40 1911.53"
 BoundingBox="246.40 1907.68 252.40 1912.48"
 Visible="no"
 IgnoreWarnings="yes"
 LabelSize="6"
 CaptionLineHeight="variable"
><s font="3" size="4.5" color="0">(S)</s></t></objecttag></n><n
 id="59846"
 p="692.62 1381.10"
 Z="6149"
 LabelSize="14"
 MarginWidth="1.19"
 AS="N"
/><n
 id="59847"
 p="687.21 1390.48"
 Z="6150"
 LabelSize="14"
 MarginWidth="1.19"
 Element="16"
 NumHydrogens="0"
 NeedsClean="yes"
 AS="N"
><t
 p="682.54 1396"
 BoundingBox="682.54 1384.10 691.88 1396.15"
 LabelSize="14"
 LabelJustification="Left"
 LabelAlignment="Left"
><s font="3" size="14" color="0" face="96">S</s></t></n><n
 id="59848"
 p="687.21 1352.97"
 Z="6151"
 LabelSize="14"
 MarginWidth="1.19"
 Element="8"
 NumHydrogens="0"
 NeedsClean="yes"
 AS="N"
><t
 p="681.77 1358.50"
 BoundingBox="681.77 1346.60 692.66 1358.65"
 LabelSize="14"
 LabelJustification="Left"
><s font="3" size="14" color="0" face="96">O</s></t></n><n
 id="59849"
 p="719.68 1352.97"
 Z="6157"
 LabelSize="14"
 MarginWidth="1.19"
 AS="N"
/><n
 id="59850"
 p="703.46 1362.35"
 Z="6158"
 LabelSize="14"
 MarginWidth="1.19"
 Element="7"
 NumHydrogens="1"
 NeedsClean="yes"
 AS="N"
><t
 p="698.40 1367.87"
 BoundingBox="698.40 1356.21 718.62 1367.87"
 LabelSize="14"
 LabelJustification="Left"
 LabelAlignment="Left"
><s font="3" size="14" color="0" face="96">NH</s></t></n><n
 id="59851"
 p="708.87 1352.97"
 Z="6159"
 LabelSize="14"
 MarginWidth="1.19"
 Geometry="Tetrahedral"
 AS="S"
 BondOrdering="59910 59913 59937 0"
><objecttag
 TagType="Unknown"
 Visible="no"
 Name="stereo"
><t
 p="299.43 1859.19"
 BoundingBox="299.43 1855.34 305.43 1860.14"
 Visible="no"
 IgnoreWarnings="yes"
 LabelSize="6"
 CaptionLineHeight="variable"
><s font="3" size="4.5" color="0">(S)</s></t></objecttag></n><n
 id="59852"
 p="703.46 1343.60"
 Z="6160"
 LabelSize="14"
 MarginWidth="1.19"
 AS="N"
/><n
 id="59853"
 p="725.11 1362.35"
 Z="6161"
 LabelSize="14"
 MarginWidth="1.19"
 Element="8"
 NumHydrogens="0"
 NeedsClean="yes"
 AS="N"
><t
 p="719.66 1367.87"
 BoundingBox="719.66 1355.97 730.55 1368.02"
 LabelSize="14"
 LabelJustification="Left"
><s font="3" size="14" color="0" face="96">O</s></t></n><n
 id="59854"
 p="725.11 1343.60"
 Z="6166"
 LabelSize="14"
 MarginWidth="1.19"
 Element="7"
 NumHydrogens="2"
 NeedsClean="yes"
 AS="N"
><t
 p="720.05 1349.13"
 BoundingBox="720.05 1337.46 746.11 1352.08"
 LabelSize="14"
 LabelJustification="Left"
 LabelAlignment="Left"
><s font="3" size="14" color="0" face="96">NH2</s></t></n><n
 id="59855"
 p="708.87 1334.22"
 Z="6168"
 LabelSize="14"
 MarginWidth="1.19"
 AS="N"
/><n
 id="59856"
 p="703.46 1324.85"
 Z="6169"
 LabelSize="14"
 MarginWidth="1.19"
 AS="N"
/><n
 id="59857"
 p="708.87 1315.47"
 Z="6170"
 LabelSize="14"
 MarginWidth="1.19"
 AS="N"
/><n
 id="59858"
 p="719.68 1315.47"
 Z="6171"
 LabelSize="14"
 MarginWidth="1.19"
 AS="N"
/><n
 id="59859"
 p="725.11 1324.85"
 Z="6172"
 LabelSize="14"
 MarginWidth="1.19"
 AS="N"
/><n
 id="59860"
 p="719.68 1334.22"
 Z="6173"
 LabelSize="14"
 MarginWidth="1.19"
 AS="N"
/><n
 id="59861"
 p="676.38 1446.73"
 Z="6180"
 LabelSize="14"
 MarginWidth="1.19"
 AS="N"
/><n
 id="59862"
 p="687.21 1446.73"
 Z="6181"
 LabelSize="14"
 MarginWidth="1.19"
 AS="N"
/><n
 id="59863"
 p="692.62 1456.10"
 Z="6183"
 LabelSize="14"
 MarginWidth="1.19"
 AS="N"
/><n
 id="59864"
 p="703.46 1456.10"
 Z="6185"
 LabelSize="14"
 MarginWidth="1.19"
 AS="N"
/><n
 id="59865"
 p="708.87 1465.48"
 Z="6187"
 color="18"
 LabelSize="14"
 MarginWidth="1.19"
 NodeType="Nickname"
 NeedsClean="yes"
 AS="N"
><fragment
 id="82244"
><n
 id="61753"
 p="708.87 1465.48"
 Z="6045"
 Element="7"
 NumHydrogens="0"
 NeedsClean="yes"
><t
 p="703.45 1471.38"
 BoundingBox="703.45 1458.84 714.28 1471.38"
 LabelJustification="Left"
><s font="3" size="15" color="0" face="97">N</s></t></n><n
 id="61754"
 p="719.65 1465.48"
 Z="6046"
 Element="7"
 NumHydrogens="0"
 Charge="1"
 NeedsClean="yes"
><t
 p="714.23 1471.38"
 BoundingBox="714.23 1456.91 731.64 1471.38"
 LabelJustification="Left"
 LabelAlignment="Left"
><s font="3" size="15" color="0" face="97">N+</s></t></n><n
 id="61755"
 p="730.43 1465.48"
 Z="6047"
 Element="7"
 NumHydrogens="0"
 Charge="-1"
 NeedsClean="yes"
><t
 p="725.02 1471.38"
 BoundingBox="725.02 1458.84 739.60 1471.38"
 LabelJustification="Left"
 LabelAlignment="Left"
><s font="3" size="15" color="0" face="97">N-</s></t></n><n
 id="61756"
 p="703.47 1456.14"
 Z="6048"
 NodeType="ExternalConnectionPoint"
 ExternalConnectionNum="1"
/><b
 id="61757"
 Z="6049"
 B="61754"
 E="61755"
 Order="2"
/><b
 id="61758"
 Z="6050"
 B="61753"
 E="61754"
 Order="2"
/><b
 id="61759"
 Z="6051"
 B="61756"
 E="61753"
/></fragment><t
 p="703.81 1471"
 BoundingBox="703.81 1459.34 719.76 1474.10"
 color="18"
 LabelSize="14"
 LabelJustification="Left"
 LabelAlignment="Left"
><s font="3" size="14" color="18" face="96">N3</s></t></n><n
 id="59874"
 p="622.26 1427.98"
 Z="6190"
 LabelSize="14"
 MarginWidth="1.19"
 AS="N"
/><n
 id="59875"
 p="622.26 1446.73"
 Z="6192"
 LabelSize="14"
 MarginWidth="1.19"
 AS="N"
/><n
 id="59876"
 p="622.26 1409.23"
 Z="6194"
 LabelSize="14"
 MarginWidth="1.19"
 Element="8"
 NumHydrogens="1"
 NeedsClean="yes"
 AS="N"
><t
 p="627.71 1414.75"
 BoundingBox="606.71 1402.85 627.71 1414.90"
 LabelSize="14"
 LabelJustification="Right"
 Justification="Right"
 LabelAlignment="Right"
><s font="3" size="14" color="0" face="96">OH</s></t></n><n
 id="59877"
 p="638.49 1362.35"
 Z="6196"
 LabelSize="14"
 MarginWidth="1.19"
 AS="N"
/><n
 id="59878"
 p="627.67 1362.35"
 Z="6198"
 LabelSize="14"
 MarginWidth="1.19"
 AS="N"
/><n
 id="59879"
 p="622.26 1352.97"
 Z="6200"
 LabelSize="14"
 MarginWidth="1.19"
 Element="7"
 NumHydrogens="2"
 NeedsClean="yes"
 AS="N"
><t
 p="627.32 1358.50"
 BoundingBox="601.26 1346.83 627.32 1361.45"
 LabelSize="14"
 LabelJustification="Right"
 Justification="Right"
 LabelAlignment="Right"
><s font="3" size="14" color="0" face="96">NH2</s></t></n><n
 id="59880"
 p="687.21 1427.98"
 Z="6209"
 LabelSize="14"
 MarginWidth="1.19"
 AS="N"
/><n
 id="59881"
 p="703.46 1418.60"
 Z="6210"
 LabelSize="14"
 MarginWidth="1.19"
 Element="7"
 NumHydrogens="1"
 NeedsClean="yes"
 AS="N"
><t
 p="698.40 1424.13"
 BoundingBox="698.40 1412.46 718.62 1424.13"
 LabelSize="14"
 LabelJustification="Left"
 LabelAlignment="Left"
><s font="3" size="14" color="0" face="96">NH</s></t></n><n
 id="59882"
 p="692.62 1418.60"
 Z="6211"
 LabelSize="14"
 MarginWidth="1.19"
 Geometry="Tetrahedral"
 AS="R"
 BondOrdering="59940 59939 59941 0"
><objecttag
 TagType="Unknown"
 Visible="no"
 Name="stereo"
><t
 p="249.59 1990.27"
 BoundingBox="249.59 1986.42 255.84 1991.22"
 Visible="no"
 IgnoreWarnings="yes"
 LabelSize="6"
 CaptionLineHeight="variable"
><s font="3" size="4.5" color="0">(R)</s></t></objecttag></n><n
 id="59883"
 p="687.21 1409.23"
 Z="6212"
 LabelSize="14"
 MarginWidth="1.19"
 AS="N"
/><n
 id="59884"
 p="692.62 1399.85"
 Z="6213"
 LabelSize="14"
 MarginWidth="1.19"
 Element="16"
 NumHydrogens="0"
 NeedsClean="yes"
 AS="N"
><t
 p="687.95 1405.38"
 BoundingBox="687.95 1393.48 697.29 1405.53"
 LabelSize="14"
 LabelJustification="Left"
 LabelAlignment="Below"
><s font="3" size="14" color="0" face="96">S</s></t></n><n
 id="59885"
 p="692.62 1437.34"
 Z="6214"
 LabelSize="14"
 MarginWidth="1.19"
 Element="8"
 NumHydrogens="0"
 NeedsClean="yes"
 AS="N"
><t
 p="687.18 1442.87"
 BoundingBox="687.18 1430.97 698.07 1443.02"
 LabelSize="14"
 LabelJustification="Left"
><s font="3" size="14" color="0" face="96">O</s></t></n><n
 id="59886"
 p="708.87 1409.23"
 Z="6221"
 LabelSize="14"
 MarginWidth="1.19"
 AS="N"
/><n
 id="59887"
 p="703.46 1399.85"
 Z="6223"
 LabelSize="14"
 MarginWidth="1.19"
 Element="8"
 NumHydrogens="0"
 NeedsClean="yes"
 AS="N"
><t
 p="698.01 1405.38"
 BoundingBox="698.01 1393.48 708.90 1405.53"
 LabelSize="14"
 LabelJustification="Left"
><s font="3" size="14" color="0" face="96">O</s></t></n><n
 id="59888"
 p="719.68 1409.23"
 Z="6225"
 LabelSize="14"
 MarginWidth="1.19"
 AS="N"
/><b
 id="59889"
 Z="6113"
 LabelSize="14"
 HashSpacing="1.70"
 MarginWidth="1.19"
 LineWidth="0.60"
 BoldWidth="1.56"
 BondLength="10.80"
 B="59822"
 E="59823"
 BS="N"
/><b
 id="59890"
 Z="6114"
 LabelSize="14"
 HashSpacing="1.70"
 MarginWidth="1.19"
 LineWidth="0.60"
 BoldWidth="1.56"
 BondLength="10.80"
 B="59822"
 E="59825"
 Order="2"
 BS="N"
/><b
 id="59891"
 Z="6121"
 LabelSize="14"
 HashSpacing="1.70"
 MarginWidth="1.19"
 LineWidth="0.60"
 BoldWidth="1.56"
 BondLength="10.80"
 B="59826"
 E="59828"
 BS="N"
/><b
 id="59892"
 Z="6122"
 LabelSize="14"
 HashSpacing="1.70"
 MarginWidth="1.19"
 LineWidth="0.60"
 BoldWidth="1.56"
 BondLength="10.80"
 B="59829"
 E="59830"
 BS="N"
/><b
 id="59893"
 Z="6123"
 LabelSize="14"
 HashSpacing="1.70"
 MarginWidth="1.19"
 LineWidth="0.60"
 BoldWidth="1.56"
 BondLength="10.80"
 B="59826"
 E="59831"
 Order="2"
 BS="N"
/><b
 id="59894"
 Z="6124"
 LabelSize="14"
 HashSpacing="1.70"
 MarginWidth="1.19"
 LineWidth="0.60"
 BoldWidth="1.56"
 BondLength="10.80"
 B="59827"
 E="59822"
 BS="N"
/><b
 id="59895"
 Z="6125"
 LabelSize="14"
 HashSpacing="1.70"
 MarginWidth="1.19"
 LineWidth="0.60"
 BoldWidth="1.56"
 BondLength="10.80"
 B="59827"
 E="59828"
 BS="N"
/><b
 id="59896"
 Z="6131"
 LabelSize="14"
 HashSpacing="1.70"
 MarginWidth="1.19"
 LineWidth="0.60"
 BoldWidth="1.56"
 BondLength="10.80"
 B="59832"
 E="59834"
 BS="N"
/><b
 id="59897"
 Z="6132"
 LabelSize="14"
 HashSpacing="1.70"
 MarginWidth="1.19"
 LineWidth="0.60"
 BoldWidth="1.56"
 BondLength="10.80"
 B="59832"
 E="59836"
 Order="2"
 BS="N"
/><b
 id="59898"
 Z="6133"
 LabelSize="14"
 HashSpacing="1.70"
 MarginWidth="1.19"
 LineWidth="0.60"
 BoldWidth="1.56"
 BondLength="10.80"
 B="59833"
 E="59826"
 BS="N"
/><b
 id="59899"
 Z="6134"
 LabelSize="14"
 HashSpacing="1.70"
 MarginWidth="1.19"
 LineWidth="0.60"
 BoldWidth="1.56"
 BondLength="10.80"
 B="59833"
 E="59834"
 BS="N"
/><b
 id="59900"
 Z="6141"
 LabelSize="14"
 HashSpacing="1.70"
 MarginWidth="1.19"
 LineWidth="0.60"
 BoldWidth="1.56"
 BondLength="10.80"
 B="59837"
 E="59839"
 BS="N"
/><b
 id="59901"
 Z="6142"
 LabelSize="14"
 HashSpacing="1.70"
 MarginWidth="1.19"
 LineWidth="0.60"
 BoldWidth="1.56"
 BondLength="10.80"
 B="59840"
 E="59841"
 BS="N"
/><b
 id="59902"
 Z="6143"
 LabelSize="14"
 HashSpacing="1.70"
 MarginWidth="1.19"
 LineWidth="0.60"
 BoldWidth="1.56"
 BondLength="10.80"
 B="59837"
 E="59842"
 Order="2"
 BS="N"
/><b
 id="59903"
 Z="6144"
 LabelSize="14"
 HashSpacing="1.70"
 MarginWidth="1.19"
 LineWidth="0.60"
 BoldWidth="1.56"
 BondLength="10.80"
 B="59838"
 E="59839"
 BS="N"
/><b
 id="59904"
 Z="6145"
 LabelSize="14"
 HashSpacing="1.70"
 MarginWidth="1.19"
 LineWidth="0.60"
 BoldWidth="1.56"
 BondLength="10.80"
 B="59832"
 E="59838"
 BS="N"
/><b
 id="59905"
 Z="6152"
 LabelSize="14"
 HashSpacing="1.70"
 MarginWidth="1.19"
 LineWidth="0.60"
 BoldWidth="1.56"
 BondLength="10.80"
 B="59843"
 E="59845"
 Display="Bold"
 BS="N"
/><b
 id="59906"
 Z="6153"
 LabelSize="14"
 HashSpacing="1.70"
 MarginWidth="1.19"
 LineWidth="0.60"
 BoldWidth="1.56"
 BondLength="10.80"
 B="59846"
 E="59847"
 BS="N"
/><b
 id="59907"
 Z="6154"
 LabelSize="14"
 HashSpacing="1.70"
 MarginWidth="1.19"
 LineWidth="0.60"
 BoldWidth="1.56"
 BondLength="10.80"
 B="59843"
 E="59848"
 Order="2"
 BS="N"
/><b
 id="59908"
 Z="6155"
 LabelSize="14"
 HashSpacing="1.70"
 MarginWidth="1.19"
 LineWidth="0.60"
 BoldWidth="1.56"
 BondLength="10.80"
 B="59844"
 E="59837"
 BS="N"
/><b
 id="59909"
 Z="6156"
 LabelSize="14"
 HashSpacing="1.70"
 MarginWidth="1.19"
 LineWidth="0.60"
 BoldWidth="1.56"
 BondLength="10.80"
 B="59845"
 E="59844"
 BS="N"
/><b
 id="59910"
 Z="6162"
 LabelSize="14"
 HashSpacing="1.70"
 MarginWidth="1.19"
 LineWidth="0.60"
 BoldWidth="1.56"
 BondLength="10.80"
 B="59849"
 E="59851"
 BS="N"
/><b
 id="59911"
 Z="6163"
 LabelSize="14"
 HashSpacing="1.70"
 MarginWidth="1.19"
 LineWidth="0.60"
 BoldWidth="1.56"
 BondLength="10.80"
 B="59849"
 E="59853"
 Order="2"
 BS="N"
/><b
 id="59912"
 Z="6164"
 LabelSize="14"
 HashSpacing="1.70"
 MarginWidth="1.19"
 LineWidth="0.60"
 BoldWidth="1.56"
 BondLength="10.80"
 B="59843"
 E="59850"
 BS="N"
/><b
 id="59913"
 Z="6165"
 LabelSize="14"
 HashSpacing="1.70"
 MarginWidth="1.19"
 LineWidth="0.60"
 BoldWidth="1.56"
 BondLength="10.80"
 B="59850"
 E="59851"
 Display="Bold"
 BS="N"
/><b
 id="59914"
 Z="6167"
 LabelSize="14"
 HashSpacing="1.70"
 MarginWidth="1.19"
 LineWidth="0.60"
 BoldWidth="1.56"
 BondLength="10.80"
 B="59849"
 E="59854"
 BS="N"
/><b
 id="59915"
 Z="6174"
 LabelSize="14"
 HashSpacing="1.70"
 MarginWidth="1.19"
 LineWidth="0.60"
 BoldWidth="1.56"
 BondLength="10.80"
 B="59855"
 E="59856"
 BS="N"
/><b
 id="59916"
 Z="6175"
 LabelSize="14"
 HashSpacing="1.70"
 MarginWidth="1.19"
 LineWidth="0.60"
 BoldWidth="1.56"
 BondLength="10.80"
 B="59856"
 E="59857"
 Order="2"
 BS="N"
 BondCircularOrdering="0 59915 59917 0"
/><b
 id="59917"
 Z="6176"
 LabelSize="14"
 HashSpacing="1.70"
 MarginWidth="1.19"
 LineWidth="0.60"
 BoldWidth="1.56"
 BondLength="10.80"
 B="59857"
 E="59858"
 BS="N"
/><b
 id="59918"
 Z="6177"
 LabelSize="14"
 HashSpacing="1.70"
 MarginWidth="1.19"
 LineWidth="0.60"
 BoldWidth="1.56"
 BondLength="10.80"
 B="59858"
 E="59859"
 Order="2"
 BS="N"
 BondCircularOrdering="0 59917 59919 0"
/><b
 id="59919"
 Z="6178"
 LabelSize="14"
 HashSpacing="1.70"
 MarginWidth="1.19"
 LineWidth="0.60"
 BoldWidth="1.56"
 BondLength="10.80"
 B="59859"
 E="59860"
 BS="N"
/><b
 id="59920"
 Z="6179"
 LabelSize="14"
 HashSpacing="1.70"
 MarginWidth="1.19"
 LineWidth="0.60"
 BoldWidth="1.56"
 BondLength="10.80"
 B="59855"
 E="59860"
 Order="2"
 BS="N"
 BondCircularOrdering="59915 59932 0 59919"
/><b
 id="59921"
 Z="6182"
 LabelSize="14"
 HashSpacing="1.70"
 MarginWidth="1.19"
 LineWidth="0.60"
 BoldWidth="1.56"
 BondLength="10.80"
 B="59861"
 E="59862"
 BS="N"
/><b
 id="59922"
 Z="6184"
 LabelSize="14"
 HashSpacing="1.70"
 MarginWidth="1.19"
 LineWidth="0.60"
 BoldWidth="1.56"
 BondLength="10.80"
 B="59862"
 E="59863"
 BS="N"
/><b
 id="59923"
 Z="6186"
 LabelSize="14"
 HashSpacing="1.70"
 MarginWidth="1.19"
 LineWidth="0.60"
 BoldWidth="1.56"
 BondLength="10.80"
 B="59863"
 E="59864"
 BS="N"
/><b
 id="59924"
 Z="6188"
 LabelSize="14"
 HashSpacing="1.70"
 MarginWidth="1.19"
 LineWidth="0.60"
 BoldWidth="1.56"
 BondLength="10.80"
 B="59864"
 E="59865"
 BS="N"
/><b
 id="59925"
 Z="6189"
 LabelSize="14"
 HashSpacing="1.70"
 MarginWidth="1.19"
 LineWidth="0.60"
 BoldWidth="1.56"
 BondLength="10.80"
 B="59824"
 E="59823"
 BS="N"
/><b
 id="59926"
 Z="6191"
 LabelSize="14"
 HashSpacing="1.70"
 MarginWidth="1.19"
 LineWidth="0.60"
 BoldWidth="1.56"
 BondLength="10.80"
 B="59830"
 E="59874"
 BS="N"
/><b
 id="59927"
 Z="6193"
 LabelSize="14"
 HashSpacing="1.70"
 MarginWidth="1.19"
 LineWidth="0.60"
 BoldWidth="1.56"
 BondLength="10.80"
 B="59830"
 E="59875"
 BS="N"
/><b
 id="59928"
 Z="6195"
 LabelSize="14"
 HashSpacing="1.70"
 MarginWidth="1.19"
 LineWidth="0.60"
 BoldWidth="1.56"
 BondLength="10.80"
 B="59835"
 E="59876"
 BS="N"
/><b
 id="59929"
 Z="6197"
 LabelSize="14"
 HashSpacing="1.70"
 MarginWidth="1.19"
 LineWidth="0.60"
 BoldWidth="1.56"
 BondLength="10.80"
 B="59841"
 E="59877"
 BS="N"
/><b
 id="59930"
 Z="6199"
 LabelSize="14"
 HashSpacing="1.70"
 MarginWidth="1.19"
 LineWidth="0.60"
 BoldWidth="1.56"
 BondLength="10.80"
 B="59877"
 E="59878"
 BS="N"
/><b
 id="59931"
 Z="6201"
 LabelSize="14"
 HashSpacing="1.70"
 MarginWidth="1.19"
 LineWidth="0.60"
 BoldWidth="1.56"
 BondLength="10.80"
 B="59878"
 E="59879"
 BS="N"
/><b
 id="59932"
 Z="6202"
 LabelSize="14"
 HashSpacing="1.70"
 MarginWidth="1.19"
 LineWidth="0.60"
 BoldWidth="1.56"
 BondLength="10.80"
 B="59852"
 E="59855"
 BS="N"
/><b
 id="59933"
 Z="6203"
 LabelSize="14"
 HashSpacing="1.70"
 MarginWidth="1.19"
 LineWidth="0.60"
 BoldWidth="1.56"
 BondLength="10.80"
 B="59823"
 E="59861"
 Display="Bold"
 BS="N"
/><b
 id="59934"
 Z="6204"
 LabelSize="14"
 HashSpacing="1.70"
 MarginWidth="1.19"
 LineWidth="0.60"
 BoldWidth="1.56"
 BondLength="10.80"
 B="59828"
 E="59829"
 Display="Bold"
 BS="N"
/><b
 id="59935"
 Z="6205"
 LabelSize="14"
 HashSpacing="1.70"
 MarginWidth="1.19"
 LineWidth="0.60"
 BoldWidth="1.56"
 BondLength="10.80"
 B="59834"
 E="59835"
 Display="Bold"
 BS="N"
/><b
 id="59936"
 Z="6206"
 LabelSize="14"
 HashSpacing="1.70"
 MarginWidth="1.19"
 LineWidth="0.60"
 BoldWidth="1.56"
 BondLength="10.80"
 B="59839"
 E="59840"
 Display="Bold"
 BS="N"
/><b
 id="59937"
 Z="6207"
 LabelSize="14"
 HashSpacing="1.70"
 MarginWidth="1.19"
 LineWidth="0.60"
 BoldWidth="1.56"
 BondLength="10.80"
 B="59851"
 E="59852"
 BS="N"
/><b
 id="59938"
 Z="6208"
 LabelSize="14"
 HashSpacing="1.70"
 MarginWidth="1.19"
 LineWidth="0.60"
 BoldWidth="1.56"
 BondLength="10.80"
 B="59845"
 E="59846"
 BS="N"
/><b
 id="59939"
 Z="6215"
 LabelSize="14"
 HashSpacing="1.70"
 MarginWidth="1.19"
 LineWidth="0.60"
 BoldWidth="1.56"
 BondLength="10.80"
 B="59882"
 E="59881"
 Display="Hash"
 BS="N"
/><b
 id="59940"
 Z="6216"
 LabelSize="14"
 HashSpacing="1.70"
 MarginWidth="1.19"
 LineWidth="0.60"
 BoldWidth="1.56"
 BondLength="10.80"
 B="59880"
 E="59882"
 BS="N"
/><b
 id="59941"
 Z="6217"
 LabelSize="14"
 HashSpacing="1.70"
 MarginWidth="1.19"
 LineWidth="0.60"
 BoldWidth="1.56"
 BondLength="10.80"
 B="59882"
 E="59883"
 BS="N"
/><b
 id="59942"
 Z="6218"
 LabelSize="14"
 HashSpacing="1.70"
 MarginWidth="1.19"
 LineWidth="0.60"
 BoldWidth="1.56"
 BondLength="10.80"
 B="59883"
 E="59884"
 BS="N"
/><b
 id="59943"
 Z="6219"
 LabelSize="14"
 HashSpacing="1.70"
 MarginWidth="1.19"
 LineWidth="0.60"
 BoldWidth="1.56"
 BondLength="10.80"
 B="59880"
 E="59885"
 Order="2"
 BS="N"
/><b
 id="59944"
 Z="6220"
 LabelSize="14"
 HashSpacing="1.70"
 MarginWidth="1.19"
 LineWidth="0.60"
 BoldWidth="1.56"
 BondLength="10.80"
 B="59880"
 E="59824"
 BS="N"
/><b
 id="59945"
 Z="6222"
 LabelSize="14"
 HashSpacing="1.70"
 MarginWidth="1.19"
 LineWidth="0.60"
 BoldWidth="1.56"
 BondLength="10.80"
 B="59881"
 E="59886"
 BS="N"
/><b
 id="59946"
 Z="6224"
 LabelSize="14"
 HashSpacing="1.70"
 MarginWidth="1.19"
 LineWidth="0.60"
 BoldWidth="1.56"
 BondLength="10.80"
 B="59886"
 E="59887"
 Order="2"
 DoublePosition="Center"
 BS="N"
/><b
 id="59947"
 Z="6226"
 LabelSize="14"
 HashSpacing="1.70"
 MarginWidth="1.19"
 LineWidth="0.60"
 BoldWidth="1.56"
 BondLength="10.80"
 B="59886"
 E="59888"
 BS="N"
/><b
 id="59948"
 Z="6227"
 LabelSize="14"
 HashSpacing="1.70"
 MarginWidth="1.19"
 LineWidth="0.60"
 BoldWidth="1.56"
 BondLength="10.80"
 B="59884"
 E="59847"
 BS="N"
/><annotation
 Keyword="Name"
 Content="DS01"
/></fragment><fragment
 id="59949"
 BoundingBox="596.72 1605.83 763.99 1769.37"
 Z="6229"
><n
 id="59950"
 p="658.69 1712.64"
 Z="6228"
 LabelSize="14"
 MarginWidth="1.19"
 AS="N"
/><n
 id="59951"
 p="649.59 1718.46"
 Z="6230"
 LabelSize="14"
 MarginWidth="1.19"
 Geometry="Tetrahedral"
 AS="S"
 BondOrdering="60025 60061 60069 0"
><objecttag
 TagType="Unknown"
 Visible="no"
 Name="stereo"
><t
 p="566.19 2040.24"
 BoundingBox="566.19 2036.39 572.19 2041.19"
 Visible="no"
 IgnoreWarnings="yes"
 LabelSize="6"
 CaptionLineHeight="variable"
><s font="3" size="4.5" color="0">(S)</s></t></objecttag></n><n
 id="59952"
 p="640.01 1713.49"
 Z="6231"
 LabelSize="14"
 MarginWidth="1.19"
 Element="7"
 NumHydrogens="1"
 NeedsClean="yes"
 AS="N"
><t
 p="645.07 1719.01"
 BoundingBox="624.85 1707.35 645.07 1719.01"
 LabelSize="14"
 LabelJustification="Right"
 Justification="Right"
 LabelAlignment="Right"
><s font="3" size="14" color="0" face="96">NH</s></t></n><n
 id="59953"
 p="658.21 1701.86"
 Z="6232"
 LabelSize="14"
 MarginWidth="1.19"
 Element="8"
 NumHydrogens="0"
 NeedsClean="yes"
 AS="N"
><t
 p="652.77 1707.38"
 BoundingBox="652.77 1695.48 663.66 1707.53"
 LabelSize="14"
 LabelJustification="Left"
><s font="3" size="14" color="0" face="96">O</s></t></n><n
 id="59954"
 p="676.88 1701.01"
 Z="6235"
 LabelSize="14"
 MarginWidth="1.19"
 AS="N"
/><n
 id="59955"
 p="668.28 1717.61"
 Z="6236"
 LabelSize="14"
 MarginWidth="1.19"
 Element="7"
 NumHydrogens="1"
 NeedsClean="yes"
 AS="N"
><t
 p="663.22 1723.13"
 BoundingBox="663.22 1711.47 673.33 1734.80"
 LabelSize="14"
 LabelJustification="Left"
 LabelAlignment="Below"
 LineStarts="2 3"
><s font="3" size="14" color="0" face="96">NH</s></t></n><n
 id="59956"
 p="677.37 1711.79"
 Z="6237"
 LabelSize="14"
 MarginWidth="1.19"
 Geometry="Tetrahedral"
 AS="S"
 BondOrdering="60027 60031 60070 0"
><objecttag
 TagType="Unknown"
 Visible="no"
 Name="stereo"
><t
 p="583.62 2000.03"
 BoundingBox="583.62 1996.18 589.62 2000.98"
 Visible="no"
 IgnoreWarnings="yes"
 LabelSize="6"
 CaptionLineHeight="variable"
><s font="3" size="4.5" color="0">(S)</s></t></objecttag></n><n
 id="59957"
 p="686.95 1716.77"
 Z="6238"
 LabelSize="14"
 MarginWidth="1.19"
 AS="N"
/><n
 id="59958"
 p="687.44 1727.55"
 Z="6239"
 LabelSize="14"
 MarginWidth="1.19"
 AS="N"
/><n
 id="59959"
 p="667.30 1696.05"
 Z="6240"
 LabelSize="14"
 MarginWidth="1.19"
 Element="8"
 NumHydrogens="0"
 NeedsClean="yes"
 AS="N"
><t
 p="661.85 1701.57"
 BoundingBox="661.85 1689.67 672.74 1701.72"
 LabelSize="14"
 LabelJustification="Left"
><s font="3" size="14" color="0" face="96">O</s></t></n><n
 id="59960"
 p="704.66 1694.35"
 Z="6246"
 LabelSize="14"
 MarginWidth="1.19"
 AS="N"
/><n
 id="59961"
 p="685.97 1695.20"
 Z="6247"
 LabelSize="14"
 MarginWidth="1.19"
 Element="7"
 NumHydrogens="1"
 NeedsClean="yes"
 AS="N"
><t
 p="680.92 1689.06"
 BoundingBox="680.92 1677.39 691.03 1700.72"
 LabelSize="14"
 LabelJustification="Left"
 LabelAlignment="Above"
 LineStarts="2 4"
><s font="3" size="14" color="0" face="96">NH</s></t></n><n
 id="59962"
 p="695.56 1700.17"
 Z="6248"
 LabelSize="14"
 MarginWidth="1.19"
 Geometry="Tetrahedral"
 AS="S"
 BondOrdering="60032 60035 60071 0"
><objecttag
 TagType="Unknown"
 Visible="no"
 Name="stereo"
><t
 p="583.62 1949.73"
 BoundingBox="583.62 1945.88 589.62 1950.68"
 Visible="no"
 IgnoreWarnings="yes"
 LabelSize="6"
 CaptionLineHeight="variable"
><s font="3" size="4.5" color="0">(S)</s></t></objecttag></n><n
 id="59963"
 p="696.04 1710.95"
 Z="6249"
 LabelSize="14"
 MarginWidth="1.19"
 AS="N"
/><n
 id="59964"
 p="714.23 1699.33"
 Z="6250"
 LabelSize="14"
 MarginWidth="1.19"
 Element="8"
 NumHydrogens="0"
 NeedsClean="yes"
 AS="N"
><t
 p="708.79 1704.85"
 BoundingBox="708.79 1692.95 719.68 1705"
 LabelSize="14"
 LabelJustification="Left"
><s font="3" size="14" color="0" face="96">O</s></t></n><n
 id="59965"
 p="712.78 1666.97"
 Z="6255"
 LabelSize="14"
 MarginWidth="1.19"
 AS="N"
/><n
 id="59966"
 p="704.16 1683.57"
 Z="6256"
 LabelSize="14"
 MarginWidth="1.19"
 Element="7"
 NumHydrogens="1"
 NeedsClean="yes"
 AS="N"
><t
 p="709.22 1689.10"
 BoundingBox="689 1677.43 709.22 1689.10"
 LabelSize="14"
 LabelJustification="Right"
 Justification="Right"
 LabelAlignment="Right"
><s font="3" size="14" color="0" face="96">NH</s></t></n><n
 id="59967"
 p="713.26 1677.76"
 Z="6257"
 LabelSize="14"
 MarginWidth="1.19"
 Geometry="Tetrahedral"
 AS="S"
 BondOrdering="60036 60039 60072 0"
><objecttag
 TagType="Unknown"
 Visible="no"
 Name="stereo"
><t
 p="566.19 1909.44"
 BoundingBox="566.19 1905.59 572.19 1910.39"
 Visible="no"
 IgnoreWarnings="yes"
 LabelSize="6"
 CaptionLineHeight="variable"
><s font="3" size="4.5" color="0">(S)</s></t></objecttag></n><n
 id="59968"
 p="722.85 1682.72"
 Z="6258"
 LabelSize="14"
 MarginWidth="1.19"
 AS="N"
/><n
 id="59969"
 p="723.33 1693.51"
 Z="6259"
 LabelSize="14"
 MarginWidth="1.19"
 AS="N"
/><n
 id="59970"
 p="721.87 1661.16"
 Z="6260"
 LabelSize="14"
 MarginWidth="1.19"
 Element="8"
 NumHydrogens="0"
 NeedsClean="yes"
 AS="N"
><t
 p="716.43 1666.69"
 BoundingBox="716.43 1654.79 727.32 1666.84"
 LabelSize="14"
 LabelJustification="Left"
><s font="3" size="14" color="0" face="96">O</s></t></n><n
 id="59971"
 p="711.80 1645.41"
 Z="6266"
 LabelSize="14"
 MarginWidth="1.19"
 AS="N"
/><n
 id="59972"
 p="703.19 1662.01"
 Z="6267"
 LabelSize="14"
 MarginWidth="1.19"
 Element="7"
 NumHydrogens="1"
 NeedsClean="yes"
 AS="N"
><t
 p="708.25 1667.53"
 BoundingBox="688.03 1655.86 708.25 1667.53"
 LabelSize="14"
 LabelJustification="Right"
 Justification="Right"
 LabelAlignment="Right"
><s font="3" size="14" color="0" face="96">NH</s></t></n><n
 id="59973"
 p="702.71 1651.22"
 Z="6268"
 LabelSize="14"
 MarginWidth="1.19"
 Geometry="Tetrahedral"
 AS="S"
 BondOrdering="60041 60045 0 60074"
><objecttag
 TagType="Unknown"
 Visible="no"
 Name="stereo"
><t
 p="524.83 1904.44"
 BoundingBox="524.83 1900.59 530.83 1905.39"
 Visible="no"
 IgnoreWarnings="yes"
 LabelSize="6"
 CaptionLineHeight="variable"
><s font="3" size="4.5" color="0">(S)</s></t></objecttag></n><n
 id="59974"
 p="693.12 1646.25"
 Z="6269"
 LabelSize="14"
 MarginWidth="1.19"
 AS="N"
/><n
 id="59975"
 p="684.02 1652.06"
 Z="6270"
 LabelSize="14"
 MarginWidth="1.19"
 Element="16"
 NumHydrogens="0"
 NeedsClean="yes"
 AS="N"
><t
 p="679.35 1657.59"
 BoundingBox="679.35 1645.69 688.69 1657.74"
 LabelSize="14"
 LabelJustification="Left"
 LabelAlignment="Left"
><s font="3" size="14" color="0" face="96">S</s></t></n><n
 id="59976"
 p="721.38 1650.37"
 Z="6271"
 LabelSize="14"
 MarginWidth="1.19"
 Element="8"
 NumHydrogens="0"
 NeedsClean="yes"
 AS="N"
><t
 p="715.94 1655.90"
 BoundingBox="715.94 1644 726.83 1656.05"
 LabelSize="14"
 LabelJustification="Left"
><s font="3" size="14" color="0" face="96">O</s></t></n><n
 id="59977"
 p="719.92 1618.02"
 Z="6277"
 LabelSize="14"
 MarginWidth="1.19"
 AS="N"
/><n
 id="59978"
 p="711.31 1634.62"
 Z="6278"
 LabelSize="14"
 MarginWidth="1.19"
 Element="7"
 NumHydrogens="1"
 NeedsClean="yes"
 AS="N"
><t
 p="716.37 1640.14"
 BoundingBox="696.15 1628.48 716.37 1640.14"
 LabelSize="14"
 LabelJustification="Right"
 Justification="Right"
 LabelAlignment="Right"
><s font="3" size="14" color="0" face="96">NH</s></t></n><n
 id="59979"
 p="720.40 1628.81"
 Z="6279"
 LabelSize="14"
 MarginWidth="1.19"
 Geometry="Tetrahedral"
 AS="S"
 BondOrdering="60046 60049 60073 0"
><objecttag
 TagType="Unknown"
 Visible="no"
 Name="stereo"
><t
 p="507.46 1834"
 BoundingBox="507.46 1830.15 513.46 1834.95"
 Visible="no"
 IgnoreWarnings="yes"
 LabelSize="6"
 CaptionLineHeight="variable"
><s font="3" size="4.5" color="0">(S)</s></t></objecttag></n><n
 id="59980"
 p="729.99 1633.77"
 Z="6280"
 LabelSize="14"
 MarginWidth="1.19"
 AS="N"
/><n
 id="59981"
 p="729.02 1612.20"
 Z="6281"
 LabelSize="14"
 MarginWidth="1.19"
 Element="8"
 NumHydrogens="0"
 NeedsClean="yes"
 AS="N"
><t
 p="723.57 1617.73"
 BoundingBox="723.57 1605.83 734.46 1617.88"
 LabelSize="14"
 LabelJustification="Left"
><s font="3" size="14" color="0" face="96">O</s></t></n><n
 id="59982"
 p="710.33 1613.05"
 Z="6286"
 LabelSize="14"
 MarginWidth="1.19"
 Element="7"
 NumHydrogens="2"
 NeedsClean="yes"
 AS="N"
><t
 p="715.39 1618.58"
 BoundingBox="689.33 1606.91 715.39 1621.53"
 LabelSize="14"
 LabelJustification="Right"
 Justification="Right"
 LabelAlignment="Right"
><s font="3" size="14" color="0" face="96">NH2</s></t></n><n
 id="59983"
 p="739.09 1627.96"
 Z="6288"
 LabelSize="14"
 MarginWidth="1.19"
 AS="N"
/><n
 id="59984"
 p="738.60 1617.18"
 Z="6289"
 LabelSize="14"
 MarginWidth="1.19"
 AS="N"
/><n
 id="59985"
 p="747.69 1611.37"
 Z="6290"
 LabelSize="14"
 MarginWidth="1.19"
 AS="N"
/><n
 id="59986"
 p="757.28 1616.33"
 Z="6291"
 LabelSize="14"
 MarginWidth="1.19"
 AS="N"
/><n
 id="59987"
 p="757.76 1627.12"
 Z="6292"
 LabelSize="14"
 MarginWidth="1.19"
 AS="N"
/><n
 id="59988"
 p="748.67 1632.93"
 Z="6293"
 LabelSize="14"
 MarginWidth="1.19"
 AS="N"
/><n
 id="59989"
 p="650.08 1729.23"
 Z="6300"
 LabelSize="14"
 MarginWidth="1.19"
 AS="N"
/><n
 id="59990"
 p="659.66 1734.21"
 Z="6301"
 LabelSize="14"
 MarginWidth="1.19"
 AS="N"
/><n
 id="59991"
 p="660.15 1744.99"
 Z="6303"
 LabelSize="14"
 MarginWidth="1.19"
 AS="N"
/><n
 id="59992"
 p="669.73 1749.96"
 Z="6305"
 LabelSize="14"
 MarginWidth="1.19"
 AS="N"
/><n
 id="59993"
 p="670.22 1760.74"
 Z="6307"
 color="18"
 LabelSize="14"
 MarginWidth="1.19"
 NodeType="Nickname"
 NeedsClean="yes"
 AS="N"
><fragment
 id="82245"
><n
 id="61762"
 p="670.22 1760.74"
 Z="6052"
 Element="7"
 NumHydrogens="0"
 NeedsClean="yes"
><t
 p="664.81 1766.64"
 BoundingBox="664.81 1754.10 675.64 1766.64"
 LabelJustification="Left"
><s font="3" size="15" color="0" face="97">N</s></t></n><n
 id="61763"
 p="679.80 1765.70"
 Z="6053"
 Element="7"
 NumHydrogens="0"
 Charge="1"
 NeedsClean="yes"
><t
 p="674.38 1771.60"
 BoundingBox="674.38 1757.14 691.79 1771.60"
 LabelJustification="Left"
 LabelAlignment="Left"
><s font="3" size="15" color="0" face="97">N+</s></t></n><n
 id="61764"
 p="689.37 1770.67"
 Z="6054"
 Element="7"
 NumHydrogens="0"
 Charge="-1"
 NeedsClean="yes"
><t
 p="683.95 1776.57"
 BoundingBox="683.95 1764.02 698.53 1776.57"
 LabelJustification="Left"
 LabelAlignment="Left"
><s font="3" size="15" color="0" face="97">N-</s></t></n><n
 id="61765"
 p="669.73 1749.97"
 Z="6055"
 NodeType="ExternalConnectionPoint"
 ExternalConnectionNum="1"
/><b
 id="61766"
 Z="6056"
 B="61763"
 E="61764"
 Order="2"
/><b
 id="61767"
 Z="6057"
 B="61762"
 E="61763"
 Order="2"
/><b
 id="61768"
 Z="6058"
 B="61765"
 E="61762"
/></fragment><t
 p="665.17 1766.27"
 BoundingBox="665.17 1754.60 681.12 1769.37"
 color="18"
 LabelSize="14"
 LabelJustification="Left"
 LabelAlignment="Left"
><s font="3" size="14" color="18" face="96">N3</s></t></n><n
 id="60002"
 p="678.35 1733.36"
 Z="6310"
 LabelSize="14"
 MarginWidth="1.19"
 AS="N"
/><n
 id="60003"
 p="697.02 1732.52"
 Z="6312"
 LabelSize="14"
 MarginWidth="1.19"
 AS="N"
/><n
 id="60004"
 p="705.63 1715.92"
 Z="6314"
 LabelSize="14"
 MarginWidth="1.19"
 Element="8"
 NumHydrogens="1"
 NeedsClean="yes"
 AS="N"
><t
 p="700.19 1721.45"
 BoundingBox="700.19 1709.55 721.19 1721.60"
 LabelSize="14"
 LabelJustification="Left"
 LabelAlignment="Left"
><s font="3" size="14" color="0" face="96">OH</s></t></n><n
 id="60005"
 p="732.92 1698.48"
 Z="6316"
 LabelSize="14"
 MarginWidth="1.19"
 AS="N"
/><n
 id="60006"
 p="733.40 1709.26"
 Z="6318"
 LabelSize="14"
 MarginWidth="1.19"
 AS="N"
/><n
 id="60007"
 p="742.99 1714.23"
 Z="6320"
 LabelSize="14"
 MarginWidth="1.19"
 Element="7"
 NumHydrogens="2"
 NeedsClean="yes"
 AS="N"
><t
 p="737.93 1719.75"
 BoundingBox="737.93 1708.09 763.99 1722.70"
 LabelSize="14"
 LabelJustification="Left"
 LabelAlignment="Left"
><s font="3" size="14" color="0" face="96">NH2</s></t></n><n
 id="60008"
 p="639.52 1702.70"
 Z="6329"
 LabelSize="14"
 MarginWidth="1.19"
 AS="N"
/><n
 id="60009"
 p="620.84 1703.55"
 Z="6330"
 LabelSize="14"
 MarginWidth="1.19"
 Element="7"
 NumHydrogens="1"
 NeedsClean="yes"
 AS="N"
><t
 p="615.79 1709.07"
 BoundingBox="615.79 1697.40 625.90 1720.74"
 LabelSize="14"
 LabelJustification="Left"
 LabelAlignment="Below"
 LineStarts="2 3"
><s font="3" size="14" color="0" face="96">NH</s></t></n><n
 id="60010"
 p="629.94 1697.73"
 Z="6331"
 LabelSize="14"
 MarginWidth="1.19"
 Geometry="Tetrahedral"
 AS="R"
 BondOrdering="60076 60075 60077 0"
><objecttag
 TagType="Unknown"
 Visible="no"
 Name="stereo"
><t
 p="524.52 2045.31"
 BoundingBox="524.52 2041.46 530.77 2046.26"
 Visible="no"
 IgnoreWarnings="yes"
 LabelSize="6"
 CaptionLineHeight="variable"
><s font="3" size="4.5" color="0">(R)</s></t></objecttag></n><n
 id="60011"
 p="629.45 1686.95"
 Z="6332"
 LabelSize="14"
 MarginWidth="1.19"
 AS="N"
/><n
 id="60012"
 p="638.55 1681.13"
 Z="6333"
 LabelSize="14"
 MarginWidth="1.19"
 Element="16"
 NumHydrogens="0"
 NeedsClean="yes"
 AS="N"
><t
 p="633.88 1686.66"
 BoundingBox="633.88 1674.76 643.22 1686.81"
 LabelSize="14"
 LabelJustification="Left"
 LabelAlignment="Right"
><s font="3" size="14" color="0" face="96">S</s></t></n><n
 id="60013"
 p="648.62 1696.89"
 Z="6334"
 LabelSize="14"
 MarginWidth="1.19"
 Element="8"
 NumHydrogens="0"
 NeedsClean="yes"
 AS="N"
><t
 p="643.17 1702.41"
 BoundingBox="643.17 1690.51 654.06 1702.56"
 LabelSize="14"
 LabelJustification="Left"
><s font="3" size="14" color="0" face="96">O</s></t></n><n
 id="60014"
 p="611.26 1698.57"
 Z="6341"
 LabelSize="14"
 MarginWidth="1.19"
 AS="N"
/><n
 id="60015"
 p="602.16 1704.39"
 Z="6343"
 LabelSize="14"
 MarginWidth="1.19"
 Element="8"
 NumHydrogens="0"
 NeedsClean="yes"
 AS="N"
><t
 p="596.72 1709.91"
 BoundingBox="596.72 1698.01 607.61 1710.06"
 LabelSize="14"
 LabelJustification="Left"
><s font="3" size="14" color="0" face="96">O</s></t></n><n
 id="60016"
 p="610.77 1687.79"
 Z="6345"
 LabelSize="14"
 MarginWidth="1.19"
 AS="N"
/><n
 id="60017"
 p="647.16 1664.53"
 Z="6347"
 LabelSize="14"
 MarginWidth="1.19"
 AS="N"
/><n
 id="60018"
 p="646.67 1653.75"
 Z="6348"
 LabelSize="14"
 MarginWidth="1.19"
 AS="N"
/><n
 id="60019"
 p="655.76 1647.93"
 Z="6349"
 LabelSize="14"
 MarginWidth="1.19"
 AS="N"
/><n
 id="60020"
 p="665.35 1652.90"
 Z="6350"
 LabelSize="14"
 MarginWidth="1.19"
 AS="N"
/><n
 id="60021"
 p="665.83 1663.69"
 Z="6351"
 LabelSize="14"
 MarginWidth="1.19"
 AS="N"
/><n
 id="60022"
 p="656.74 1669.51"
 Z="6352"
 LabelSize="14"
 MarginWidth="1.19"
 AS="N"
/><n
 id="60023"
 p="674.45 1647.09"
 Z="6359"
 LabelSize="14"
 MarginWidth="1.19"
 AS="N"
/><n
 id="60024"
 p="638.07 1670.34"
 Z="6361"
 LabelSize="14"
 MarginWidth="1.19"
 AS="N"
/><b
 id="60025"
 Z="6233"
 LabelSize="14"
 HashSpacing="1.70"
 MarginWidth="1.19"
 LineWidth="0.60"
 BoldWidth="1.56"
 BondLength="10.80"
 B="59950"
 E="59951"
 BS="N"
/><b
 id="60026"
 Z="6234"
 LabelSize="14"
 HashSpacing="1.70"
 MarginWidth="1.19"
 LineWidth="0.60"
 BoldWidth="1.56"
 BondLength="10.80"
 B="59950"
 E="59953"
 Order="2"
 BS="N"
/><b
 id="60027"
 Z="6241"
 LabelSize="14"
 HashSpacing="1.70"
 MarginWidth="1.19"
 LineWidth="0.60"
 BoldWidth="1.56"
 BondLength="10.80"
 B="59954"
 E="59956"
 BS="N"
/><b
 id="60028"
 Z="6242"
 LabelSize="14"
 HashSpacing="1.70"
 MarginWidth="1.19"
 LineWidth="0.60"
 BoldWidth="1.56"
 BondLength="10.80"
 B="59957"
 E="59958"
 BS="N"
/><b
 id="60029"
 Z="6243"
 LabelSize="14"
 HashSpacing="1.70"
 MarginWidth="1.19"
 LineWidth="0.60"
 BoldWidth="1.56"
 BondLength="10.80"
 B="59954"
 E="59959"
 Order="2"
 BS="N"
/><b
 id="60030"
 Z="6244"
 LabelSize="14"
 HashSpacing="1.70"
 MarginWidth="1.19"
 LineWidth="0.60"
 BoldWidth="1.56"
 BondLength="10.80"
 B="59955"
 E="59950"
 BS="N"
/><b
 id="60031"
 Z="6245"
 LabelSize="14"
 HashSpacing="1.70"
 MarginWidth="1.19"
 LineWidth="0.60"
 BoldWidth="1.56"
 BondLength="10.80"
 B="59955"
 E="59956"
 BS="N"
/><b
 id="60032"
 Z="6251"
 LabelSize="14"
 HashSpacing="1.70"
 MarginWidth="1.19"
 LineWidth="0.60"
 BoldWidth="1.56"
 BondLength="10.80"
 B="59960"
 E="59962"
 BS="N"
/><b
 id="60033"
 Z="6252"
 LabelSize="14"
 HashSpacing="1.70"
 MarginWidth="1.19"
 LineWidth="0.60"
 BoldWidth="1.56"
 BondLength="10.80"
 B="59960"
 E="59964"
 Order="2"
 BS="N"
/><b
 id="60034"
 Z="6253"
 LabelSize="14"
 HashSpacing="1.70"
 MarginWidth="1.19"
 LineWidth="0.60"
 BoldWidth="1.56"
 BondLength="10.80"
 B="59961"
 E="59954"
 BS="N"
/><b
 id="60035"
 Z="6254"
 LabelSize="14"
 HashSpacing="1.70"
 MarginWidth="1.19"
 LineWidth="0.60"
 BoldWidth="1.56"
 BondLength="10.80"
 B="59961"
 E="59962"
 BS="N"
/><b
 id="60036"
 Z="6261"
 LabelSize="14"
 HashSpacing="1.70"
 MarginWidth="1.19"
 LineWidth="0.60"
 BoldWidth="1.56"
 BondLength="10.80"
 B="59965"
 E="59967"
 BS="N"
/><b
 id="60037"
 Z="6262"
 LabelSize="14"
 HashSpacing="1.70"
 MarginWidth="1.19"
 LineWidth="0.60"
 BoldWidth="1.56"
 BondLength="10.80"
 B="59968"
 E="59969"
 BS="N"
/><b
 id="60038"
 Z="6263"
 LabelSize="14"
 HashSpacing="1.70"
 MarginWidth="1.19"
 LineWidth="0.60"
 BoldWidth="1.56"
 BondLength="10.80"
 B="59965"
 E="59970"
 Order="2"
 BS="N"
/><b
 id="60039"
 Z="6264"
 LabelSize="14"
 HashSpacing="1.70"
 MarginWidth="1.19"
 LineWidth="0.60"
 BoldWidth="1.56"
 BondLength="10.80"
 B="59966"
 E="59967"
 BS="N"
/><b
 id="60040"
 Z="6265"
 LabelSize="14"
 HashSpacing="1.70"
 MarginWidth="1.19"
 LineWidth="0.60"
 BoldWidth="1.56"
 BondLength="10.80"
 B="59960"
 E="59966"
 BS="N"
/><b
 id="60041"
 Z="6272"
 LabelSize="14"
 HashSpacing="1.70"
 MarginWidth="1.19"
 LineWidth="0.60"
 BoldWidth="1.56"
 BondLength="10.80"
 B="59971"
 E="59973"
 Display="Hash"
 BS="N"
/><b
 id="60042"
 Z="6273"
 LabelSize="14"
 HashSpacing="1.70"
 MarginWidth="1.19"
 LineWidth="0.60"
 BoldWidth="1.56"
 BondLength="10.80"
 B="59974"
 E="59975"
 BS="N"
/><b
 id="60043"
 Z="6274"
 LabelSize="14"
 HashSpacing="1.70"
 MarginWidth="1.19"
 LineWidth="0.60"
 BoldWidth="1.56"
 BondLength="10.80"
 B="59971"
 E="59976"
 Order="2"
 BS="N"
/><b
 id="60044"
 Z="6275"
 LabelSize="14"
 HashSpacing="1.70"
 MarginWidth="1.19"
 LineWidth="0.60"
 BoldWidth="1.56"
 BondLength="10.80"
 B="59972"
 E="59965"
 BS="N"
/><b
 id="60045"
 Z="6276"
 LabelSize="14"
 HashSpacing="1.70"
 MarginWidth="1.19"
 LineWidth="0.60"
 BoldWidth="1.56"
 BondLength="10.80"
 B="59973"
 E="59972"
 BS="N"
/><b
 id="60046"
 Z="6282"
 LabelSize="14"
 HashSpacing="1.70"
 MarginWidth="1.19"
 LineWidth="0.60"
 BoldWidth="1.56"
 BondLength="10.80"
 B="59977"
 E="59979"
 BS="N"
/><b
 id="60047"
 Z="6283"
 LabelSize="14"
 HashSpacing="1.70"
 MarginWidth="1.19"
 LineWidth="0.60"
 BoldWidth="1.56"
 BondLength="10.80"
 B="59977"
 E="59981"
 Order="2"
 BS="N"
/><b
 id="60048"
 Z="6284"
 LabelSize="14"
 HashSpacing="1.70"
 MarginWidth="1.19"
 LineWidth="0.60"
 BoldWidth="1.56"
 BondLength="10.80"
 B="59971"
 E="59978"
 BS="N"
/><b
 id="60049"
 Z="6285"
 LabelSize="14"
 HashSpacing="1.70"
 MarginWidth="1.19"
 LineWidth="0.60"
 BoldWidth="1.56"
 BondLength="10.80"
 B="59978"
 E="59979"
 Display="Hash"
 BS="N"
/><b
 id="60050"
 Z="6287"
 LabelSize="14"
 HashSpacing="1.70"
 MarginWidth="1.19"
 LineWidth="0.60"
 BoldWidth="1.56"
 BondLength="10.80"
 B="59977"
 E="59982"
 BS="N"
/><b
 id="60051"
 Z="6294"
 LabelSize="14"
 HashSpacing="1.70"
 MarginWidth="1.19"
 LineWidth="0.60"
 BoldWidth="1.56"
 BondLength="10.80"
 B="59983"
 E="59984"
 BS="N"
/><b
 id="60052"
 Z="6295"
 LabelSize="14"
 HashSpacing="1.70"
 MarginWidth="1.19"
 LineWidth="0.60"
 BoldWidth="1.56"
 BondLength="10.80"
 B="59984"
 E="59985"
 Order="2"
 BS="N"
 BondCircularOrdering="0 60051 60053 0"
/><b
 id="60053"
 Z="6296"
 LabelSize="14"
 HashSpacing="1.70"
 MarginWidth="1.19"
 LineWidth="0.60"
 BoldWidth="1.56"
 BondLength="10.80"
 B="59985"
 E="59986"
 BS="N"
/><b
 id="60054"
 Z="6297"
 LabelSize="14"
 HashSpacing="1.70"
 MarginWidth="1.19"
 LineWidth="0.60"
 BoldWidth="1.56"
 BondLength="10.80"
 B="59986"
 E="59987"
 Order="2"
 BS="N"
 BondCircularOrdering="0 60053 60055 0"
/><b
 id="60055"
 Z="6298"
 LabelSize="14"
 HashSpacing="1.70"
 MarginWidth="1.19"
 LineWidth="0.60"
 BoldWidth="1.56"
 BondLength="10.80"
 B="59987"
 E="59988"
 BS="N"
/><b
 id="60056"
 Z="6299"
 LabelSize="14"
 HashSpacing="1.70"
 MarginWidth="1.19"
 LineWidth="0.60"
 BoldWidth="1.56"
 BondLength="10.80"
 B="59983"
 E="59988"
 Order="2"
 BS="N"
 BondCircularOrdering="60051 60068 0 60055"
/><b
 id="60057"
 Z="6302"
 LabelSize="14"
 HashSpacing="1.70"
 MarginWidth="1.19"
 LineWidth="0.60"
 BoldWidth="1.56"
 BondLength="10.80"
 B="59989"
 E="59990"
 BS="N"
/><b
 id="60058"
 Z="6304"
 LabelSize="14"
 HashSpacing="1.70"
 MarginWidth="1.19"
 LineWidth="0.60"
 BoldWidth="1.56"
 BondLength="10.80"
 B="59990"
 E="59991"
 BS="N"
/><b
 id="60059"
 Z="6306"
 LabelSize="14"
 HashSpacing="1.70"
 MarginWidth="1.19"
 LineWidth="0.60"
 BoldWidth="1.56"
 BondLength="10.80"
 B="59991"
 E="59992"
 BS="N"
/><b
 id="60060"
 Z="6308"
 LabelSize="14"
 HashSpacing="1.70"
 MarginWidth="1.19"
 LineWidth="0.60"
 BoldWidth="1.56"
 BondLength="10.80"
 B="59992"
 E="59993"
 BS="N"
/><b
 id="60061"
 Z="6309"
 LabelSize="14"
 HashSpacing="1.70"
 MarginWidth="1.19"
 LineWidth="0.60"
 BoldWidth="1.56"
 BondLength="10.80"
 B="59952"
 E="59951"
 BS="N"
/><b
 id="60062"
 Z="6311"
 LabelSize="14"
 HashSpacing="1.70"
 MarginWidth="1.19"
 LineWidth="0.60"
 BoldWidth="1.56"
 BondLength="10.80"
 B="59958"
 E="60002"
 BS="N"
/><b
 id="60063"
 Z="6313"
 LabelSize="14"
 HashSpacing="1.70"
 MarginWidth="1.19"
 LineWidth="0.60"
 BoldWidth="1.56"
 BondLength="10.80"
 B="59958"
 E="60003"
 BS="N"
/><b
 id="60064"
 Z="6315"
 LabelSize="14"
 HashSpacing="1.70"
 MarginWidth="1.19"
 LineWidth="0.60"
 BoldWidth="1.56"
 BondLength="10.80"
 B="59963"
 E="60004"
 BS="N"
/><b
 id="60065"
 Z="6317"
 LabelSize="14"
 HashSpacing="1.70"
 MarginWidth="1.19"
 LineWidth="0.60"
 BoldWidth="1.56"
 BondLength="10.80"
 B="59969"
 E="60005"
 BS="N"
/><b
 id="60066"
 Z="6319"
 LabelSize="14"
 HashSpacing="1.70"
 MarginWidth="1.19"
 LineWidth="0.60"
 BoldWidth="1.56"
 BondLength="10.80"
 B="60005"
 E="60006"
 BS="N"
/><b
 id="60067"
 Z="6321"
 LabelSize="14"
 HashSpacing="1.70"
 MarginWidth="1.19"
 LineWidth="0.60"
 BoldWidth="1.56"
 BondLength="10.80"
 B="60006"
 E="60007"
 BS="N"
/><b
 id="60068"
 Z="6322"
 LabelSize="14"
 HashSpacing="1.70"
 MarginWidth="1.19"
 LineWidth="0.60"
 BoldWidth="1.56"
 BondLength="10.80"
 B="59980"
 E="59983"
 BS="N"
/><b
 id="60069"
 Z="6323"
 LabelSize="14"
 HashSpacing="1.70"
 MarginWidth="1.19"
 LineWidth="0.60"
 BoldWidth="1.56"
 BondLength="10.80"
 B="59951"
 E="59989"
 Display="Hash"
 BS="N"
/><b
 id="60070"
 Z="6324"
 LabelSize="14"
 HashSpacing="1.70"
 MarginWidth="1.19"
 LineWidth="0.60"
 BoldWidth="1.56"
 BondLength="10.80"
 B="59956"
 E="59957"
 Display="Hash"
 BS="N"
/><b
 id="60071"
 Z="6325"
 LabelSize="14"
 HashSpacing="1.70"
 MarginWidth="1.19"
 LineWidth="0.60"
 BoldWidth="1.56"
 BondLength="10.80"
 B="59962"
 E="59963"
 Display="Hash"
 BS="N"
/><b
 id="60072"
 Z="6326"
 LabelSize="14"
 HashSpacing="1.70"
 MarginWidth="1.19"
 LineWidth="0.60"
 BoldWidth="1.56"
 BondLength="10.80"
 B="59967"
 E="59968"
 Display="Hash"
 BS="N"
/><b
 id="60073"
 Z="6327"
 LabelSize="14"
 HashSpacing="1.70"
 MarginWidth="1.19"
 LineWidth="0.60"
 BoldWidth="1.56"
 BondLength="10.80"
 B="59979"
 E="59980"
 BS="N"
/><b
 id="60074"
 Z="6328"
 LabelSize="14"
 HashSpacing="1.70"
 MarginWidth="1.19"
 LineWidth="0.60"
 BoldWidth="1.56"
 BondLength="10.80"
 B="59973"
 E="59974"
 BS="N"
/><b
 id="60075"
 Z="6335"
 LabelSize="14"
 HashSpacing="1.70"
 MarginWidth="1.19"
 LineWidth="0.60"
 BoldWidth="1.56"
 BondLength="10.80"
 B="60010"
 E="60009"
 Display="Bold"
 BS="N"
/><b
 id="60076"
 Z="6336"
 LabelSize="14"
 HashSpacing="1.70"
 MarginWidth="1.19"
 LineWidth="0.60"
 BoldWidth="1.56"
 BondLength="10.80"
 B="60008"
 E="60010"
 BS="N"
/><b
 id="60077"
 Z="6337"
 LabelSize="14"
 HashSpacing="1.70"
 MarginWidth="1.19"
 LineWidth="0.60"
 BoldWidth="1.56"
 BondLength="10.80"
 B="60010"
 E="60011"
 BS="N"
/><b
 id="60078"
 Z="6338"
 LabelSize="14"
 HashSpacing="1.70"
 MarginWidth="1.19"
 LineWidth="0.60"
 BoldWidth="1.56"
 BondLength="10.80"
 B="60011"
 E="60012"
 BS="N"
/><b
 id="60079"
 Z="6339"
 LabelSize="14"
 HashSpacing="1.70"
 MarginWidth="1.19"
 LineWidth="0.60"
 BoldWidth="1.56"
 BondLength="10.80"
 B="60008"
 E="60013"
 Order="2"
 BS="N"
/><b
 id="60080"
 Z="6340"
 LabelSize="14"
 HashSpacing="1.70"
 MarginWidth="1.19"
 LineWidth="0.60"
 BoldWidth="1.56"
 BondLength="10.80"
 B="60008"
 E="59952"
 BS="N"
/><b
 id="60081"
 Z="6342"
 LabelSize="14"
 HashSpacing="1.70"
 MarginWidth="1.19"
 LineWidth="0.60"
 BoldWidth="1.56"
 BondLength="10.80"
 B="60009"
 E="60014"
 BS="N"
/><b
 id="60082"
 Z="6344"
 LabelSize="14"
 HashSpacing="1.70"
 MarginWidth="1.19"
 LineWidth="0.60"
 BoldWidth="1.56"
 BondLength="10.80"
 B="60014"
 E="60015"
 Order="2"
 DoublePosition="Center"
 BS="N"
/><b
 id="60083"
 Z="6346"
 LabelSize="14"
 HashSpacing="1.70"
 MarginWidth="1.19"
 LineWidth="0.60"
 BoldWidth="1.56"
 BondLength="10.80"
 B="60014"
 E="60016"
 BS="N"
/><b
 id="60084"
 Z="6353"
 LabelSize="14"
 HashSpacing="1.70"
 MarginWidth="1.19"
 LineWidth="0.60"
 BoldWidth="1.56"
 BondLength="10.80"
 B="60017"
 E="60018"
 Order="2"
 BS="N"
 BondCircularOrdering="60091 60089 60085 0"
/><b
 id="60085"
 Z="6354"
 LabelSize="14"
 HashSpacing="1.70"
 MarginWidth="1.19"
 LineWidth="0.60"
 BoldWidth="1.56"
 BondLength="10.80"
 B="60018"
 E="60019"
 BS="N"
/><b
 id="60086"
 Z="6355"
 LabelSize="14"
 HashSpacing="1.70"
 MarginWidth="1.19"
 LineWidth="0.60"
 BoldWidth="1.56"
 BondLength="10.80"
 B="60019"
 E="60020"
 Order="2"
 BS="N"
 BondCircularOrdering="0 60085 60087 60090"
/><b
 id="60087"
 Z="6356"
 LabelSize="14"
 HashSpacing="1.70"
 MarginWidth="1.19"
 LineWidth="0.60"
 BoldWidth="1.56"
 BondLength="10.80"
 B="60020"
 E="60021"
 BS="N"
/><b
 id="60088"
 Z="6357"
 LabelSize="14"
 HashSpacing="1.70"
 MarginWidth="1.19"
 LineWidth="0.60"
 BoldWidth="1.56"
 BondLength="10.80"
 B="60021"
 E="60022"
 Order="2"
 BS="N"
 BondCircularOrdering="0 60087 60089 0"
/><b
 id="60089"
 Z="6358"
 LabelSize="14"
 HashSpacing="1.70"
 MarginWidth="1.19"
 LineWidth="0.60"
 BoldWidth="1.56"
 BondLength="10.80"
 B="60022"
 E="60017"
 BS="N"
/><b
 id="60090"
 Z="6360"
 LabelSize="14"
 HashSpacing="1.70"
 MarginWidth="1.19"
 LineWidth="0.60"
 BoldWidth="1.56"
 BondLength="10.80"
 B="60020"
 E="60023"
 BS="N"
/><b
 id="60091"
 Z="6362"
 LabelSize="14"
 HashSpacing="1.70"
 MarginWidth="1.19"
 LineWidth="0.60"
 BoldWidth="1.56"
 BondLength="10.80"
 B="60017"
 E="60024"
 BS="N"
/><b
 id="60092"
 Z="6363"
 LabelSize="14"
 HashSpacing="1.70"
 MarginWidth="1.19"
 LineWidth="0.60"
 BoldWidth="1.56"
 BondLength="10.80"
 B="60023"
 E="59975"
 BS="N"
/><b
 id="60093"
 Z="6364"
 LabelSize="14"
 HashSpacing="1.70"
 MarginWidth="1.19"
 LineWidth="0.60"
 BoldWidth="1.56"
 BondLength="10.80"
 B="60024"
 E="60012"
 BS="N"
/></fragment><fragment
 id="60611"
 BoundingBox="137.27 940.01 429.65 1046.57"
 Z="6384"
><n
 id="60612"
 p="174.83 989.35"
 Z="6365"
 LabelSize="14"
 MarginWidth="1.19"
 AS="N"
/><n
 id="60613"
 p="156.12 989.35"
 Z="6366"
 LabelSize="14"
 MarginWidth="1.19"
 Element="7"
 NumHydrogens="1"
 NeedsClean="yes"
 AS="N"
><t
 p="151.07 983.20"
 BoundingBox="151.07 971.54 161.18 994.87"
 LabelSize="14"
 LabelJustification="Left"
 LabelAlignment="Above"
 LineStarts="2 4"
><s font="3" size="14" color="0" face="96">NH</s></t></n><n
 id="60614"
 p="165.47 994.75"
 Z="6367"
 LabelSize="14"
 MarginWidth="1.19"
 Geometry="Tetrahedral"
 AS="S"
 BondOrdering="60688 60687 60689 0"
><objecttag
 TagType="Unknown"
 Visible="no"
 Name="stereo"
><t
 p="1034.36 1820.14"
 BoundingBox="1034.36 1816.14 1040.36 1821.24"
 Visible="no"
 IgnoreWarnings="yes"
 LabelSize="6"
 LineHeight="auto"
><s font="3" size="4.5" color="0">(S)</s></t></objecttag></n><n
 id="60615"
 p="165.47 1005.55"
 Z="6368"
 LabelSize="14"
 MarginWidth="1.19"
 AS="N"
/><n
 id="60616"
 p="156.12 1010.94"
 Z="6369"
 LabelSize="14"
 MarginWidth="1.19"
 AS="N"
/><n
 id="60617"
 p="156.12 1021.74"
 Z="6370"
 LabelSize="14"
 MarginWidth="1.19"
 AS="N"
/><n
 id="60618"
 p="146.77 1027.15"
 Z="6371"
 LabelSize="14"
 MarginWidth="1.19"
 AS="N"
/><n
 id="60619"
 p="146.77 1037.95"
 Z="6372"
 color="18"
 LabelSize="14"
 MarginWidth="1.19"
 NodeType="Nickname"
 NeedsClean="yes"
 AS="N"
><fragment
 id="82246"
><n
 id="61779"
 p="146.77 1037.95"
 Z="6059"
 Element="7"
 NumHydrogens="0"
 NeedsClean="yes"
><t
 p="141.36 1043.85"
 BoundingBox="141.36 1031.30 152.19 1043.85"
 LabelJustification="Left"
><s font="3" size="15" color="0" face="97">N</s></t></n><n
 id="61780"
 p="156.11 1043.34"
 Z="6060"
 Element="7"
 NumHydrogens="0"
 Charge="1"
 NeedsClean="yes"
><t
 p="150.70 1049.24"
 BoundingBox="150.70 1034.77 168.10 1049.24"
 LabelJustification="Left"
 LabelAlignment="Left"
><s font="3" size="15" color="0" face="97">N+</s></t></n><n
 id="61781"
 p="165.45 1048.73"
 Z="6061"
 Element="7"
 NumHydrogens="0"
 Charge="-1"
 NeedsClean="yes"
><t
 p="160.03 1054.63"
 BoundingBox="160.03 1042.09 174.61 1054.63"
 LabelJustification="Left"
 LabelAlignment="Left"
><s font="3" size="15" color="0" face="97">N-</s></t></n><n
 id="61782"
 p="146.77 1027.16"
 Z="6062"
 NodeType="ExternalConnectionPoint"
 ExternalConnectionNum="1"
/><b
 id="61783"
 Z="6063"
 B="61780"
 E="61781"
 Order="2"
/><b
 id="61784"
 Z="6064"
 B="61779"
 E="61780"
 Order="2"
/><b
 id="61785"
 Z="6065"
 B="61782"
 E="61779"
/></fragment><t
 p="141.72 1043.47"
 BoundingBox="141.72 1031.80 157.67 1046.57"
 color="18"
 LabelSize="14"
 LabelJustification="Left"
 LabelAlignment="Left"
><s font="3" size="14" color="18" face="96">N3</s></t></n><n
 id="60620"
 p="174.83 978.55"
 Z="6373"
 LabelSize="14"
 MarginWidth="1.19"
 Element="8"
 NumHydrogens="0"
 NeedsClean="yes"
 AS="N"
><t
 p="169.39 984.07"
 BoundingBox="169.39 972.17 180.28 984.22"
 LabelSize="14"
 LabelJustification="Left"
><s font="3" size="14" color="0" face="96">O</s></t></n><n
 id="60621"
 p="202.89 994.75"
 Z="6382"
 LabelSize="14"
 MarginWidth="1.19"
 AS="N"
/><n
 id="60622"
 p="184.18 994.75"
 Z="6383"
 LabelSize="14"
 MarginWidth="1.19"
 Element="7"
 NumHydrogens="1"
 NeedsClean="yes"
 AS="N"
><t
 p="179.13 1000.27"
 BoundingBox="179.13 988.61 189.24 1011.94"
 LabelSize="14"
 LabelJustification="Left"
 LabelAlignment="Below"
 LineStarts="2 3"
><s font="3" size="14" color="0" face="96">NH</s></t></n><n
 id="60623"
 p="193.53 989.35"
 Z="6385"
 LabelSize="14"
 MarginWidth="1.19"
 Geometry="Tetrahedral"
 AS="S"
 BondOrdering="60696 60695 60697 0"
><objecttag
 TagType="Unknown"
 Visible="no"
 Name="stereo"
><t
 p="1083.59 1830.76"
 BoundingBox="1083.59 1826.76 1089.59 1831.86"
 Visible="no"
 IgnoreWarnings="yes"
 LabelSize="6"
 LineHeight="auto"
><s font="3" size="4.5" color="0">(S)</s></t></objecttag></n><n
 id="60624"
 p="193.53 978.55"
 Z="6386"
 LabelSize="14"
 MarginWidth="1.19"
 AS="N"
/><n
 id="60625"
 p="202.89 973.15"
 Z="6387"
 LabelSize="14"
 MarginWidth="1.19"
 AS="N"
/><n
 id="60626"
 p="212.24 978.55"
 Z="6388"
 LabelSize="14"
 MarginWidth="1.19"
 AS="N"
/><n
 id="60627"
 p="202.89 962.35"
 Z="6389"
 LabelSize="14"
 MarginWidth="1.19"
 AS="N"
/><n
 id="60628"
 p="202.89 1005.55"
 Z="6390"
 LabelSize="14"
 MarginWidth="1.19"
 Element="8"
 NumHydrogens="0"
 NeedsClean="yes"
 AS="N"
><t
 p="197.44 1011.07"
 BoundingBox="197.44 999.17 208.33 1011.22"
 LabelSize="14"
 LabelJustification="Left"
><s font="3" size="14" color="0" face="96">O</s></t></n><n
 id="60629"
 p="230.95 989.35"
 Z="6399"
 LabelSize="14"
 MarginWidth="1.19"
 AS="N"
/><n
 id="60630"
 p="212.24 989.35"
 Z="6400"
 LabelSize="14"
 MarginWidth="1.19"
 Element="7"
 NumHydrogens="1"
 NeedsClean="yes"
 AS="N"
><t
 p="207.19 983.20"
 BoundingBox="207.19 971.54 217.30 994.87"
 LabelSize="14"
 LabelJustification="Left"
 LabelAlignment="Above"
 LineStarts="2 4"
><s font="3" size="14" color="0" face="96">NH</s></t></n><n
 id="60631"
 p="221.59 994.75"
 Z="6401"
 LabelSize="14"
 MarginWidth="1.19"
 Geometry="Tetrahedral"
 AS="S"
 BondOrdering="60704 60703 60705 0"
><objecttag
 TagType="Unknown"
 Visible="no"
 Name="stereo"
><t
 p="1132.82 1820.14"
 BoundingBox="1132.82 1816.14 1138.82 1821.24"
 Visible="no"
 IgnoreWarnings="yes"
 LabelSize="6"
 LineHeight="auto"
><s font="3" size="4.5" color="0">(S)</s></t></objecttag></n><n
 id="60632"
 p="221.59 1005.55"
 Z="6402"
 LabelSize="14"
 MarginWidth="1.19"
 AS="N"
/><n
 id="60633"
 p="212.24 1010.94"
 Z="6403"
 LabelSize="14"
 MarginWidth="1.19"
 Element="8"
 NumHydrogens="1"
 NeedsClean="yes"
 AS="N"
><t
 p="217.69 1016.47"
 BoundingBox="196.69 1004.57 217.69 1016.62"
 LabelSize="14"
 LabelJustification="Right"
 Justification="Right"
 LabelAlignment="Right"
><s font="3" size="14" color="0" face="96">OH</s></t></n><n
 id="60634"
 p="230.95 978.55"
 Z="6404"
 LabelSize="14"
 MarginWidth="1.19"
 Element="8"
 NumHydrogens="0"
 NeedsClean="yes"
 AS="N"
><t
 p="225.50 984.07"
 BoundingBox="225.50 972.17 236.39 984.22"
 LabelSize="14"
 LabelJustification="Left"
><s font="3" size="14" color="0" face="96">O</s></t></n><n
 id="60635"
 p="259.01 994.75"
 Z="6411"
 LabelSize="14"
 MarginWidth="1.19"
 AS="N"
/><n
 id="60636"
 p="240.30 994.75"
 Z="6412"
 LabelSize="14"
 MarginWidth="1.19"
 Element="7"
 NumHydrogens="1"
 NeedsClean="yes"
 AS="N"
><t
 p="235.24 1000.27"
 BoundingBox="235.24 988.61 245.35 1011.94"
 LabelSize="14"
 LabelJustification="Left"
 LabelAlignment="Below"
 LineStarts="2 3"
><s font="3" size="14" color="0" face="96">NH</s></t></n><n
 id="60637"
 p="249.65 989.35"
 Z="6413"
 LabelSize="14"
 MarginWidth="1.19"
 Geometry="Tetrahedral"
 AS="S"
 BondOrdering="60710 60709 60711 0"
><objecttag
 TagType="Unknown"
 Visible="no"
 Name="stereo"
><t
 p="1182.06 1830.76"
 BoundingBox="1182.06 1826.76 1188.06 1831.86"
 Visible="no"
 IgnoreWarnings="yes"
 LabelSize="6"
 LineHeight="auto"
><s font="3" size="4.5" color="0">(S)</s></t></objecttag></n><n
 id="60638"
 p="249.65 978.55"
 Z="6414"
 LabelSize="14"
 MarginWidth="1.19"
 AS="N"
/><n
 id="60639"
 p="240.30 973.15"
 Z="6415"
 LabelSize="14"
 MarginWidth="1.19"
 AS="N"
/><n
 id="60640"
 p="240.30 962.35"
 Z="6416"
 LabelSize="14"
 MarginWidth="1.19"
 AS="N"
/><n
 id="60641"
 p="230.95 956.95"
 Z="6417"
 LabelSize="14"
 MarginWidth="1.19"
 AS="N"
/><n
 id="60642"
 p="230.95 946.15"
 Z="6418"
 LabelSize="14"
 MarginWidth="1.19"
 Element="7"
 NumHydrogens="2"
 NeedsClean="yes"
 AS="N"
><t
 p="225.89 951.67"
 BoundingBox="225.89 940.01 251.95 954.62"
 LabelSize="14"
 LabelJustification="Left"
 LabelAlignment="Left"
><s font="3" size="14" color="0" face="96">NH2</s></t></n><n
 id="60643"
 p="259.01 1005.55"
 Z="6419"
 LabelSize="14"
 MarginWidth="1.19"
 Element="8"
 NumHydrogens="0"
 NeedsClean="yes"
 AS="N"
><t
 p="253.56 1011.07"
 BoundingBox="253.56 999.17 264.45 1011.22"
 LabelSize="14"
 LabelJustification="Left"
><s font="3" size="14" color="0" face="96">O</s></t></n><n
 id="60644"
 p="287.06 989.35"
 Z="6429"
 LabelSize="14"
 MarginWidth="1.19"
 AS="N"
/><n
 id="60645"
 p="268.36 989.35"
 Z="6430"
 LabelSize="14"
 MarginWidth="1.19"
 Element="7"
 NumHydrogens="1"
 NeedsClean="yes"
 AS="N"
><t
 p="263.30 983.20"
 BoundingBox="263.30 971.54 273.41 994.87"
 LabelSize="14"
 LabelJustification="Left"
 LabelAlignment="Above"
 LineStarts="2 4"
><s font="3" size="14" color="0" face="96">NH</s></t></n><n
 id="60646"
 p="277.71 994.75"
 Z="6431"
 LabelSize="14"
 MarginWidth="1.19"
 Geometry="Tetrahedral"
 AS="S"
 BondOrdering="60719 60718 60720 0"
><objecttag
 TagType="Unknown"
 Visible="no"
 Name="stereo"
><t
 p="1231.29 1820.14"
 BoundingBox="1231.29 1816.14 1237.29 1821.24"
 Visible="no"
 IgnoreWarnings="yes"
 LabelSize="6"
 LineHeight="auto"
><s font="3" size="4.5" color="0">(S)</s></t></objecttag></n><n
 id="60647"
 p="277.71 1005.55"
 Z="6432"
 LabelSize="14"
 MarginWidth="1.19"
 AS="N"
/><n
 id="60648"
 p="287.06 1010.94"
 Z="6433"
 LabelSize="14"
 MarginWidth="1.19"
 Element="8"
 NumHydrogens="1"
 NeedsClean="yes"
 AS="N"
><t
 p="281.62 1016.47"
 BoundingBox="281.62 1004.57 302.62 1016.62"
 LabelSize="14"
 LabelJustification="Left"
 LabelAlignment="Left"
><s font="3" size="14" color="0" face="96">OH</s></t></n><n
 id="60649"
 p="287.06 978.55"
 Z="6434"
 LabelSize="14"
 MarginWidth="1.19"
 Element="8"
 NumHydrogens="0"
 NeedsClean="yes"
 AS="N"
><t
 p="281.62 984.07"
 BoundingBox="281.62 972.17 292.50 984.22"
 LabelSize="14"
 LabelJustification="Left"
><s font="3" size="14" color="0" face="96">O</s></t></n><n
 id="60650"
 p="315.12 994.75"
 Z="6441"
 LabelSize="14"
 MarginWidth="1.19"
 AS="N"
/><n
 id="60651"
 p="296.42 994.75"
 Z="6442"
 LabelSize="14"
 MarginWidth="1.19"
 Element="7"
 NumHydrogens="1"
 NeedsClean="yes"
 AS="N"
><t
 p="291.36 1000.27"
 BoundingBox="291.36 988.61 301.47 1011.94"
 LabelSize="14"
 LabelJustification="Left"
 LabelAlignment="Below"
 LineStarts="2 3"
><s font="3" size="14" color="0" face="96">NH</s></t></n><n
 id="60652"
 p="305.77 989.35"
 Z="6443"
 LabelSize="14"
 MarginWidth="1.19"
 Geometry="Tetrahedral"
 AS="S"
 BondOrdering="60725 60724 60726 0"
><objecttag
 TagType="Unknown"
 Visible="no"
 Name="stereo"
><t
 p="1280.53 1830.76"
 BoundingBox="1280.53 1826.76 1286.53 1831.86"
 Visible="no"
 IgnoreWarnings="yes"
 LabelSize="6"
 LineHeight="auto"
><s font="3" size="4.5" color="0">(S)</s></t></objecttag></n><n
 id="60653"
 p="305.77 978.55"
 Z="6444"
 LabelSize="14"
 MarginWidth="1.19"
 AS="N"
/><n
 id="60654"
 p="315.12 973.15"
 Z="6445"
 LabelSize="14"
 MarginWidth="1.19"
 AS="N"
/><n
 id="60655"
 p="324.47 978.55"
 Z="6446"
 LabelSize="14"
 MarginWidth="1.19"
 AS="N"
/><n
 id="60656"
 p="315.12 962.35"
 Z="6447"
 LabelSize="14"
 MarginWidth="1.19"
 AS="N"
/><n
 id="60657"
 p="315.12 1005.55"
 Z="6448"
 LabelSize="14"
 MarginWidth="1.19"
 Element="8"
 NumHydrogens="0"
 NeedsClean="yes"
 AS="N"
><t
 p="309.67 1011.07"
 BoundingBox="309.67 999.17 320.56 1011.22"
 LabelSize="14"
 LabelJustification="Left"
><s font="3" size="14" color="0" face="96">O</s></t></n><n
 id="60658"
 p="343.18 989.35"
 Z="6456"
 LabelSize="14"
 MarginWidth="1.19"
 AS="N"
/><n
 id="60659"
 p="324.47 989.35"
 Z="6457"
 LabelSize="14"
 MarginWidth="1.19"
 Element="7"
 NumHydrogens="1"
 NeedsClean="yes"
 AS="N"
><t
 p="319.42 983.20"
 BoundingBox="319.42 971.54 329.53 994.87"
 LabelSize="14"
 LabelJustification="Left"
 LabelAlignment="Above"
 LineStarts="2 4"
><s font="3" size="14" color="0" face="96">NH</s></t></n><n
 id="60660"
 p="333.83 994.75"
 Z="6458"
 LabelSize="14"
 MarginWidth="1.19"
 Geometry="Tetrahedral"
 AS="S"
 BondOrdering="60732 60731 60733 0"
><objecttag
 TagType="Unknown"
 Visible="no"
 Name="stereo"
><t
 p="1329.76 1820.14"
 BoundingBox="1329.76 1816.14 1335.76 1821.24"
 Visible="no"
 IgnoreWarnings="yes"
 LabelSize="6"
 LineHeight="auto"
><s font="3" size="4.5" color="0">(S)</s></t></objecttag></n><n
 id="60661"
 p="333.83 1005.55"
 Z="6459"
 LabelSize="14"
 MarginWidth="1.19"
 AS="N"
/><n
 id="60662"
 p="343.18 1010.94"
 Z="6460"
 LabelSize="14"
 MarginWidth="1.19"
 Element="8"
 NumHydrogens="1"
 NeedsClean="yes"
 AS="N"
><t
 p="337.73 1016.47"
 BoundingBox="337.73 1004.57 358.73 1016.62"
 LabelSize="14"
 LabelJustification="Left"
 LabelAlignment="Left"
><s font="3" size="14" color="0" face="96">OH</s></t></n><n
 id="60663"
 p="343.18 978.55"
 Z="6461"
 LabelSize="14"
 MarginWidth="1.19"
 Element="8"
 NumHydrogens="0"
 NeedsClean="yes"
 AS="N"
><t
 p="337.73 984.07"
 BoundingBox="337.73 972.17 348.62 984.22"
 LabelSize="14"
 LabelJustification="Left"
><s font="3" size="14" color="0" face="96">O</s></t></n><n
 id="60664"
 p="371.24 994.75"
 Z="6469"
 LabelSize="14"
 MarginWidth="1.19"
 AS="N"
/><n
 id="60665"
 p="352.53 994.75"
 Z="6470"
 LabelSize="14"
 MarginWidth="1.19"
 Element="7"
 NumHydrogens="1"
 NeedsClean="yes"
 AS="N"
><t
 p="347.48 1000.27"
 BoundingBox="347.48 988.61 357.59 1011.94"
 LabelSize="14"
 LabelJustification="Left"
 LabelAlignment="Below"
 LineStarts="2 3"
><s font="3" size="14" color="0" face="96">NH</s></t></n><n
 id="60666"
 p="361.88 989.35"
 Z="6471"
 LabelSize="14"
 MarginWidth="1.19"
 Geometry="Tetrahedral"
 AS="S"
 BondOrdering="60739 60738 60740 0"
><objecttag
 TagType="Unknown"
 Visible="no"
 Name="stereo"
><t
 p="1378.99 1830.76"
 BoundingBox="1378.99 1826.76 1384.99 1831.86"
 Visible="no"
 IgnoreWarnings="yes"
 LabelSize="6"
 LineHeight="auto"
><s font="3" size="4.5" color="0">(S)</s></t></objecttag></n><n
 id="60667"
 p="361.88 978.55"
 Z="6472"
 LabelSize="14"
 MarginWidth="1.19"
 AS="N"
/><n
 id="60668"
 p="371.24 973.15"
 Z="6473"
 LabelSize="14"
 MarginWidth="1.19"
 AS="N"
/><n
 id="60669"
 p="380.59 978.55"
 Z="6474"
 LabelSize="14"
 MarginWidth="1.19"
 AS="N"
/><n
 id="60670"
 p="371.24 962.35"
 Z="6475"
 LabelSize="14"
 MarginWidth="1.19"
 AS="N"
/><n
 id="60671"
 p="371.24 1005.55"
 Z="6476"
 LabelSize="14"
 MarginWidth="1.19"
 Element="8"
 NumHydrogens="0"
 NeedsClean="yes"
 AS="N"
><t
 p="365.79 1011.07"
 BoundingBox="365.79 999.17 376.68 1011.22"
 LabelSize="14"
 LabelJustification="Left"
><s font="3" size="14" color="0" face="96">O</s></t></n><n
 id="60672"
 p="399.29 989.35"
 Z="6484"
 LabelSize="14"
 MarginWidth="1.19"
 AS="N"
/><n
 id="60673"
 p="380.59 989.35"
 Z="6485"
 LabelSize="14"
 MarginWidth="1.19"
 Element="7"
 NumHydrogens="1"
 NeedsClean="yes"
 AS="N"
><t
 p="375.54 983.20"
 BoundingBox="375.54 971.54 385.65 994.87"
 LabelSize="14"
 LabelJustification="Left"
 LabelAlignment="Above"
 LineStarts="2 4"
><s font="3" size="14" color="0" face="96">NH</s></t></n><n
 id="60674"
 p="389.94 994.75"
 Z="6486"
 LabelSize="14"
 MarginWidth="1.19"
 Geometry="Tetrahedral"
 AS="S"
 BondOrdering="60746 60745 60747 0"
><objecttag
 TagType="Unknown"
 Visible="no"
 Name="stereo"
><t
 p="1428.23 1820.14"
 BoundingBox="1428.23 1816.14 1434.23 1821.24"
 Visible="no"
 IgnoreWarnings="yes"
 LabelSize="6"
 LineHeight="auto"
><s font="3" size="4.5" color="0">(S)</s></t></objecttag></n><n
 id="60675"
 p="389.94 1005.55"
 Z="6487"
 LabelSize="14"
 MarginWidth="1.19"
 AS="N"
/><n
 id="60676"
 p="399.29 1010.94"
 Z="6488"
 LabelSize="14"
 MarginWidth="1.19"
 AS="N"
/><n
 id="60677"
 p="408.65 1005.55"
 Z="6489"
 LabelSize="14"
 MarginWidth="1.19"
 AS="N"
/><n
 id="60678"
 p="418 1010.94"
 Z="6490"
 LabelSize="14"
 MarginWidth="1.19"
 AS="N"
/><n
 id="60679"
 p="418 1021.74"
 Z="6491"
 LabelSize="14"
 MarginWidth="1.19"
 AS="N"
/><n
 id="60680"
 p="408.65 1027.15"
 Z="6492"
 LabelSize="14"
 MarginWidth="1.19"
 AS="N"
/><n
 id="60681"
 p="399.29 1021.74"
 Z="6493"
 LabelSize="14"
 MarginWidth="1.19"
 AS="N"
/><n
 id="60682"
 p="399.29 978.55"
 Z="6494"
 LabelSize="14"
 MarginWidth="1.19"
 Element="8"
 NumHydrogens="0"
 NeedsClean="yes"
 AS="N"
><t
 p="393.85 984.07"
 BoundingBox="393.85 972.17 404.74 984.22"
 LabelSize="14"
 LabelJustification="Left"
><s font="3" size="14" color="0" face="96">O</s></t></n><n
 id="60683"
 p="408.65 994.75"
 Z="6495"
 LabelSize="14"
 MarginWidth="1.19"
 Element="7"
 NumHydrogens="2"
 NeedsClean="yes"
 AS="N"
><t
 p="403.59 1000.27"
 BoundingBox="403.59 988.61 429.65 1003.22"
 LabelSize="14"
 LabelJustification="Left"
 LabelAlignment="Left"
><s font="3" size="14" color="0" face="96">NH2</s></t></n><n
 id="60684"
 p="146.77 994.75"
 Z="6510"
 LabelSize="14"
 MarginWidth="1.19"
 AS="N"
/><n
 id="60685"
 p="146.77 1005.55"
 Z="6512"
 LabelSize="14"
 MarginWidth="1.19"
 Element="8"
 NumHydrogens="0"
 NeedsClean="yes"
 AS="N"
><t
 p="141.33 1011.07"
 BoundingBox="141.33 999.17 152.22 1011.22"
 LabelSize="14"
 LabelJustification="Left"
><s font="3" size="14" color="0" face="96">O</s></t></n><n
 id="60686"
 p="137.42 989.35"
 Z="6514"
 LabelSize="14"
 MarginWidth="1.19"
 AS="N"
/><b
 id="60687"
 Z="6374"
 LabelSize="14"
 HashSpacing="1.70"
 MarginWidth="1.19"
 LineWidth="0.60"
 BoldWidth="1.56"
 BondLength="10.80"
 B="60614"
 E="60613"
 BS="N"
/><b
 id="60688"
 Z="6375"
 LabelSize="14"
 HashSpacing="1.70"
 MarginWidth="1.19"
 LineWidth="0.60"
 BoldWidth="1.56"
 BondLength="10.80"
 B="60612"
 E="60614"
 BS="N"
/><b
 id="60689"
 Z="6376"
 LabelSize="14"
 HashSpacing="1.70"
 MarginWidth="1.19"
 LineWidth="0.60"
 BoldWidth="1.56"
 BondLength="10.80"
 B="60614"
 E="60615"
 Display="Hash"
 BS="N"
/><b
 id="60690"
 Z="6377"
 LabelSize="14"
 HashSpacing="1.70"
 MarginWidth="1.19"
 LineWidth="0.60"
 BoldWidth="1.56"
 BondLength="10.80"
 B="60615"
 E="60616"
 BS="N"
/><b
 id="60691"
 Z="6378"
 LabelSize="14"
 HashSpacing="1.70"
 MarginWidth="1.19"
 LineWidth="0.60"
 BoldWidth="1.56"
 BondLength="10.80"
 B="60616"
 E="60617"
 BS="N"
/><b
 id="60692"
 Z="6379"
 LabelSize="14"
 HashSpacing="1.70"
 MarginWidth="1.19"
 LineWidth="0.60"
 BoldWidth="1.56"
 BondLength="10.80"
 B="60617"
 E="60618"
 BS="N"
/><b
 id="60693"
 Z="6380"
 LabelSize="14"
 HashSpacing="1.70"
 MarginWidth="1.19"
 LineWidth="0.60"
 BoldWidth="1.56"
 BondLength="10.80"
 B="60618"
 E="60619"
 BS="N"
/><b
 id="60694"
 Z="6381"
 LabelSize="14"
 HashSpacing="1.70"
 MarginWidth="1.19"
 LineWidth="0.60"
 BoldWidth="1.56"
 BondLength="10.80"
 B="60612"
 E="60620"
 Order="2"
 BS="N"
/><b
 id="60695"
 Z="6391"
 LabelSize="14"
 HashSpacing="1.70"
 MarginWidth="1.19"
 LineWidth="0.60"
 BoldWidth="1.56"
 BondLength="10.80"
 B="60623"
 E="60622"
 BS="N"
/><b
 id="60696"
 Z="6392"
 LabelSize="14"
 HashSpacing="1.70"
 MarginWidth="1.19"
 LineWidth="0.60"
 BoldWidth="1.56"
 BondLength="10.80"
 B="60621"
 E="60623"
 BS="N"
/><b
 id="60697"
 Z="6393"
 LabelSize="14"
 HashSpacing="1.70"
 MarginWidth="1.19"
 LineWidth="0.60"
 BoldWidth="1.56"
 BondLength="10.80"
 B="60623"
 E="60624"
 Display="Bold"
 BS="N"
/><b
 id="60698"
 Z="6394"
 LabelSize="14"
 HashSpacing="1.70"
 MarginWidth="1.19"
 LineWidth="0.60"
 BoldWidth="1.56"
 BondLength="10.80"
 B="60624"
 E="60625"
 BS="N"
/><b
 id="60699"
 Z="6395"
 LabelSize="14"
 HashSpacing="1.70"
 MarginWidth="1.19"
 LineWidth="0.60"
 BoldWidth="1.56"
 BondLength="10.80"
 B="60625"
 E="60626"
 BS="N"
/><b
 id="60700"
 Z="6396"
 LabelSize="14"
 HashSpacing="1.70"
 MarginWidth="1.19"
 LineWidth="0.60"
 BoldWidth="1.56"
 BondLength="10.80"
 B="60625"
 E="60627"
 BS="N"
/><b
 id="60701"
 Z="6397"
 LabelSize="14"
 HashSpacing="1.70"
 MarginWidth="1.19"
 LineWidth="0.60"
 BoldWidth="1.56"
 BondLength="10.80"
 B="60621"
 E="60628"
 Order="2"
 BS="N"
/><b
 id="60702"
 Z="6398"
 LabelSize="14"
 HashSpacing="1.70"
 MarginWidth="1.19"
 LineWidth="0.60"
 BoldWidth="1.56"
 BondLength="10.80"
 B="60612"
 E="60622"
 BS="N"
/><b
 id="60703"
 Z="6405"
 LabelSize="14"
 HashSpacing="1.70"
 MarginWidth="1.19"
 LineWidth="0.60"
 BoldWidth="1.56"
 BondLength="10.80"
 B="60631"
 E="60630"
 BS="N"
/><b
 id="60704"
 Z="6406"
 LabelSize="14"
 HashSpacing="1.70"
 MarginWidth="1.19"
 LineWidth="0.60"
 BoldWidth="1.56"
 BondLength="10.80"
 B="60629"
 E="60631"
 BS="N"
/><b
 id="60705"
 Z="6407"
 LabelSize="14"
 HashSpacing="1.70"
 MarginWidth="1.19"
 LineWidth="0.60"
 BoldWidth="1.56"
 BondLength="10.80"
 B="60631"
 E="60632"
 Display="Hash"
 BS="N"
/><b
 id="60706"
 Z="6408"
 LabelSize="14"
 HashSpacing="1.70"
 MarginWidth="1.19"
 LineWidth="0.60"
 BoldWidth="1.56"
 BondLength="10.80"
 B="60632"
 E="60633"
 BS="N"
/><b
 id="60707"
 Z="6409"
 LabelSize="14"
 HashSpacing="1.70"
 MarginWidth="1.19"
 LineWidth="0.60"
 BoldWidth="1.56"
 BondLength="10.80"
 B="60629"
 E="60634"
 Order="2"
 BS="N"
/><b
 id="60708"
 Z="6410"
 LabelSize="14"
 HashSpacing="1.70"
 MarginWidth="1.19"
 LineWidth="0.60"
 BoldWidth="1.56"
 BondLength="10.80"
 B="60621"
 E="60630"
 BS="N"
/><b
 id="60709"
 Z="6420"
 LabelSize="14"
 HashSpacing="1.70"
 MarginWidth="1.19"
 LineWidth="0.60"
 BoldWidth="1.56"
 BondLength="10.80"
 B="60637"
 E="60636"
 BS="N"
/><b
 id="60710"
 Z="6421"
 LabelSize="14"
 HashSpacing="1.70"
 MarginWidth="1.19"
 LineWidth="0.60"
 BoldWidth="1.56"
 BondLength="10.80"
 B="60635"
 E="60637"
 BS="N"
/><b
 id="60711"
 Z="6422"
 LabelSize="14"
 HashSpacing="1.70"
 MarginWidth="1.19"
 LineWidth="0.60"
 BoldWidth="1.56"
 BondLength="10.80"
 B="60637"
 E="60638"
 Display="Bold"
 BS="N"
/><b
 id="60712"
 Z="6423"
 LabelSize="14"
 HashSpacing="1.70"
 MarginWidth="1.19"
 LineWidth="0.60"
 BoldWidth="1.56"
 BondLength="10.80"
 B="60638"
 E="60639"
 BS="N"
/><b
 id="60713"
 Z="6424"
 LabelSize="14"
 HashSpacing="1.70"
 MarginWidth="1.19"
 LineWidth="0.60"
 BoldWidth="1.56"
 BondLength="10.80"
 B="60639"
 E="60640"
 BS="N"
/><b
 id="60714"
 Z="6425"
 LabelSize="14"
 HashSpacing="1.70"
 MarginWidth="1.19"
 LineWidth="0.60"
 BoldWidth="1.56"
 BondLength="10.80"
 B="60640"
 E="60641"
 BS="N"
/><b
 id="60715"
 Z="6426"
 LabelSize="14"
 HashSpacing="1.70"
 MarginWidth="1.19"
 LineWidth="0.60"
 BoldWidth="1.56"
 BondLength="10.80"
 B="60641"
 E="60642"
 BS="N"
/><b
 id="60716"
 Z="6427"
 LabelSize="14"
 HashSpacing="1.70"
 MarginWidth="1.19"
 LineWidth="0.60"
 BoldWidth="1.56"
 BondLength="10.80"
 B="60635"
 E="60643"
 Order="2"
 BS="N"
/><b
 id="60717"
 Z="6428"
 LabelSize="14"
 HashSpacing="1.70"
 MarginWidth="1.19"
 LineWidth="0.60"
 BoldWidth="1.56"
 BondLength="10.80"
 B="60629"
 E="60636"
 BS="N"
/><b
 id="60718"
 Z="6435"
 LabelSize="14"
 HashSpacing="1.70"
 MarginWidth="1.19"
 LineWidth="0.60"
 BoldWidth="1.56"
 BondLength="10.80"
 B="60646"
 E="60645"
 BS="N"
/><b
 id="60719"
 Z="6436"
 LabelSize="14"
 HashSpacing="1.70"
 MarginWidth="1.19"
 LineWidth="0.60"
 BoldWidth="1.56"
 BondLength="10.80"
 B="60644"
 E="60646"
 BS="N"
/><b
 id="60720"
 Z="6437"
 LabelSize="14"
 HashSpacing="1.70"
 MarginWidth="1.19"
 LineWidth="0.60"
 BoldWidth="1.56"
 BondLength="10.80"
 B="60646"
 E="60647"
 Display="Hash"
 BS="N"
/><b
 id="60721"
 Z="6438"
 LabelSize="14"
 HashSpacing="1.70"
 MarginWidth="1.19"
 LineWidth="0.60"
 BoldWidth="1.56"
 BondLength="10.80"
 B="60647"
 E="60648"
 BS="N"
/><b
 id="60722"
 Z="6439"
 LabelSize="14"
 HashSpacing="1.70"
 MarginWidth="1.19"
 LineWidth="0.60"
 BoldWidth="1.56"
 BondLength="10.80"
 B="60644"
 E="60649"
 Order="2"
 BS="N"
/><b
 id="60723"
 Z="6440"
 LabelSize="14"
 HashSpacing="1.70"
 MarginWidth="1.19"
 LineWidth="0.60"
 BoldWidth="1.56"
 BondLength="10.80"
 B="60645"
 E="60635"
 BS="N"
/><b
 id="60724"
 Z="6449"
 LabelSize="14"
 HashSpacing="1.70"
 MarginWidth="1.19"
 LineWidth="0.60"
 BoldWidth="1.56"
 BondLength="10.80"
 B="60652"
 E="60651"
 BS="N"
/><b
 id="60725"
 Z="6450"
 LabelSize="14"
 HashSpacing="1.70"
 MarginWidth="1.19"
 LineWidth="0.60"
 BoldWidth="1.56"
 BondLength="10.80"
 B="60650"
 E="60652"
 BS="N"
/><b
 id="60726"
 Z="6451"
 LabelSize="14"
 HashSpacing="1.70"
 MarginWidth="1.19"
 LineWidth="0.60"
 BoldWidth="1.56"
 BondLength="10.80"
 B="60652"
 E="60653"
 Display="Bold"
 BS="N"
/><b
 id="60727"
 Z="6452"
 LabelSize="14"
 HashSpacing="1.70"
 MarginWidth="1.19"
 LineWidth="0.60"
 BoldWidth="1.56"
 BondLength="10.80"
 B="60653"
 E="60654"
 BS="N"
/><b
 id="60728"
 Z="6453"
 LabelSize="14"
 HashSpacing="1.70"
 MarginWidth="1.19"
 LineWidth="0.60"
 BoldWidth="1.56"
 BondLength="10.80"
 B="60654"
 E="60655"
 BS="N"
/><b
 id="60729"
 Z="6454"
 LabelSize="14"
 HashSpacing="1.70"
 MarginWidth="1.19"
 LineWidth="0.60"
 BoldWidth="1.56"
 BondLength="10.80"
 B="60654"
 E="60656"
 BS="N"
/><b
 id="60730"
 Z="6455"
 LabelSize="14"
 HashSpacing="1.70"
 MarginWidth="1.19"
 LineWidth="0.60"
 BoldWidth="1.56"
 BondLength="10.80"
 B="60650"
 E="60657"
 Order="2"
 BS="N"
/><b
 id="60731"
 Z="6462"
 LabelSize="14"
 HashSpacing="1.70"
 MarginWidth="1.19"
 LineWidth="0.60"
 BoldWidth="1.56"
 BondLength="10.80"
 B="60660"
 E="60659"
 BS="N"
/><b
 id="60732"
 Z="6463"
 LabelSize="14"
 HashSpacing="1.70"
 MarginWidth="1.19"
 LineWidth="0.60"
 BoldWidth="1.56"
 BondLength="10.80"
 B="60658"
 E="60660"
 BS="N"
/><b
 id="60733"
 Z="6464"
 LabelSize="14"
 HashSpacing="1.70"
 MarginWidth="1.19"
 LineWidth="0.60"
 BoldWidth="1.56"
 BondLength="10.80"
 B="60660"
 E="60661"
 Display="Hash"
 BS="N"
/><b
 id="60734"
 Z="6465"
 LabelSize="14"
 HashSpacing="1.70"
 MarginWidth="1.19"
 LineWidth="0.60"
 BoldWidth="1.56"
 BondLength="10.80"
 B="60661"
 E="60662"
 BS="N"
/><b
 id="60735"
 Z="6466"
 LabelSize="14"
 HashSpacing="1.70"
 MarginWidth="1.19"
 LineWidth="0.60"
 BoldWidth="1.56"
 BondLength="10.80"
 B="60658"
 E="60663"
 Order="2"
 BS="N"
/><b
 id="60736"
 Z="6467"
 LabelSize="14"
 HashSpacing="1.70"
 MarginWidth="1.19"
 LineWidth="0.60"
 BoldWidth="1.56"
 BondLength="10.80"
 B="60650"
 E="60659"
 BS="N"
/><b
 id="60737"
 Z="6468"
 LabelSize="14"
 HashSpacing="1.70"
 MarginWidth="1.19"
 LineWidth="0.60"
 BoldWidth="1.56"
 BondLength="10.80"
 B="60651"
 E="60644"
 BS="N"
/><b
 id="60738"
 Z="6477"
 LabelSize="14"
 HashSpacing="1.70"
 MarginWidth="1.19"
 LineWidth="0.60"
 BoldWidth="1.56"
 BondLength="10.80"
 B="60666"
 E="60665"
 BS="N"
/><b
 id="60739"
 Z="6478"
 LabelSize="14"
 HashSpacing="1.70"
 MarginWidth="1.19"
 LineWidth="0.60"
 BoldWidth="1.56"
 BondLength="10.80"
 B="60664"
 E="60666"
 BS="N"
/><b
 id="60740"
 Z="6479"
 LabelSize="14"
 HashSpacing="1.70"
 MarginWidth="1.19"
 LineWidth="0.60"
 BoldWidth="1.56"
 BondLength="10.80"
 B="60666"
 E="60667"
 Display="Bold"
 BS="N"
/><b
 id="60741"
 Z="6480"
 LabelSize="14"
 HashSpacing="1.70"
 MarginWidth="1.19"
 LineWidth="0.60"
 BoldWidth="1.56"
 BondLength="10.80"
 B="60667"
 E="60668"
 BS="N"
/><b
 id="60742"
 Z="6481"
 LabelSize="14"
 HashSpacing="1.70"
 MarginWidth="1.19"
 LineWidth="0.60"
 BoldWidth="1.56"
 BondLength="10.80"
 B="60668"
 E="60669"
 BS="N"
/><b
 id="60743"
 Z="6482"
 LabelSize="14"
 HashSpacing="1.70"
 MarginWidth="1.19"
 LineWidth="0.60"
 BoldWidth="1.56"
 BondLength="10.80"
 B="60668"
 E="60670"
 BS="N"
/><b
 id="60744"
 Z="6483"
 LabelSize="14"
 HashSpacing="1.70"
 MarginWidth="1.19"
 LineWidth="0.60"
 BoldWidth="1.56"
 BondLength="10.80"
 B="60664"
 E="60671"
 Order="2"
 BS="N"
/><b
 id="60745"
 Z="6496"
 LabelSize="14"
 HashSpacing="1.70"
 MarginWidth="1.19"
 LineWidth="0.60"
 BoldWidth="1.56"
 BondLength="10.80"
 B="60674"
 E="60673"
 BS="N"
/><b
 id="60746"
 Z="6497"
 LabelSize="14"
 HashSpacing="1.70"
 MarginWidth="1.19"
 LineWidth="0.60"
 BoldWidth="1.56"
 BondLength="10.80"
 B="60672"
 E="60674"
 BS="N"
/><b
 id="60747"
 Z="6498"
 LabelSize="14"
 HashSpacing="1.70"
 MarginWidth="1.19"
 LineWidth="0.60"
 BoldWidth="1.56"
 BondLength="10.80"
 B="60674"
 E="60675"
 Display="WedgedHashBegin"
 BS="N"
/><b
 id="60748"
 Z="6499"
 LabelSize="14"
 HashSpacing="1.70"
 MarginWidth="1.19"
 LineWidth="0.60"
 BoldWidth="1.56"
 BondLength="10.80"
 B="60675"
 E="60676"
 BS="N"
/><b
 id="60749"
 Z="6500"
 LabelSize="14"
 HashSpacing="1.70"
 MarginWidth="1.19"
 LineWidth="0.60"
 BoldWidth="1.56"
 BondLength="10.80"
 B="60676"
 E="60677"
 BS="N"
/><b
 id="60750"
 Z="6501"
 LabelSize="14"
 HashSpacing="1.70"
 MarginWidth="1.19"
 LineWidth="0.60"
 BoldWidth="1.56"
 BondLength="10.80"
 B="60677"
 E="60678"
 Order="2"
 BS="N"
 BondCircularOrdering="0 60749 60751 0"
/><b
 id="60751"
 Z="6502"
 LabelSize="14"
 HashSpacing="1.70"
 MarginWidth="1.19"
 LineWidth="0.60"
 BoldWidth="1.56"
 BondLength="10.80"
 B="60678"
 E="60679"
 BS="N"
/><b
 id="60752"
 Z="6503"
 LabelSize="14"
 HashSpacing="1.70"
 MarginWidth="1.19"
 LineWidth="0.60"
 BoldWidth="1.56"
 BondLength="10.80"
 B="60679"
 E="60680"
 Order="2"
 BS="N"
 BondCircularOrdering="0 60751 60753 0"
/><b
 id="60753"
 Z="6504"
 LabelSize="14"
 HashSpacing="1.70"
 MarginWidth="1.19"
 LineWidth="0.60"
 BoldWidth="1.56"
 BondLength="10.80"
 B="60680"
 E="60681"
 BS="N"
/><b
 id="60754"
 Z="6505"
 LabelSize="14"
 HashSpacing="1.70"
 MarginWidth="1.19"
 LineWidth="0.60"
 BoldWidth="1.56"
 BondLength="10.80"
 B="60676"
 E="60681"
 Order="2"
 BS="N"
 BondCircularOrdering="60749 60748 0 60753"
/><b
 id="60755"
 Z="6506"
 LabelSize="14"
 HashSpacing="1.70"
 MarginWidth="1.19"
 LineWidth="0.60"
 BoldWidth="1.56"
 BondLength="10.80"
 B="60672"
 E="60682"
 Order="2"
 BS="N"
/><b
 id="60756"
 Z="6507"
 LabelSize="14"
 HashSpacing="1.70"
 MarginWidth="1.19"
 LineWidth="0.60"
 BoldWidth="1.56"
 BondLength="10.80"
 B="60672"
 E="60683"
 BS="N"
/><b
 id="60757"
 Z="6508"
 LabelSize="14"
 HashSpacing="1.70"
 MarginWidth="1.19"
 LineWidth="0.60"
 BoldWidth="1.56"
 BondLength="10.80"
 B="60673"
 E="60664"
 BS="N"
/><b
 id="60758"
 Z="6509"
 LabelSize="14"
 HashSpacing="1.70"
 MarginWidth="1.19"
 LineWidth="0.60"
 BoldWidth="1.56"
 BondLength="10.80"
 B="60665"
 E="60658"
 BS="N"
/><b
 id="60759"
 Z="6511"
 LabelSize="14"
 HashSpacing="1.70"
 MarginWidth="1.19"
 LineWidth="0.60"
 BoldWidth="1.56"
 BondLength="10.80"
 B="60613"
 E="60684"
 BS="N"
/><b
 id="60760"
 Z="6513"
 LabelSize="14"
 HashSpacing="1.70"
 MarginWidth="1.19"
 LineWidth="0.60"
 BoldWidth="1.56"
 BondLength="10.80"
 B="60684"
 E="60685"
 Order="2"
 BS="N"
/><b
 id="60761"
 Z="6515"
 LabelSize="14"
 HashSpacing="1.70"
 MarginWidth="1.19"
 LineWidth="0.60"
 BoldWidth="1.56"
 BondLength="10.80"
 B="60684"
 E="60686"
 BS="N"
/></fragment><fragment
 id="60762"
 BoundingBox="169.78 1353.93 381.85 1498.20"
 Z="6535"
><n
 id="60763"
 p="264.56 1466.58"
 Z="6516"
 LabelSize="14"
 MarginWidth="1.19"
 AS="N"
/><n
 id="60764"
 p="266.50 1448.15"
 Z="6517"
 LabelSize="14"
 MarginWidth="1.19"
 Element="7"
 NumHydrogens="1"
 NeedsClean="yes"
 AS="N"
><t
 p="271.55 1453.67"
 BoundingBox="251.33 1442.01 271.55 1453.67"
 LabelSize="14"
 LabelJustification="Right"
 Justification="Right"
 LabelAlignment="Right"
><s font="3" size="14" color="0" face="96">NH</s></t></n><n
 id="60765"
 p="272.23 1458.07"
 Z="6518"
 LabelSize="14"
 MarginWidth="1.19"
 Geometry="Tetrahedral"
 AS="S"
 BondOrdering="60823 60822 60824 0"
><objecttag
 TagType="Unknown"
 Visible="no"
 Name="stereo"
><t
 p="1183.46 2166.31"
 BoundingBox="1183.46 2162.46 1189.46 2167.26"
 Visible="no"
 IgnoreWarnings="yes"
 LabelSize="6"
 CaptionLineHeight="variable"
><s font="3" size="4.5" color="0">(S)</s></t></objecttag></n><n
 id="60766"
 p="283.62 1459.26"
 Z="6519"
 LabelSize="14"
 MarginWidth="1.19"
 AS="N"
/><n
 id="60767"
 p="288.28 1469.73"
 Z="6520"
 LabelSize="14"
 MarginWidth="1.19"
 AS="N"
/><n
 id="60768"
 p="299.67 1470.93"
 Z="6521"
 LabelSize="14"
 MarginWidth="1.19"
 AS="N"
/><n
 id="60769"
 p="304.32 1481.39"
 Z="6522"
 LabelSize="14"
 MarginWidth="1.19"
 AS="N"
/><n
 id="3074"
 p="315.72 1482.59"
 Z="6523"
 color="18"
 LabelSize="14"
 MarginWidth="1.19"
 NodeType="Nickname"
 NeedsClean="yes"
 AS="N"
><fragment
 id="82247"
><n
 id="61408"
 p="315.72 1482.59"
 Z="6094"
 Element="7"
 NumHydrogens="0"
 NeedsClean="yes"
><t
 p="310.30 1488.49"
 BoundingBox="310.30 1475.94 321.14 1488.49"
 LabelJustification="Left"
><s font="3" size="15" color="0" face="97">N</s></t></n><n
 id="61409"
 p="324.15 1475.82"
 Z="6095"
 Element="7"
 NumHydrogens="0"
 Charge="1"
 NeedsClean="yes"
><t
 p="318.73 1481.72"
 BoundingBox="318.73 1467.25 336.13 1481.72"
 LabelJustification="Left"
 LabelAlignment="Left"
><s font="3" size="15" color="0" face="97">N+</s></t></n><n
 id="61410"
 p="332.58 1469.06"
 Z="6096"
 Element="7"
 NumHydrogens="0"
 Charge="-1"
 NeedsClean="yes"
><t
 p="327.16 1474.96"
 BoundingBox="327.16 1462.41 341.74 1474.96"
 LabelJustification="Left"
 LabelAlignment="Left"
><s font="3" size="15" color="0" face="97">N-</s></t></n><n
 id="61411"
 p="305.64 1478.67"
 Z="6097"
 NodeType="ExternalConnectionPoint"
 ExternalConnectionNum="1"
/><b
 id="61412"
 Z="6098"
 B="61409"
 E="61410"
 Order="2"
/><b
 id="61413"
 Z="6099"
 B="61408"
 E="61409"
 Order="2"
/><b
 id="61414"
 Z="6100"
 B="61411"
 E="61408"
/></fragment><t
 p="310.66 1488.11"
 BoundingBox="310.66 1476.44 326.61 1491.21"
 color="18"
 LabelSize="14"
 LabelJustification="Left"
 LabelAlignment="Left"
><s font="3" size="14" color="18" face="96">N3</s></t></n><n
 id="60770"
 p="266.94 1477.78"
 Z="6524"
 LabelSize="14"
 MarginWidth="1.19"
 Element="8"
 NumHydrogens="0"
 NeedsClean="yes"
 AS="N"
><t
 p="261.50 1483.31"
 BoundingBox="261.50 1471.41 272.39 1483.46"
 LabelSize="14"
 LabelJustification="Left"
><s font="3" size="14" color="0" face="96">O</s></t></n><n
 id="60771"
 p="234.37 1464"
 Z="6533"
 LabelSize="14"
 MarginWidth="1.19"
 AS="N"
/><n
 id="60772"
 p="254.10 1461.92"
 Z="6534"
 LabelSize="14"
 MarginWidth="1.19"
 Element="7"
 NumHydrogens="1"
 NeedsClean="yes"
 AS="N"
><t
 p="249.04 1455.78"
 BoundingBox="249.04 1444.11 259.15 1467.45"
 LabelSize="14"
 LabelJustification="Left"
 LabelAlignment="Above"
 LineStarts="2 4"
><s font="3" size="14" color="0" face="96">NH</s></t></n><n
 id="60773"
 p="244.83 1468.65"
 Z="6536"
 LabelSize="14"
 MarginWidth="1.19"
 Geometry="Tetrahedral"
 AS="S"
 BondOrdering="3090 1453 1455 0"
><objecttag
 TagType="Unknown"
 Visible="no"
 Name="stereo"
><t
 p="1124.18 2184.48"
 BoundingBox="1124.18 2180.63 1130.18 2185.43"
 Visible="no"
 IgnoreWarnings="yes"
 LabelSize="6"
 CaptionLineHeight="variable"
><s font="3" size="4.5" color="0">(S)</s></t></objecttag></n><n
 id="60774"
 p="246.03 1480.04"
 Z="6537"
 LabelSize="14"
 MarginWidth="1.19"
 AS="N"
/><n
 id="60775"
 p="236.76 1486.78"
 Z="6538"
 LabelSize="14"
 MarginWidth="1.19"
 AS="N"
/><n
 id="60776"
 p="226.30 1482.12"
 Z="6539"
 LabelSize="14"
 MarginWidth="1.19"
 AS="N"
/><n
 id="60777"
 p="237.96 1498.17"
 Z="6540"
 LabelSize="14"
 MarginWidth="1.19"
 AS="N"
/><n
 id="60778"
 p="225.10 1470.73"
 Z="6541"
 LabelSize="14"
 MarginWidth="1.19"
 Element="8"
 NumHydrogens="0"
 NeedsClean="yes"
 AS="N"
><t
 p="219.66 1476.25"
 BoundingBox="219.66 1464.35 230.55 1476.40"
 LabelSize="14"
 LabelJustification="Left"
><s font="3" size="14" color="0" face="96">O</s></t></n><n
 id="60779"
 p="223.90 1436.55"
 Z="6550"
 LabelSize="14"
 MarginWidth="1.19"
 AS="N"
/><n
 id="60780"
 p="233.17 1452.60"
 Z="6551"
 LabelSize="14"
 MarginWidth="1.19"
 Element="7"
 NumHydrogens="1"
 NeedsClean="yes"
 AS="N"
><t
 p="228.11 1458.13"
 BoundingBox="228.11 1446.46 248.33 1458.13"
 LabelSize="14"
 LabelJustification="Left"
 LabelAlignment="Left"
><s font="3" size="14" color="0" face="96">NH</s></t></n><n
 id="60781"
 p="222.71 1447.94"
 Z="6552"
 LabelSize="14"
 MarginWidth="1.19"
 Geometry="Tetrahedral"
 AS="S"
 BondOrdering="1462 1461 1463 0"
><objecttag
 TagType="Unknown"
 Visible="no"
 Name="stereo"
><t
 p="1084.97 2165.91"
 BoundingBox="1084.97 2162.06 1090.97 2166.86"
 Visible="no"
 IgnoreWarnings="yes"
 LabelSize="6"
 CaptionLineHeight="variable"
><s font="3" size="4.5" color="0">(S)</s></t></objecttag></n><n
 id="60782"
 p="212.79 1453.67"
 Z="6553"
 LabelSize="14"
 MarginWidth="1.19"
 AS="N"
/><n
 id="60783"
 p="212.79 1465.13"
 Z="6554"
 LabelSize="14"
 MarginWidth="1.19"
 Element="8"
 NumHydrogens="1"
 NeedsClean="yes"
 AS="N"
><t
 p="207.34 1470.65"
 BoundingBox="207.34 1458.75 228.34 1470.80"
 LabelSize="14"
 LabelJustification="Left"
 LabelAlignment="Left"
><s font="3" size="14" color="0" face="96">OH</s></t></n><n
 id="60784"
 p="215.39 1428.89"
 Z="6555"
 LabelSize="14"
 MarginWidth="1.19"
 Element="8"
 NumHydrogens="0"
 NeedsClean="yes"
 AS="N"
><t
 p="209.95 1434.41"
 BoundingBox="209.95 1422.51 220.83 1434.56"
 LabelSize="14"
 LabelJustification="Left"
><s font="3" size="14" color="0" face="96">O</s></t></n><n
 id="60785"
 p="233.04 1414.44"
 Z="6562"
 LabelSize="14"
 MarginWidth="1.19"
 AS="N"
/><n
 id="60786"
 p="235.11 1434.17"
 Z="6563"
 LabelSize="14"
 MarginWidth="1.19"
 Element="7"
 NumHydrogens="1"
 NeedsClean="yes"
 AS="N"
><t
 p="230.05 1439.70"
 BoundingBox="230.05 1428.03 250.27 1439.70"
 LabelSize="14"
 LabelJustification="Left"
 LabelAlignment="Left"
><s font="3" size="14" color="0" face="96">NH</s></t></n><n
 id="60787"
 p="239.77 1423.71"
 Z="6564"
 LabelSize="14"
 MarginWidth="1.19"
 Geometry="Tetrahedral"
 AS="S"
 BondOrdering="60828 60827 60829 0"
><objecttag
 TagType="Unknown"
 Visible="no"
 Name="stereo"
><t
 p="1128.65 2109.70"
 BoundingBox="1128.65 2105.85 1134.65 2110.65"
 Visible="no"
 IgnoreWarnings="yes"
 LabelSize="6"
 CaptionLineHeight="variable"
><s font="3" size="4.5" color="0">(S)</s></t></objecttag></n><n
 id="60788"
 p="224.96 1425.27"
 Z="6565"
 LabelSize="14"
 MarginWidth="1.19"
 AS="N"
/><n
 id="60789"
 p="218.22 1416"
 Z="6566"
 LabelSize="14"
 MarginWidth="1.19"
 AS="N"
/><n
 id="60790"
 p="206.83 1417.20"
 Z="6567"
 LabelSize="14"
 MarginWidth="1.19"
 AS="N"
/><n
 id="60791"
 p="202.18 1427.66"
 Z="6568"
 LabelSize="14"
 MarginWidth="1.19"
 AS="N"
/><n
 id="60792"
 p="190.78 1428.86"
 Z="6569"
 LabelSize="14"
 MarginWidth="1.19"
 Element="7"
 NumHydrogens="2"
 NeedsClean="yes"
 AS="N"
><t
 p="195.84 1434.38"
 BoundingBox="169.78 1422.71 195.84 1437.33"
 LabelSize="14"
 LabelJustification="Right"
 Justification="Right"
 LabelAlignment="Right"
><s font="3" size="14" color="0" face="96">NH2</s></t></n><n
 id="60793"
 p="224.49 1415.34"
 Z="6570"
 LabelSize="14"
 MarginWidth="1.19"
 Element="8"
 NumHydrogens="0"
 NeedsClean="yes"
 AS="N"
><t
 p="219.04 1420.87"
 BoundingBox="219.04 1408.97 229.93 1421.02"
 LabelSize="14"
 LabelJustification="Left"
><s font="3" size="14" color="0" face="96">O</s></t></n><n
 id="60794"
 p="239.63 1385.55"
 Z="6580"
 LabelSize="14"
 MarginWidth="1.19"
 AS="N"
/><n
 id="60795"
 p="237.69 1403.98"
 Z="6581"
 LabelSize="14"
 MarginWidth="1.19"
 Element="7"
 NumHydrogens="1"
 NeedsClean="yes"
 AS="N"
><t
 p="232.64 1409.50"
 BoundingBox="232.64 1397.84 252.86 1409.50"
 LabelSize="14"
 LabelJustification="Left"
 LabelAlignment="Left"
><s font="3" size="14" color="0" face="96">NH</s></t></n><n
 id="60796"
 p="231.97 1394.06"
 Z="6582"
 LabelSize="14"
 MarginWidth="1.19"
 Geometry="Tetrahedral"
 AS="S"
 BondOrdering="60837 60836 60838 0"
><objecttag
 TagType="Unknown"
 Visible="no"
 Name="stereo"
><t
 p="1097.03 2046.10"
 BoundingBox="1097.03 2042.25 1103.03 2047.05"
 Visible="no"
 IgnoreWarnings="yes"
 LabelSize="6"
 CaptionLineHeight="variable"
><s font="3" size="4.5" color="0">(S)</s></t></objecttag></n><n
 id="3075"
 p="220.57 1392.86"
 Z="6583"
 LabelSize="14"
 MarginWidth="1.19"
 AS="N"
/><n
 id="3076"
 p="215.92 1382.40"
 Z="6584"
 LabelSize="14"
 MarginWidth="1.19"
 Element="8"
 NumHydrogens="1"
 NeedsClean="yes"
 AS="N"
><t
 p="221.36 1387.92"
 BoundingBox="200.36 1376.02 221.36 1388.07"
 LabelSize="14"
 LabelJustification="Right"
 Justification="Right"
 LabelAlignment="Right"
><s font="3" size="14" color="0" face="96">OH</s></t></n><n
 id="3077"
 p="237.25 1374.34"
 Z="6585"
 LabelSize="14"
 MarginWidth="1.19"
 Element="8"
 NumHydrogens="0"
 NeedsClean="yes"
 AS="N"
><t
 p="231.80 1379.87"
 BoundingBox="231.80 1367.97 242.69 1380.02"
 LabelSize="14"
 LabelJustification="Left"
><s font="3" size="14" color="0" face="96">O</s></t></n><n
 id="3078"
 p="269.82 1388.13"
 Z="6592"
 LabelSize="14"
 MarginWidth="1.19"
 AS="N"
/><n
 id="3079"
 p="250.10 1390.21"
 Z="6593"
 LabelSize="14"
 MarginWidth="1.19"
 Element="7"
 NumHydrogens="1"
 NeedsClean="yes"
 AS="N"
><t
 p="245.04 1395.73"
 BoundingBox="245.04 1384.07 255.15 1407.40"
 LabelSize="14"
 LabelJustification="Left"
 LabelAlignment="Below"
 LineStarts="2 3"
><s font="3" size="14" color="0" face="96">NH</s></t></n><n
 id="3080"
 p="259.36 1383.47"
 Z="6594"
 LabelSize="14"
 MarginWidth="1.19"
 Geometry="Tetrahedral"
 AS="S"
 BondOrdering="60843 60842 60844 0"
><objecttag
 TagType="Unknown"
 Visible="no"
 Name="stereo"
><t
 p="1153.91 2045.70"
 BoundingBox="1153.91 2041.85 1159.91 2046.65"
 Visible="no"
 IgnoreWarnings="yes"
 LabelSize="6"
 CaptionLineHeight="variable"
><s font="3" size="4.5" color="0">(S)</s></t></objecttag></n><n
 id="60797"
 p="258.16 1372.08"
 Z="6595"
 LabelSize="14"
 MarginWidth="1.19"
 AS="N"
/><n
 id="60798"
 p="267.43 1365.35"
 Z="6596"
 LabelSize="14"
 MarginWidth="1.19"
 AS="N"
/><n
 id="3081"
 p="277.89 1370.01"
 Z="6597"
 LabelSize="14"
 MarginWidth="1.19"
 AS="N"
/><n
 id="3082"
 p="266.23 1353.96"
 Z="6598"
 LabelSize="14"
 MarginWidth="1.19"
 AS="N"
/><n
 id="3083"
 p="279.09 1381.40"
 Z="6599"
 LabelSize="14"
 MarginWidth="1.19"
 Element="8"
 NumHydrogens="0"
 NeedsClean="yes"
 AS="N"
><t
 p="273.65 1386.92"
 BoundingBox="273.65 1375.02 284.54 1387.07"
 LabelSize="14"
 LabelJustification="Left"
><s font="3" size="14" color="0" face="96">O</s></t></n><n
 id="3084"
 p="291.41 1398.45"
 Z="6607"
 LabelSize="14"
 MarginWidth="1.19"
 AS="N"
/><n
 id="3085"
 p="271.02 1399.52"
 Z="6608"
 LabelSize="14"
 MarginWidth="1.19"
 Element="7"
 NumHydrogens="1"
 NeedsClean="yes"
 AS="N"
><t
 p="276.07 1405.05"
 BoundingBox="255.85 1393.38 276.07 1405.05"
 LabelSize="14"
 LabelJustification="Right"
 Justification="Right"
 LabelAlignment="Right"
><s font="3" size="14" color="0" face="96">NH</s></t></n><n
 id="3086"
 p="281.49 1404.18"
 Z="6609"
 LabelSize="14"
 MarginWidth="1.19"
 Geometry="Tetrahedral"
 AS="R"
 BondOrdering="60850 60849 60851 0"
><objecttag
 TagType="Unknown"
 Visible="no"
 Name="stereo"
><t
 p="1192.83 2064.31"
 BoundingBox="1192.83 2060.46 1199.08 2065.26"
 Visible="no"
 IgnoreWarnings="yes"
 LabelSize="6"
 CaptionLineHeight="variable"
><s font="3" size="4.5" color="0">(R)</s></t></objecttag></n><n
 id="60799"
 p="280.29 1415.57"
 Z="6610"
 LabelSize="14"
 MarginWidth="1.19"
 AS="N"
/><n
 id="60800"
 p="269.08 1417.95"
 Z="6611"
 LabelSize="14"
 MarginWidth="1.19"
 Element="16"
 NumHydrogens="0"
 NeedsClean="yes"
 AS="N"
><t
 p="264.41 1423.48"
 BoundingBox="264.41 1411.58 273.75 1423.63"
 LabelSize="14"
 LabelJustification="Left"
 LabelAlignment="Left"
><s font="3" size="14" color="0" face="96">S</s></t></n><n
 id="60801"
 p="291.41 1387"
 Z="6612"
 LabelSize="14"
 MarginWidth="1.19"
 Element="8"
 NumHydrogens="0"
 NeedsClean="yes"
 AS="N"
><t
 p="285.96 1392.52"
 BoundingBox="285.96 1380.62 296.85 1392.67"
 LabelSize="14"
 LabelJustification="Left"
><s font="3" size="14" color="0" face="96">O</s></t></n><n
 id="60802"
 p="321.16 1404.18"
 Z="6620"
 LabelSize="14"
 MarginWidth="1.19"
 AS="N"
/><n
 id="3087"
 p="301.33 1404.18"
 Z="6621"
 LabelSize="14"
 MarginWidth="1.19"
 Element="7"
 NumHydrogens="1"
 NeedsClean="yes"
 AS="N"
><t
 p="296.27 1409.71"
 BoundingBox="296.27 1398.04 306.38 1421.37"
 LabelSize="14"
 LabelJustification="Left"
 LabelAlignment="Below"
 LineStarts="2 3"
><s font="3" size="14" color="0" face="96">NH</s></t></n><n
 id="60803"
 p="311.25 1398.45"
 Z="6622"
 LabelSize="14"
 MarginWidth="1.19"
 Geometry="Tetrahedral"
 AS="S"
 BondOrdering="60857 60856 60858 0"
><objecttag
 TagType="Unknown"
 Visible="no"
 Name="stereo"
><t
 p="1260.26 2058.60"
 BoundingBox="1260.26 2054.75 1266.26 2059.55"
 Visible="no"
 IgnoreWarnings="yes"
 LabelSize="6"
 CaptionLineHeight="variable"
><s font="3" size="4.5" color="0">(S)</s></t></objecttag></n><n
 id="60804"
 p="311.25 1387"
 Z="6623"
 LabelSize="14"
 MarginWidth="1.19"
 AS="N"
/><n
 id="60805"
 p="321.16 1381.27"
 Z="6624"
 LabelSize="14"
 MarginWidth="1.19"
 AS="N"
/><n
 id="1426"
 p="331.08 1387"
 Z="6625"
 LabelSize="14"
 MarginWidth="1.19"
 AS="N"
/><n
 id="60806"
 p="321.16 1369.82"
 Z="6626"
 LabelSize="14"
 MarginWidth="1.19"
 AS="N"
/><n
 id="60807"
 p="321.16 1415.64"
 Z="6627"
 LabelSize="14"
 MarginWidth="1.19"
 Element="8"
 NumHydrogens="0"
 NeedsClean="yes"
 AS="N"
><t
 p="315.72 1421.16"
 BoundingBox="315.72 1409.26 326.61 1421.31"
 LabelSize="14"
 LabelJustification="Left"
><s font="3" size="14" color="0" face="96">O</s></t></n><n
 id="60808"
 p="350.92 1398.45"
 Z="6635"
 LabelSize="14"
 MarginWidth="1.19"
 AS="N"
/><n
 id="60809"
 p="331.08 1398.45"
 Z="6636"
 LabelSize="14"
 MarginWidth="1.19"
 Element="7"
 NumHydrogens="1"
 NeedsClean="yes"
 AS="N"
><t
 p="326.03 1392.31"
 BoundingBox="326.03 1380.64 336.14 1403.98"
 LabelSize="14"
 LabelJustification="Left"
 LabelAlignment="Above"
 LineStarts="2 4"
><s font="3" size="14" color="0" face="96">NH</s></t></n><n
 id="60810"
 p="341 1404.18"
 Z="6637"
 LabelSize="14"
 MarginWidth="1.19"
 Geometry="Tetrahedral"
 AS="S"
 BondOrdering="60864 60863 60865 0"
><objecttag
 TagType="Unknown"
 Visible="no"
 Name="stereo"
><t
 p="1315.72 2079.33"
 BoundingBox="1315.72 2075.48 1321.72 2080.28"
 Visible="no"
 IgnoreWarnings="yes"
 LabelSize="6"
 CaptionLineHeight="variable"
><s font="3" size="4.5" color="0">(S)</s></t></objecttag></n><n
 id="60811"
 p="341 1415.64"
 Z="6638"
 LabelSize="14"
 MarginWidth="1.19"
 AS="N"
/><n
 id="60812"
 p="350.92 1421.36"
 Z="6639"
 LabelSize="14"
 MarginWidth="1.19"
 AS="N"
/><n
 id="60813"
 p="360.84 1415.64"
 Z="6640"
 LabelSize="14"
 MarginWidth="1.19"
 AS="N"
/><n
 id="60814"
 p="370.76 1421.36"
 Z="6641"
 LabelSize="14"
 MarginWidth="1.19"
 AS="N"
/><n
 id="60815"
 p="370.76 1432.82"
 Z="6642"
 LabelSize="14"
 MarginWidth="1.19"
 AS="N"
/><n
 id="60816"
 p="360.84 1438.55"
 Z="6643"
 LabelSize="14"
 MarginWidth="1.19"
 AS="N"
/><n
 id="60817"
 p="350.92 1432.82"
 Z="6644"
 LabelSize="14"
 MarginWidth="1.19"
 AS="N"
/><n
 id="3088"
 p="350.92 1387"
 Z="6645"
 LabelSize="14"
 MarginWidth="1.19"
 Element="8"
 NumHydrogens="0"
 NeedsClean="yes"
 AS="N"
><t
 p="345.48 1392.52"
 BoundingBox="345.48 1380.62 356.37 1392.67"
 LabelSize="14"
 LabelJustification="Left"
><s font="3" size="14" color="0" face="96">O</s></t></n><n
 id="60818"
 p="360.84 1404.18"
 Z="6646"
 LabelSize="14"
 MarginWidth="1.19"
 Element="7"
 NumHydrogens="2"
 NeedsClean="yes"
 AS="N"
><t
 p="355.79 1409.71"
 BoundingBox="355.79 1398.04 381.85 1412.66"
 LabelSize="14"
 LabelJustification="Left"
 LabelAlignment="Left"
><s font="3" size="14" color="0" face="96">NH2</s></t></n><n
 id="60819"
 p="271.16 1437.69"
 Z="6661"
 LabelSize="14"
 MarginWidth="1.19"
 AS="N"
/><n
 id="60820"
 p="282.55 1436.49"
 Z="6663"
 LabelSize="14"
 MarginWidth="1.19"
 Element="8"
 NumHydrogens="0"
 NeedsClean="yes"
 AS="N"
><t
 p="277.10 1442.01"
 BoundingBox="277.10 1430.11 287.99 1442.16"
 LabelSize="14"
 LabelJustification="Left"
><s font="3" size="14" color="0" face="96">O</s></t></n><n
 id="60821"
 p="264.43 1428.42"
 Z="6665"
 LabelSize="14"
 MarginWidth="1.19"
 AS="N"
/><b
 id="60822"
 Z="6525"
 LabelSize="14"
 HashSpacing="1.70"
 MarginWidth="1.19"
 LineWidth="0.60"
 BoldWidth="1.56"
 BondLength="10.80"
 B="60765"
 E="60764"
 BS="N"
/><b
 id="60823"
 Z="6526"
 LabelSize="14"
 HashSpacing="1.70"
 MarginWidth="1.19"
 LineWidth="0.60"
 BoldWidth="1.56"
 BondLength="10.80"
 B="60763"
 E="60765"
 BS="N"
/><b
 id="60824"
 Z="6527"
 LabelSize="14"
 HashSpacing="1.70"
 MarginWidth="1.19"
 LineWidth="0.60"
 BoldWidth="1.56"
 BondLength="10.80"
 B="60765"
 E="60766"
 Display="Bold"
 BS="N"
/><b
 id="1448"
 Z="6528"
 LabelSize="14"
 HashSpacing="1.70"
 MarginWidth="1.19"
 LineWidth="0.60"
 BoldWidth="1.56"
 BondLength="10.80"
 B="60766"
 E="60767"
 BS="N"
/><b
 id="3089"
 Z="6529"
 LabelSize="14"
 HashSpacing="1.70"
 MarginWidth="1.19"
 LineWidth="0.60"
 BoldWidth="1.56"
 BondLength="10.80"
 B="60767"
 E="60768"
 BS="N"
/><b
 id="60825"
 Z="6530"
 LabelSize="14"
 HashSpacing="1.70"
 MarginWidth="1.19"
 LineWidth="0.60"
 BoldWidth="1.56"
 BondLength="10.80"
 B="60768"
 E="60769"
 BS="N"
/><b
 id="1451"
 Z="6531"
 LabelSize="14"
 HashSpacing="1.70"
 MarginWidth="1.19"
 LineWidth="0.60"
 BoldWidth="1.56"
 BondLength="10.80"
 B="60769"
 E="3074"
 BS="N"
/><b
 id="1452"
 Z="6532"
 LabelSize="14"
 HashSpacing="1.70"
 MarginWidth="1.19"
 LineWidth="0.60"
 BoldWidth="1.56"
 BondLength="10.80"
 B="60763"
 E="60770"
 Order="2"
 BS="N"
/><b
 id="1453"
 Z="6542"
 LabelSize="14"
 HashSpacing="1.70"
 MarginWidth="1.19"
 LineWidth="0.60"
 BoldWidth="1.56"
 BondLength="10.80"
 B="60773"
 E="60772"
 BS="N"
/><b
 id="3090"
 Z="6543"
 LabelSize="14"
 HashSpacing="1.70"
 MarginWidth="1.19"
 LineWidth="0.60"
 BoldWidth="1.56"
 BondLength="10.80"
 B="60771"
 E="60773"
 BS="N"
/><b
 id="1455"
 Z="6544"
 LabelSize="14"
 HashSpacing="1.70"
 MarginWidth="1.19"
 LineWidth="0.60"
 BoldWidth="1.56"
 BondLength="10.80"
 B="60773"
 E="60774"
 Display="Bold"
 BS="N"
/><b
 id="1456"
 Z="6545"
 LabelSize="14"
 HashSpacing="1.70"
 MarginWidth="1.19"
 LineWidth="0.60"
 BoldWidth="1.56"
 BondLength="10.80"
 B="60774"
 E="60775"
 BS="N"
/><b
 id="1457"
 Z="6546"
 LabelSize="14"
 HashSpacing="1.70"
 MarginWidth="1.19"
 LineWidth="0.60"
 BoldWidth="1.56"
 BondLength="10.80"
 B="60775"
 E="60776"
 BS="N"
/><b
 id="1458"
 Z="6547"
 LabelSize="14"
 HashSpacing="1.70"
 MarginWidth="1.19"
 LineWidth="0.60"
 BoldWidth="1.56"
 BondLength="10.80"
 B="60775"
 E="60777"
 BS="N"
/><b
 id="3091"
 Z="6548"
 LabelSize="14"
 HashSpacing="1.70"
 MarginWidth="1.19"
 LineWidth="0.60"
 BoldWidth="1.56"
 BondLength="10.80"
 B="60771"
 E="60778"
 Order="2"
 BS="N"
/><b
 id="1460"
 Z="6549"
 LabelSize="14"
 HashSpacing="1.70"
 MarginWidth="1.19"
 LineWidth="0.60"
 BoldWidth="1.56"
 BondLength="10.80"
 B="60763"
 E="60772"
 BS="N"
/><b
 id="1461"
 Z="6556"
 LabelSize="14"
 HashSpacing="1.70"
 MarginWidth="1.19"
 LineWidth="0.60"
 BoldWidth="1.56"
 BondLength="10.80"
 B="60781"
 E="60780"
 BS="N"
/><b
 id="1462"
 Z="6557"
 LabelSize="14"
 HashSpacing="1.70"
 MarginWidth="1.19"
 LineWidth="0.60"
 BoldWidth="1.56"
 BondLength="10.80"
 B="60779"
 E="60781"
 BS="N"
/><b
 id="1463"
 Z="6558"
 LabelSize="14"
 HashSpacing="1.70"
 MarginWidth="1.19"
 LineWidth="0.60"
 BoldWidth="1.56"
 BondLength="10.80"
 B="60781"
 E="60782"
 Display="Bold"
 BS="N"
/><b
 id="3092"
 Z="6559"
 LabelSize="14"
 HashSpacing="1.70"
 MarginWidth="1.19"
 LineWidth="0.60"
 BoldWidth="1.56"
 BondLength="10.80"
 B="60782"
 E="60783"
 BS="N"
/><b
 id="1465"
 Z="6560"
 LabelSize="14"
 HashSpacing="1.70"
 MarginWidth="1.19"
 LineWidth="0.60"
 BoldWidth="1.56"
 BondLength="10.80"
 B="60779"
 E="60784"
 Order="2"
 BS="N"
/><b
 id="60826"
 Z="6561"
 LabelSize="14"
 HashSpacing="1.70"
 MarginWidth="1.19"
 LineWidth="0.60"
 BoldWidth="1.56"
 BondLength="10.80"
 B="60771"
 E="60780"
 BS="N"
/><b
 id="60827"
 Z="6571"
 LabelSize="14"
 HashSpacing="1.70"
 MarginWidth="1.19"
 LineWidth="0.60"
 BoldWidth="1.56"
 BondLength="10.80"
 B="60787"
 E="60786"
 BS="N"
/><b
 id="60828"
 Z="6572"
 LabelSize="14"
 HashSpacing="1.70"
 MarginWidth="1.19"
 LineWidth="0.60"
 BoldWidth="1.56"
 BondLength="10.80"
 B="60785"
 E="60787"
 BS="N"
/><b
 id="60829"
 Z="6573"
 LabelSize="14"
 HashSpacing="1.70"
 MarginWidth="1.19"
 LineWidth="0.60"
 BoldWidth="1.56"
 BondLength="10.80"
 B="60787"
 E="60788"
 Display="Hash"
 BS="N"
/><b
 id="60830"
 Z="6574"
 LabelSize="14"
 HashSpacing="1.70"
 MarginWidth="1.19"
 LineWidth="0.60"
 BoldWidth="1.56"
 BondLength="10.80"
 B="60788"
 E="60789"
 BS="N"
/><b
 id="60831"
 Z="6575"
 LabelSize="14"
 HashSpacing="1.70"
 MarginWidth="1.19"
 LineWidth="0.60"
 BoldWidth="1.56"
 BondLength="10.80"
 B="60789"
 E="60790"
 BS="N"
/><b
 id="60832"
 Z="6576"
 LabelSize="14"
 HashSpacing="1.70"
 MarginWidth="1.19"
 LineWidth="0.60"
 BoldWidth="1.56"
 BondLength="10.80"
 B="60790"
 E="60791"
 BS="N"
/><b
 id="60833"
 Z="6577"
 LabelSize="14"
 HashSpacing="1.70"
 MarginWidth="1.19"
 LineWidth="0.60"
 BoldWidth="1.56"
 BondLength="10.80"
 B="60791"
 E="60792"
 BS="N"
/><b
 id="60834"
 Z="6578"
 LabelSize="14"
 HashSpacing="1.70"
 MarginWidth="1.19"
 LineWidth="0.60"
 BoldWidth="1.56"
 BondLength="10.80"
 B="60785"
 E="60793"
 Order="2"
 BS="N"
/><b
 id="60835"
 Z="6579"
 LabelSize="14"
 HashSpacing="1.70"
 MarginWidth="1.19"
 LineWidth="0.60"
 BoldWidth="1.56"
 BondLength="10.80"
 B="60779"
 E="60786"
 BS="N"
/><b
 id="60836"
 Z="6586"
 LabelSize="14"
 HashSpacing="1.70"
 MarginWidth="1.19"
 LineWidth="0.60"
 BoldWidth="1.56"
 BondLength="10.80"
 B="60796"
 E="60795"
 BS="N"
/><b
 id="60837"
 Z="6587"
 LabelSize="14"
 HashSpacing="1.70"
 MarginWidth="1.19"
 LineWidth="0.60"
 BoldWidth="1.56"
 BondLength="10.80"
 B="60794"
 E="60796"
 BS="N"
/><b
 id="60838"
 Z="6588"
 LabelSize="14"
 HashSpacing="1.70"
 MarginWidth="1.19"
 LineWidth="0.60"
 BoldWidth="1.56"
 BondLength="10.80"
 B="60796"
 E="3075"
 Display="Bold"
 BS="N"
/><b
 id="60839"
 Z="6589"
 LabelSize="14"
 HashSpacing="1.70"
 MarginWidth="1.19"
 LineWidth="0.60"
 BoldWidth="1.56"
 BondLength="10.80"
 B="3075"
 E="3076"
 BS="N"
/><b
 id="60840"
 Z="6590"
 LabelSize="14"
 HashSpacing="1.70"
 MarginWidth="1.19"
 LineWidth="0.60"
 BoldWidth="1.56"
 BondLength="10.80"
 B="60794"
 E="3077"
 Order="2"
 BS="N"
/><b
 id="60841"
 Z="6591"
 LabelSize="14"
 HashSpacing="1.70"
 MarginWidth="1.19"
 LineWidth="0.60"
 BoldWidth="1.56"
 BondLength="10.80"
 B="60795"
 E="60785"
 BS="N"
/><b
 id="60842"
 Z="6600"
 LabelSize="14"
 HashSpacing="1.70"
 MarginWidth="1.19"
 LineWidth="0.60"
 BoldWidth="1.56"
 BondLength="10.80"
 B="3080"
 E="3079"
 BS="N"
/><b
 id="60843"
 Z="6601"
 LabelSize="14"
 HashSpacing="1.70"
 MarginWidth="1.19"
 LineWidth="0.60"
 BoldWidth="1.56"
 BondLength="10.80"
 B="3078"
 E="3080"
 BS="N"
/><b
 id="60844"
 Z="6602"
 LabelSize="14"
 HashSpacing="1.70"
 MarginWidth="1.19"
 LineWidth="0.60"
 BoldWidth="1.56"
 BondLength="10.80"
 B="3080"
 E="60797"
 Display="Bold"
 BS="N"
/><b
 id="60845"
 Z="6603"
 LabelSize="14"
 HashSpacing="1.70"
 MarginWidth="1.19"
 LineWidth="0.60"
 BoldWidth="1.56"
 BondLength="10.80"
 B="60797"
 E="60798"
 BS="N"
/><b
 id="60846"
 Z="6604"
 LabelSize="14"
 HashSpacing="1.70"
 MarginWidth="1.19"
 LineWidth="0.60"
 BoldWidth="1.56"
 BondLength="10.80"
 B="60798"
 E="3081"
 BS="N"
/><b
 id="60847"
 Z="6605"
 LabelSize="14"
 HashSpacing="1.70"
 MarginWidth="1.19"
 LineWidth="0.60"
 BoldWidth="1.56"
 BondLength="10.80"
 B="60798"
 E="3082"
 BS="N"
/><b
 id="60848"
 Z="6606"
 LabelSize="14"
 HashSpacing="1.70"
 MarginWidth="1.19"
 LineWidth="0.60"
 BoldWidth="1.56"
 BondLength="10.80"
 B="3078"
 E="3083"
 Order="2"
 BS="N"
/><b
 id="60849"
 Z="6613"
 LabelSize="14"
 HashSpacing="1.70"
 MarginWidth="1.19"
 LineWidth="0.60"
 BoldWidth="1.56"
 BondLength="10.80"
 B="3086"
 E="3085"
 BS="N"
/><b
 id="60850"
 Z="6614"
 LabelSize="14"
 HashSpacing="1.70"
 MarginWidth="1.19"
 LineWidth="0.60"
 BoldWidth="1.56"
 BondLength="10.80"
 B="3084"
 E="3086"
 Display="Hash"
 BS="N"
/><b
 id="60851"
 Z="6615"
 LabelSize="14"
 HashSpacing="1.70"
 MarginWidth="1.19"
 LineWidth="0.60"
 BoldWidth="1.56"
 BondLength="10.80"
 B="3086"
 E="60799"
 BS="N"
/><b
 id="60852"
 Z="6616"
 LabelSize="14"
 HashSpacing="1.70"
 MarginWidth="1.19"
 LineWidth="0.60"
 BoldWidth="1.56"
 BondLength="10.80"
 B="60799"
 E="60800"
 BS="N"
/><b
 id="60853"
 Z="6617"
 LabelSize="14"
 HashSpacing="1.70"
 MarginWidth="1.19"
 LineWidth="0.60"
 BoldWidth="1.56"
 BondLength="10.80"
 B="3084"
 E="60801"
 Order="2"
 BS="N"
/><b
 id="60854"
 Z="6618"
 LabelSize="14"
 HashSpacing="1.70"
 MarginWidth="1.19"
 LineWidth="0.60"
 BoldWidth="1.56"
 BondLength="10.80"
 B="3078"
 E="3085"
 BS="N"
/><b
 id="60855"
 Z="6619"
 LabelSize="14"
 HashSpacing="1.70"
 MarginWidth="1.19"
 LineWidth="0.60"
 BoldWidth="1.56"
 BondLength="10.80"
 B="3079"
 E="60794"
 BS="N"
/><b
 id="60856"
 Z="6628"
 LabelSize="14"
 HashSpacing="1.70"
 MarginWidth="1.19"
 LineWidth="0.60"
 BoldWidth="1.56"
 BondLength="10.80"
 B="60803"
 E="3087"
 Display="Bold"
 BS="N"
/><b
 id="60857"
 Z="6629"
 LabelSize="14"
 HashSpacing="1.70"
 MarginWidth="1.19"
 LineWidth="0.60"
 BoldWidth="1.56"
 BondLength="10.80"
 B="60802"
 E="60803"
 BS="N"
/><b
 id="60858"
 Z="6630"
 LabelSize="14"
 HashSpacing="1.70"
 MarginWidth="1.19"
 LineWidth="0.60"
 BoldWidth="1.56"
 BondLength="10.80"
 B="60803"
 E="60804"
 BS="N"
/><b
 id="60859"
 Z="6631"
 LabelSize="14"
 HashSpacing="1.70"
 MarginWidth="1.19"
 LineWidth="0.60"
 BoldWidth="1.56"
 BondLength="10.80"
 B="60804"
 E="60805"
 BS="N"
/><b
 id="60860"
 Z="6632"
 LabelSize="14"
 HashSpacing="1.70"
 MarginWidth="1.19"
 LineWidth="0.60"
 BoldWidth="1.56"
 BondLength="10.80"
 B="60805"
 E="1426"
 BS="N"
/><b
 id="60861"
 Z="6633"
 LabelSize="14"
 HashSpacing="1.70"
 MarginWidth="1.19"
 LineWidth="0.60"
 BoldWidth="1.56"
 BondLength="10.80"
 B="60805"
 E="60806"
 BS="N"
/><b
 id="60862"
 Z="6634"
 LabelSize="14"
 HashSpacing="1.70"
 MarginWidth="1.19"
 LineWidth="0.60"
 BoldWidth="1.56"
 BondLength="10.80"
 B="60802"
 E="60807"
 Order="2"
 BS="N"
/><b
 id="60863"
 Z="6647"
 LabelSize="14"
 HashSpacing="1.70"
 MarginWidth="1.19"
 LineWidth="0.60"
 BoldWidth="1.56"
 BondLength="10.80"
 B="60810"
 E="60809"
 Display="Hash"
 BS="N"
/><b
 id="60864"
 Z="6648"
 LabelSize="14"
 HashSpacing="1.70"
 MarginWidth="1.19"
 LineWidth="0.60"
 BoldWidth="1.56"
 BondLength="10.80"
 B="60808"
 E="60810"
 BS="N"
/><b
 id="60865"
 Z="6649"
 LabelSize="14"
 HashSpacing="1.70"
 MarginWidth="1.19"
 LineWidth="0.60"
 BoldWidth="1.56"
 BondLength="10.80"
 B="60810"
 E="60811"
 BS="N"
/><b
 id="60866"
 Z="6650"
 LabelSize="14"
 HashSpacing="1.70"
 MarginWidth="1.19"
 LineWidth="0.60"
 BoldWidth="1.56"
 BondLength="10.80"
 B="60811"
 E="60812"
 BS="N"
/><b
 id="60867"
 Z="6651"
 LabelSize="14"
 HashSpacing="1.70"
 MarginWidth="1.19"
 LineWidth="0.60"
 BoldWidth="1.56"
 BondLength="10.80"
 B="60812"
 E="60813"
 BS="N"
/><b
 id="60868"
 Z="6652"
 LabelSize="14"
 HashSpacing="1.70"
 MarginWidth="1.19"
 LineWidth="0.60"
 BoldWidth="1.56"
 BondLength="10.80"
 B="60813"
 E="60814"
 Order="2"
 BS="N"
 BondCircularOrdering="0 60867 60869 0"
/><b
 id="60869"
 Z="6653"
 LabelSize="14"
 HashSpacing="1.70"
 MarginWidth="1.19"
 LineWidth="0.60"
 BoldWidth="1.56"
 BondLength="10.80"
 B="60814"
 E="60815"
 BS="N"
/><b
 id="60870"
 Z="6654"
 LabelSize="14"
 HashSpacing="1.70"
 MarginWidth="1.19"
 LineWidth="0.60"
 BoldWidth="1.56"
 BondLength="10.80"
 B="60815"
 E="60816"
 Order="2"
 BS="N"
 BondCircularOrdering="0 60869 60871 0"
/><b
 id="60871"
 Z="6655"
 LabelSize="14"
 HashSpacing="1.70"
 MarginWidth="1.19"
 LineWidth="0.60"
 BoldWidth="1.56"
 BondLength="10.80"
 B="60816"
 E="60817"
 BS="N"
/><b
 id="60872"
 Z="6656"
 LabelSize="14"
 HashSpacing="1.70"
 MarginWidth="1.19"
 LineWidth="0.60"
 BoldWidth="1.56"
 BondLength="10.80"
 B="60812"
 E="60817"
 Order="2"
 BS="N"
 BondCircularOrdering="60867 60866 0 60871"
/><b
 id="60873"
 Z="6657"
 LabelSize="14"
 HashSpacing="1.70"
 MarginWidth="1.19"
 LineWidth="0.60"
 BoldWidth="1.56"
 BondLength="10.80"
 B="60808"
 E="3088"
 Order="2"
 BS="N"
/><b
 id="60874"
 Z="6658"
 LabelSize="14"
 HashSpacing="1.70"
 MarginWidth="1.19"
 LineWidth="0.60"
 BoldWidth="1.56"
 BondLength="10.80"
 B="60808"
 E="60818"
 BS="N"
/><b
 id="60875"
 Z="6659"
 LabelSize="14"
 HashSpacing="1.70"
 MarginWidth="1.19"
 LineWidth="0.60"
 BoldWidth="1.56"
 BondLength="10.80"
 B="60809"
 E="60802"
 BS="N"
/><b
 id="60876"
 Z="6660"
 LabelSize="14"
 HashSpacing="1.70"
 MarginWidth="1.19"
 LineWidth="0.60"
 BoldWidth="1.56"
 BondLength="10.80"
 B="3087"
 E="3084"
 BS="N"
/><b
 id="60877"
 Z="6662"
 LabelSize="14"
 HashSpacing="1.70"
 MarginWidth="1.19"
 LineWidth="0.60"
 BoldWidth="1.56"
 BondLength="10.80"
 B="60764"
 E="60819"
 BS="N"
/><b
 id="60878"
 Z="6664"
 LabelSize="14"
 HashSpacing="1.70"
 MarginWidth="1.19"
 LineWidth="0.60"
 BoldWidth="1.56"
 BondLength="10.80"
 B="60819"
 E="60820"
 Order="2"
 BS="N"
/><b
 id="60879"
 Z="6666"
 LabelSize="14"
 HashSpacing="1.70"
 MarginWidth="1.19"
 LineWidth="0.60"
 BoldWidth="1.56"
 BondLength="10.80"
 B="60819"
 E="60821"
 BS="N"
/><b
 id="60880"
 Z="6667"
 LabelSize="14"
 HashSpacing="1.70"
 MarginWidth="1.19"
 LineWidth="0.60"
 BoldWidth="1.56"
 BondLength="10.80"
 B="60821"
 E="60800"
 BS="N"
/></fragment><fragment
 id="3093"
 BoundingBox="164.41 1865.37 399.28 2019.61"
 Z="6687"
><n
 id="3094"
 p="201.73 1962.69"
 Z="6668"
 LabelSize="14"
 MarginWidth="1.19"
 AS="N"
/><n
 id="3095"
 p="220.30 1962.70"
 Z="6669"
 LabelSize="14"
 MarginWidth="1.19"
 Element="7"
 NumHydrogens="1"
 NeedsClean="yes"
 AS="N"
><t
 p="215.25 1956.56"
 BoundingBox="215.25 1944.89 225.36 1968.22"
 LabelSize="14"
 LabelJustification="Left"
 LabelAlignment="Above"
 LineStarts="2 4"
><s font="3" size="14" color="0" face="96">NH</s></t></n><n
 id="60881"
 p="211.02 1968.07"
 Z="6670"
 LabelSize="14"
 MarginWidth="1.19"
 Geometry="Tetrahedral"
 AS="S"
 BondOrdering="3176 3175 3177 0"
><objecttag
 TagType="Unknown"
 Visible="no"
 Name="stereo"
><t
 p="1108.16 2508.69"
 BoundingBox="1108.16 2504.84 1114.16 2509.64"
 Visible="no"
 IgnoreWarnings="yes"
 LabelSize="6"
 CaptionLineHeight="variable"
><s font="3" size="4.5" color="0">(S)</s></t></objecttag></n><n
 id="3096"
 p="211.02 1978.80"
 Z="6671"
 LabelSize="14"
 MarginWidth="1.19"
 AS="N"
/><n
 id="3097"
 p="201.73 1984.16"
 Z="6672"
 LabelSize="14"
 MarginWidth="1.19"
 AS="N"
/><n
 id="3098"
 p="201.73 1994.89"
 Z="6673"
 LabelSize="14"
 MarginWidth="1.19"
 AS="N"
/><n
 id="3099"
 p="192.43 2000.26"
 Z="6674"
 LabelSize="14"
 MarginWidth="1.19"
 AS="N"
/><n
 id="3100"
 p="192.43 2010.99"
 Z="6675"
 color="18"
 LabelSize="14"
 MarginWidth="1.19"
 NodeType="Nickname"
 NeedsClean="yes"
 AS="N"
><fragment
 id="82248"
><n
 id="61417"
 p="192.43 2010.99"
 Z="6101"
 Element="7"
 NumHydrogens="0"
 NeedsClean="yes"
><t
 p="187.02 2016.89"
 BoundingBox="187.02 2004.35 197.85 2016.89"
 LabelJustification="Left"
><s font="3" size="15" color="0" face="97">N</s></t></n><n
 id="61418"
 p="202.48 2014.92"
 Z="6102"
 Element="7"
 NumHydrogens="0"
 Charge="1"
 NeedsClean="yes"
><t
 p="197.06 2020.82"
 BoundingBox="197.06 2006.35 214.46 2020.82"
 LabelJustification="Left"
 LabelAlignment="Left"
><s font="3" size="15" color="0" face="97">N+</s></t></n><n
 id="61419"
 p="212.51 2018.85"
 Z="6103"
 Element="7"
 NumHydrogens="0"
 Charge="-1"
 NeedsClean="yes"
><t
 p="207.09 2024.75"
 BoundingBox="207.09 2012.21 221.67 2024.75"
 LabelJustification="Left"
 LabelAlignment="Left"
><s font="3" size="15" color="0" face="97">N-</s></t></n><n
 id="61420"
 p="190.82 2000.33"
 Z="6104"
 NodeType="ExternalConnectionPoint"
 ExternalConnectionNum="1"
/><b
 id="61421"
 Z="6105"
 B="61418"
 E="61419"
 Order="2"
/><b
 id="61422"
 Z="6106"
 B="61417"
 E="61418"
 Order="2"
/><b
 id="61423"
 Z="6107"
 B="61420"
 E="61417"
/></fragment><t
 p="187.38 2016.51"
 BoundingBox="187.38 2004.85 203.33 2019.61"
 color="18"
 LabelSize="14"
 LabelJustification="Left"
 LabelAlignment="Left"
><s font="3" size="14" color="18" face="96">N3</s></t></n><n
 id="3108"
 p="192.43 1968.06"
 Z="6676"
 LabelSize="14"
 MarginWidth="1.19"
 Element="8"
 NumHydrogens="0"
 NeedsClean="yes"
 AS="N"
><t
 p="186.98 1973.58"
 BoundingBox="186.98 1961.68 197.87 1973.73"
 LabelSize="14"
 LabelJustification="Left"
><s font="3" size="14" color="0" face="96">O</s></t></n><n
 id="3109"
 p="192.44 1935.88"
 Z="6685"
 LabelSize="14"
 MarginWidth="1.19"
 AS="N"
/><n
 id="3110"
 p="201.73 1951.97"
 Z="6686"
 LabelSize="14"
 MarginWidth="1.19"
 Element="7"
 NumHydrogens="1"
 NeedsClean="yes"
 AS="N"
><t
 p="196.67 1957.49"
 BoundingBox="196.67 1945.83 216.89 1957.49"
 LabelSize="14"
 LabelJustification="Left"
 LabelAlignment="Left"
><s font="3" size="14" color="0" face="96">NH</s></t></n><n
 id="3111"
 p="192.44 1946.61"
 Z="6688"
 LabelSize="14"
 MarginWidth="1.19"
 Geometry="Tetrahedral"
 AS="S"
 BondOrdering="3184 3183 3185 0"
><objecttag
 TagType="Unknown"
 Visible="no"
 Name="stereo"
><t
 p="1084.50 2473.71"
 BoundingBox="1084.50 2469.86 1090.50 2474.66"
 Visible="no"
 IgnoreWarnings="yes"
 LabelSize="6"
 CaptionLineHeight="variable"
><s font="3" size="4.5" color="0">(S)</s></t></objecttag></n><n
 id="3112"
 p="183.15 1951.97"
 Z="6689"
 LabelSize="14"
 MarginWidth="1.19"
 AS="N"
/><n
 id="3113"
 p="173.85 1946.61"
 Z="6690"
 LabelSize="14"
 MarginWidth="1.19"
 AS="N"
/><n
 id="3114"
 p="173.85 1935.88"
 Z="6691"
 LabelSize="14"
 MarginWidth="1.19"
 AS="N"
/><n
 id="3115"
 p="164.56 1951.97"
 Z="6692"
 LabelSize="14"
 MarginWidth="1.19"
 AS="N"
/><n
 id="3116"
 p="183.15 1930.51"
 Z="6693"
 LabelSize="14"
 MarginWidth="1.19"
 Element="8"
 NumHydrogens="0"
 NeedsClean="yes"
 AS="N"
><t
 p="177.71 1936.04"
 BoundingBox="177.71 1924.14 188.60 1936.19"
 LabelSize="14"
 LabelJustification="Left"
><s font="3" size="14" color="0" face="96">O</s></t></n><n
 id="3117"
 p="211.02 1914.43"
 Z="6702"
 LabelSize="14"
 MarginWidth="1.19"
 AS="N"
/><n
 id="3118"
 p="201.73 1930.51"
 Z="6703"
 LabelSize="14"
 MarginWidth="1.19"
 Element="7"
 NumHydrogens="1"
 NeedsClean="yes"
 AS="N"
><t
 p="196.67 1936.04"
 BoundingBox="196.67 1924.37 216.89 1936.04"
 LabelSize="14"
 LabelJustification="Left"
 LabelAlignment="Left"
><s font="3" size="14" color="0" face="96">NH</s></t></n><n
 id="3119"
 p="201.73 1919.79"
 Z="6704"
 LabelSize="14"
 MarginWidth="1.19"
 Geometry="Tetrahedral"
 AS="S"
 BondOrdering="3192 3191 3193 0"
><objecttag
 TagType="Unknown"
 Visible="no"
 Name="stereo"
><t
 p="1101.86 2433.78"
 BoundingBox="1101.86 2429.93 1107.86 2434.73"
 Visible="no"
 IgnoreWarnings="yes"
 LabelSize="6"
 CaptionLineHeight="variable"
><s font="3" size="4.5" color="0">(S)</s></t></objecttag></n><n
 id="3120"
 p="192.44 1914.43"
 Z="6705"
 LabelSize="14"
 MarginWidth="1.19"
 AS="N"
/><n
 id="3121"
 p="183.15 1919.79"
 Z="6706"
 LabelSize="14"
 MarginWidth="1.19"
 Element="8"
 NumHydrogens="1"
 NeedsClean="yes"
 AS="N"
><t
 p="188.59 1925.32"
 BoundingBox="167.59 1913.42 188.59 1925.47"
 LabelSize="14"
 LabelJustification="Right"
 Justification="Right"
 LabelAlignment="Right"
><s font="3" size="14" color="0" face="96">OH</s></t></n><n
 id="3122"
 p="211.02 1903.70"
 Z="6707"
 LabelSize="14"
 MarginWidth="1.19"
 Element="8"
 NumHydrogens="0"
 NeedsClean="yes"
 AS="N"
><t
 p="205.58 1909.23"
 BoundingBox="205.58 1897.33 216.47 1909.38"
 LabelSize="14"
 LabelJustification="Left"
><s font="3" size="14" color="0" face="96">O</s></t></n><n
 id="3123"
 p="238.89 1919.80"
 Z="6714"
 LabelSize="14"
 MarginWidth="1.19"
 AS="N"
/><n
 id="3124"
 p="220.31 1919.80"
 Z="6715"
 LabelSize="14"
 MarginWidth="1.19"
 Element="7"
 NumHydrogens="1"
 NeedsClean="yes"
 AS="N"
><t
 p="215.26 1925.32"
 BoundingBox="215.26 1913.65 225.37 1936.99"
 LabelSize="14"
 LabelJustification="Left"
 LabelAlignment="Below"
 LineStarts="2 3"
><s font="3" size="14" color="0" face="96">NH</s></t></n><n
 id="3125"
 p="229.61 1914.44"
 Z="6716"
 LabelSize="14"
 MarginWidth="1.19"
 Geometry="Tetrahedral"
 AS="S"
 BondOrdering="3198 3197 3199 0"
><objecttag
 TagType="Unknown"
 Visible="no"
 Name="stereo"
><t
 p="1142.81 2428.82"
 BoundingBox="1142.81 2424.97 1148.81 2429.77"
 Visible="no"
 IgnoreWarnings="yes"
 LabelSize="6"
 CaptionLineHeight="variable"
><s font="3" size="4.5" color="0">(S)</s></t></objecttag></n><n
 id="3126"
 p="229.61 1903.71"
 Z="6717"
 LabelSize="14"
 MarginWidth="1.19"
 AS="N"
/><n
 id="3127"
 p="238.90 1898.34"
 Z="6718"
 LabelSize="14"
 MarginWidth="1.19"
 AS="N"
/><n
 id="3128"
 p="238.90 1887.61"
 Z="6719"
 LabelSize="14"
 MarginWidth="1.19"
 AS="N"
/><n
 id="3129"
 p="248.19 1882.25"
 Z="6720"
 LabelSize="14"
 MarginWidth="1.19"
 AS="N"
/><n
 id="3130"
 p="248.19 1871.52"
 Z="6721"
 LabelSize="14"
 MarginWidth="1.19"
 Element="7"
 NumHydrogens="2"
 NeedsClean="yes"
 AS="N"
><t
 p="243.14 1877.04"
 BoundingBox="243.14 1865.37 269.20 1879.99"
 LabelSize="14"
 LabelJustification="Left"
 LabelAlignment="Left"
><s font="3" size="14" color="0" face="96">NH2</s></t></n><n
 id="3131"
 p="248.18 1914.43"
 Z="6722"
 LabelSize="14"
 MarginWidth="1.19"
 Element="8"
 NumHydrogens="0"
 NeedsClean="yes"
 AS="N"
><t
 p="242.74 1919.96"
 BoundingBox="242.74 1908.06 253.63 1920.11"
 LabelSize="14"
 LabelJustification="Left"
><s font="3" size="14" color="0" face="96">O</s></t></n><n
 id="3132"
 p="257.47 1930.52"
 Z="6732"
 LabelSize="14"
 MarginWidth="1.19"
 AS="N"
/><n
 id="3133"
 p="238.89 1930.52"
 Z="6733"
 LabelSize="14"
 MarginWidth="1.19"
 Element="7"
 NumHydrogens="1"
 NeedsClean="yes"
 AS="N"
><t
 p="243.94 1936.04"
 BoundingBox="223.72 1924.38 243.94 1936.04"
 LabelSize="14"
 LabelJustification="Right"
 Justification="Right"
 LabelAlignment="Right"
><s font="3" size="14" color="0" face="96">NH</s></t></n><n
 id="3134"
 p="248.18 1935.88"
 Z="6734"
 LabelSize="14"
 MarginWidth="1.19"
 Geometry="Tetrahedral"
 AS="R"
 BondOrdering="3207 3206 3208 0"
><objecttag
 TagType="Unknown"
 Visible="no"
 Name="stereo"
><t
 p="1165.89 2463.83"
 BoundingBox="1165.89 2459.98 1172.14 2464.78"
 Visible="no"
 IgnoreWarnings="yes"
 LabelSize="6"
 CaptionLineHeight="variable"
><s font="3" size="4.5" color="0">(R)</s></t></objecttag></n><n
 id="3135"
 p="248.18 1946.61"
 Z="6735"
 LabelSize="14"
 MarginWidth="1.19"
 AS="N"
/><n
 id="3136"
 p="238.88 1951.97"
 Z="6736"
 LabelSize="14"
 MarginWidth="1.19"
 Element="16"
 NumHydrogens="0"
 NeedsClean="yes"
 AS="N"
><t
 p="234.21 1957.50"
 BoundingBox="234.21 1945.60 243.55 1957.65"
 LabelSize="14"
 LabelJustification="Left"
 LabelAlignment="Left"
><s font="3" size="14" color="0" face="96">S</s></t></n><n
 id="3137"
 p="257.47 1919.79"
 Z="6737"
 LabelSize="14"
 MarginWidth="1.19"
 Element="8"
 NumHydrogens="0"
 NeedsClean="yes"
 AS="N"
><t
 p="252.03 1925.32"
 BoundingBox="252.03 1913.42 262.92 1925.47"
 LabelSize="14"
 LabelJustification="Left"
><s font="3" size="14" color="0" face="96">O</s></t></n><n
 id="3138"
 p="285.35 1935.88"
 Z="6744"
 LabelSize="14"
 MarginWidth="1.19"
 AS="N"
/><n
 id="3139"
 p="266.76 1935.88"
 Z="6745"
 LabelSize="14"
 MarginWidth="1.19"
 Element="7"
 NumHydrogens="1"
 NeedsClean="yes"
 AS="N"
><t
 p="261.71 1941.41"
 BoundingBox="261.71 1929.74 271.82 1953.08"
 LabelSize="14"
 LabelJustification="Left"
 LabelAlignment="Below"
 LineStarts="2 3"
><s font="3" size="14" color="0" face="96">NH</s></t></n><n
 id="3140"
 p="276.06 1930.52"
 Z="6746"
 LabelSize="14"
 MarginWidth="1.19"
 Geometry="Tetrahedral"
 AS="S"
 BondOrdering="3213 3212 3214 0"
><objecttag
 TagType="Unknown"
 Visible="no"
 Name="stereo"
><t
 p="1229.39 2458.80"
 BoundingBox="1229.39 2454.95 1235.39 2459.75"
 Visible="no"
 IgnoreWarnings="yes"
 LabelSize="6"
 CaptionLineHeight="variable"
><s font="3" size="4.5" color="0">(S)</s></t></objecttag></n><n
 id="3141"
 p="276.06 1919.79"
 Z="6747"
 LabelSize="14"
 MarginWidth="1.19"
 AS="N"
/><n
 id="3142"
 p="285.35 1914.43"
 Z="6748"
 LabelSize="14"
 MarginWidth="1.19"
 AS="N"
/><n
 id="3143"
 p="294.65 1919.79"
 Z="6749"
 LabelSize="14"
 MarginWidth="1.19"
 AS="N"
/><n
 id="3144"
 p="285.35 1903.70"
 Z="6750"
 LabelSize="14"
 MarginWidth="1.19"
 AS="N"
/><n
 id="3145"
 p="285.35 1946.61"
 Z="6751"
 LabelSize="14"
 MarginWidth="1.19"
 Element="8"
 NumHydrogens="0"
 NeedsClean="yes"
 AS="N"
><t
 p="279.91 1952.14"
 BoundingBox="279.91 1940.24 290.80 1952.29"
 LabelSize="14"
 LabelJustification="Left"
><s font="3" size="14" color="0" face="96">O</s></t></n><n
 id="3146"
 p="313.23 1930.52"
 Z="6759"
 LabelSize="14"
 MarginWidth="1.19"
 AS="N"
/><n
 id="3147"
 p="294.65 1930.52"
 Z="6760"
 LabelSize="14"
 MarginWidth="1.19"
 Element="7"
 NumHydrogens="1"
 NeedsClean="yes"
 AS="N"
><t
 p="289.59 1924.38"
 BoundingBox="289.59 1912.71 299.70 1936.04"
 LabelSize="14"
 LabelJustification="Left"
 LabelAlignment="Above"
 LineStarts="2 4"
><s font="3" size="14" color="0" face="96">NH</s></t></n><n
 id="3148"
 p="303.94 1935.88"
 Z="6761"
 LabelSize="14"
 MarginWidth="1.19"
 Geometry="Tetrahedral"
 AS="S"
 BondOrdering="3220 3219 3221 0"
><objecttag
 TagType="Unknown"
 Visible="no"
 Name="stereo"
><t
 p="1292.32 2463.78"
 BoundingBox="1292.32 2459.93 1298.32 2464.73"
 Visible="no"
 IgnoreWarnings="yes"
 LabelSize="6"
 CaptionLineHeight="variable"
><s font="3" size="4.5" color="0">(S)</s></t></objecttag></n><n
 id="3149"
 p="303.94 1946.61"
 Z="6762"
 LabelSize="14"
 MarginWidth="1.19"
 AS="N"
/><n
 id="3150"
 p="313.23 1951.98"
 Z="6763"
 LabelSize="14"
 MarginWidth="1.19"
 Element="8"
 NumHydrogens="1"
 NeedsClean="yes"
 AS="N"
><t
 p="307.79 1957.50"
 BoundingBox="307.79 1945.60 328.79 1957.65"
 LabelSize="14"
 LabelJustification="Left"
 LabelAlignment="Left"
><s font="3" size="14" color="0" face="96">OH</s></t></n><n
 id="3151"
 p="313.23 1919.79"
 Z="6764"
 LabelSize="14"
 MarginWidth="1.19"
 Element="8"
 NumHydrogens="0"
 NeedsClean="yes"
 AS="N"
><t
 p="307.79 1925.32"
 BoundingBox="307.79 1913.42 318.67 1925.47"
 LabelSize="14"
 LabelJustification="Left"
><s font="3" size="14" color="0" face="96">O</s></t></n><n
 id="3152"
 p="341.11 1935.88"
 Z="6772"
 LabelSize="14"
 MarginWidth="1.19"
 AS="N"
/><n
 id="3153"
 p="322.52 1935.88"
 Z="6773"
 LabelSize="14"
 MarginWidth="1.19"
 Element="7"
 NumHydrogens="1"
 NeedsClean="yes"
 AS="N"
><t
 p="317.47 1941.41"
 BoundingBox="317.47 1929.74 327.58 1953.08"
 LabelSize="14"
 LabelJustification="Left"
 LabelAlignment="Below"
 LineStarts="2 3"
><s font="3" size="14" color="0" face="96">NH</s></t></n><n
 id="3154"
 p="331.81 1930.52"
 Z="6774"
 LabelSize="14"
 MarginWidth="1.19"
 Geometry="Tetrahedral"
 AS="S"
 BondOrdering="3227 3226 3228 0"
><objecttag
 TagType="Unknown"
 Visible="no"
 Name="stereo"
><t
 p="1344.28 2443.73"
 BoundingBox="1344.28 2439.88 1350.28 2444.68"
 Visible="no"
 IgnoreWarnings="yes"
 LabelSize="6"
 CaptionLineHeight="variable"
><s font="3" size="4.5" color="0">(S)</s></t></objecttag></n><n
 id="3155"
 p="331.81 1919.79"
 Z="6775"
 LabelSize="14"
 MarginWidth="1.19"
 AS="N"
/><n
 id="3156"
 p="341.11 1914.43"
 Z="6776"
 LabelSize="14"
 MarginWidth="1.19"
 AS="N"
/><n
 id="3157"
 p="350.40 1919.79"
 Z="6777"
 LabelSize="14"
 MarginWidth="1.19"
 AS="N"
/><n
 id="3158"
 p="341.11 1903.70"
 Z="6778"
 LabelSize="14"
 MarginWidth="1.19"
 AS="N"
/><n
 id="3159"
 p="341.11 1946.61"
 Z="6779"
 LabelSize="14"
 MarginWidth="1.19"
 Element="8"
 NumHydrogens="0"
 NeedsClean="yes"
 AS="N"
><t
 p="335.66 1952.14"
 BoundingBox="335.66 1940.24 346.55 1952.29"
 LabelSize="14"
 LabelJustification="Left"
><s font="3" size="14" color="0" face="96">O</s></t></n><n
 id="3160"
 p="368.98 1930.52"
 Z="6787"
 LabelSize="14"
 MarginWidth="1.19"
 AS="N"
/><n
 id="3161"
 p="350.40 1930.52"
 Z="6788"
 LabelSize="14"
 MarginWidth="1.19"
 Element="7"
 NumHydrogens="1"
 NeedsClean="yes"
 AS="N"
><t
 p="345.34 1924.38"
 BoundingBox="345.34 1912.71 355.45 1936.04"
 LabelSize="14"
 LabelJustification="Left"
 LabelAlignment="Above"
 LineStarts="2 4"
><s font="3" size="14" color="0" face="96">NH</s></t></n><n
 id="3162"
 p="359.69 1935.88"
 Z="6789"
 LabelSize="14"
 MarginWidth="1.19"
 Geometry="Tetrahedral"
 AS="S"
 BondOrdering="3234 3233 3235 0"
><objecttag
 TagType="Unknown"
 Visible="no"
 Name="stereo"
><t
 p="1396.24 2463.78"
 BoundingBox="1396.24 2459.93 1402.24 2464.73"
 Visible="no"
 IgnoreWarnings="yes"
 LabelSize="6"
 CaptionLineHeight="variable"
><s font="3" size="4.5" color="0">(S)</s></t></objecttag></n><n
 id="3163"
 p="359.69 1946.61"
 Z="6790"
 LabelSize="14"
 MarginWidth="1.19"
 AS="N"
/><n
 id="3164"
 p="368.98 1951.98"
 Z="6791"
 LabelSize="14"
 MarginWidth="1.19"
 AS="N"
/><n
 id="3165"
 p="378.28 1946.61"
 Z="6792"
 LabelSize="14"
 MarginWidth="1.19"
 AS="N"
/><n
 id="3166"
 p="387.57 1951.98"
 Z="6793"
 LabelSize="14"
 MarginWidth="1.19"
 AS="N"
/><n
 id="3167"
 p="387.57 1962.70"
 Z="6794"
 LabelSize="14"
 MarginWidth="1.19"
 AS="N"
/><n
 id="3168"
 p="378.28 1968.08"
 Z="6795"
 LabelSize="14"
 MarginWidth="1.19"
 AS="N"
/><n
 id="3169"
 p="368.98 1962.71"
 Z="6796"
 LabelSize="14"
 MarginWidth="1.19"
 AS="N"
/><n
 id="3170"
 p="368.98 1919.79"
 Z="6797"
 LabelSize="14"
 MarginWidth="1.19"
 Element="8"
 NumHydrogens="0"
 NeedsClean="yes"
 AS="N"
><t
 p="363.54 1925.32"
 BoundingBox="363.54 1913.42 374.43 1925.47"
 LabelSize="14"
 LabelJustification="Left"
><s font="3" size="14" color="0" face="96">O</s></t></n><n
 id="3171"
 p="378.27 1935.88"
 Z="6798"
 LabelSize="14"
 MarginWidth="1.19"
 Element="7"
 NumHydrogens="2"
 NeedsClean="yes"
 AS="N"
><t
 p="373.22 1941.41"
 BoundingBox="373.22 1929.74 399.28 1944.36"
 LabelSize="14"
 LabelJustification="Left"
 LabelAlignment="Left"
><s font="3" size="14" color="0" face="96">NH2</s></t></n><n
 id="3172"
 p="229.60 1968.07"
 Z="6813"
 LabelSize="14"
 MarginWidth="1.19"
 AS="N"
/><n
 id="3173"
 p="229.60 1978.80"
 Z="6815"
 LabelSize="14"
 MarginWidth="1.19"
 Element="8"
 NumHydrogens="0"
 NeedsClean="yes"
 AS="N"
><t
 p="224.16 1984.33"
 BoundingBox="224.16 1972.43 235.05 1984.48"
 LabelSize="14"
 LabelJustification="Left"
><s font="3" size="14" color="0" face="96">O</s></t></n><n
 id="3174"
 p="238.88 1962.70"
 Z="6817"
 LabelSize="14"
 MarginWidth="1.19"
 AS="N"
/><b
 id="3175"
 Z="6677"
 LabelSize="14"
 HashSpacing="1.70"
 MarginWidth="1.19"
 LineWidth="0.60"
 BoldWidth="1.56"
 BondLength="10.80"
 B="60881"
 E="3095"
 BS="N"
/><b
 id="3176"
 Z="6678"
 LabelSize="14"
 HashSpacing="1.70"
 MarginWidth="1.19"
 LineWidth="0.60"
 BoldWidth="1.56"
 BondLength="10.80"
 B="3094"
 E="60881"
 BS="N"
/><b
 id="3177"
 Z="6679"
 LabelSize="14"
 HashSpacing="1.70"
 MarginWidth="1.19"
 LineWidth="0.60"
 BoldWidth="1.56"
 BondLength="10.80"
 B="60881"
 E="3096"
 Display="Bold"
 BS="N"
/><b
 id="3178"
 Z="6680"
 LabelSize="14"
 HashSpacing="1.70"
 MarginWidth="1.19"
 LineWidth="0.60"
 BoldWidth="1.56"
 BondLength="10.80"
 B="3096"
 E="3097"
 BS="N"
/><b
 id="3179"
 Z="6681"
 LabelSize="14"
 HashSpacing="1.70"
 MarginWidth="1.19"
 LineWidth="0.60"
 BoldWidth="1.56"
 BondLength="10.80"
 B="3097"
 E="3098"
 BS="N"
/><b
 id="3180"
 Z="6682"
 LabelSize="14"
 HashSpacing="1.70"
 MarginWidth="1.19"
 LineWidth="0.60"
 BoldWidth="1.56"
 BondLength="10.80"
 B="3098"
 E="3099"
 BS="N"
/><b
 id="3181"
 Z="6683"
 LabelSize="14"
 HashSpacing="1.70"
 MarginWidth="1.19"
 LineWidth="0.60"
 BoldWidth="1.56"
 BondLength="10.80"
 B="3099"
 E="3100"
 BS="N"
/><b
 id="3182"
 Z="6684"
 LabelSize="14"
 HashSpacing="1.70"
 MarginWidth="1.19"
 LineWidth="0.60"
 BoldWidth="1.56"
 BondLength="10.80"
 B="3094"
 E="3108"
 Order="2"
 BS="N"
/><b
 id="3183"
 Z="6694"
 LabelSize="14"
 HashSpacing="1.70"
 MarginWidth="1.19"
 LineWidth="0.60"
 BoldWidth="1.56"
 BondLength="10.80"
 B="3111"
 E="3110"
 BS="N"
/><b
 id="3184"
 Z="6695"
 LabelSize="14"
 HashSpacing="1.70"
 MarginWidth="1.19"
 LineWidth="0.60"
 BoldWidth="1.56"
 BondLength="10.80"
 B="3109"
 E="3111"
 BS="N"
/><b
 id="3185"
 Z="6696"
 LabelSize="14"
 HashSpacing="1.70"
 MarginWidth="1.19"
 LineWidth="0.60"
 BoldWidth="1.56"
 BondLength="10.80"
 B="3111"
 E="3112"
 Display="Bold"
 BS="N"
/><b
 id="3186"
 Z="6697"
 LabelSize="14"
 HashSpacing="1.70"
 MarginWidth="1.19"
 LineWidth="0.60"
 BoldWidth="1.56"
 BondLength="10.80"
 B="3112"
 E="3113"
 BS="N"
/><b
 id="3187"
 Z="6698"
 LabelSize="14"
 HashSpacing="1.70"
 MarginWidth="1.19"
 LineWidth="0.60"
 BoldWidth="1.56"
 BondLength="10.80"
 B="3113"
 E="3114"
 BS="N"
/><b
 id="3188"
 Z="6699"
 LabelSize="14"
 HashSpacing="1.70"
 MarginWidth="1.19"
 LineWidth="0.60"
 BoldWidth="1.56"
 BondLength="10.80"
 B="3113"
 E="3115"
 BS="N"
/><b
 id="3189"
 Z="6700"
 LabelSize="14"
 HashSpacing="1.70"
 MarginWidth="1.19"
 LineWidth="0.60"
 BoldWidth="1.56"
 BondLength="10.80"
 B="3109"
 E="3116"
 Order="2"
 BS="N"
/><b
 id="3190"
 Z="6701"
 LabelSize="14"
 HashSpacing="1.70"
 MarginWidth="1.19"
 LineWidth="0.60"
 BoldWidth="1.56"
 BondLength="10.80"
 B="3094"
 E="3110"
 BS="N"
/><b
 id="3191"
 Z="6708"
 LabelSize="14"
 HashSpacing="1.70"
 MarginWidth="1.19"
 LineWidth="0.60"
 BoldWidth="1.56"
 BondLength="10.80"
 B="3119"
 E="3118"
 BS="N"
/><b
 id="3192"
 Z="6709"
 LabelSize="14"
 HashSpacing="1.70"
 MarginWidth="1.19"
 LineWidth="0.60"
 BoldWidth="1.56"
 BondLength="10.80"
 B="3117"
 E="3119"
 BS="N"
/><b
 id="3193"
 Z="6710"
 LabelSize="14"
 HashSpacing="1.70"
 MarginWidth="1.19"
 LineWidth="0.60"
 BoldWidth="1.56"
 BondLength="10.80"
 B="3119"
 E="3120"
 Display="Bold"
 BS="N"
/><b
 id="3194"
 Z="6711"
 LabelSize="14"
 HashSpacing="1.70"
 MarginWidth="1.19"
 LineWidth="0.60"
 BoldWidth="1.56"
 BondLength="10.80"
 B="3120"
 E="3121"
 BS="N"
/><b
 id="3195"
 Z="6712"
 LabelSize="14"
 HashSpacing="1.70"
 MarginWidth="1.19"
 LineWidth="0.60"
 BoldWidth="1.56"
 BondLength="10.80"
 B="3117"
 E="3122"
 Order="2"
 BS="N"
/><b
 id="3196"
 Z="6713"
 LabelSize="14"
 HashSpacing="1.70"
 MarginWidth="1.19"
 LineWidth="0.60"
 BoldWidth="1.56"
 BondLength="10.80"
 B="3109"
 E="3118"
 BS="N"
/><b
 id="3197"
 Z="6723"
 LabelSize="14"
 HashSpacing="1.70"
 MarginWidth="1.19"
 LineWidth="0.60"
 BoldWidth="1.56"
 BondLength="10.80"
 B="3125"
 E="3124"
 BS="N"
/><b
 id="3198"
 Z="6724"
 LabelSize="14"
 HashSpacing="1.70"
 MarginWidth="1.19"
 LineWidth="0.60"
 BoldWidth="1.56"
 BondLength="10.80"
 B="3123"
 E="3125"
 BS="N"
/><b
 id="3199"
 Z="6725"
 LabelSize="14"
 HashSpacing="1.70"
 MarginWidth="1.19"
 LineWidth="0.60"
 BoldWidth="1.56"
 BondLength="10.80"
 B="3125"
 E="3126"
 Display="Bold"
 BS="N"
/><b
 id="3200"
 Z="6726"
 LabelSize="14"
 HashSpacing="1.70"
 MarginWidth="1.19"
 LineWidth="0.60"
 BoldWidth="1.56"
 BondLength="10.80"
 B="3126"
 E="3127"
 BS="N"
/><b
 id="3201"
 Z="6727"
 LabelSize="14"
 HashSpacing="1.70"
 MarginWidth="1.19"
 LineWidth="0.60"
 BoldWidth="1.56"
 BondLength="10.80"
 B="3127"
 E="3128"
 BS="N"
/><b
 id="3202"
 Z="6728"
 LabelSize="14"
 HashSpacing="1.70"
 MarginWidth="1.19"
 LineWidth="0.60"
 BoldWidth="1.56"
 BondLength="10.80"
 B="3128"
 E="3129"
 BS="N"
/><b
 id="3203"
 Z="6729"
 LabelSize="14"
 HashSpacing="1.70"
 MarginWidth="1.19"
 LineWidth="0.60"
 BoldWidth="1.56"
 BondLength="10.80"
 B="3129"
 E="3130"
 BS="N"
/><b
 id="3204"
 Z="6730"
 LabelSize="14"
 HashSpacing="1.70"
 MarginWidth="1.19"
 LineWidth="0.60"
 BoldWidth="1.56"
 BondLength="10.80"
 B="3123"
 E="3131"
 Order="2"
 BS="N"
/><b
 id="3205"
 Z="6731"
 LabelSize="14"
 HashSpacing="1.70"
 MarginWidth="1.19"
 LineWidth="0.60"
 BoldWidth="1.56"
 BondLength="10.80"
 B="3117"
 E="3124"
 BS="N"
/><b
 id="3206"
 Z="6738"
 LabelSize="14"
 HashSpacing="1.70"
 MarginWidth="1.19"
 LineWidth="0.60"
 BoldWidth="1.56"
 BondLength="10.80"
 B="3134"
 E="3133"
 BS="N"
/><b
 id="3207"
 Z="6739"
 LabelSize="14"
 HashSpacing="1.70"
 MarginWidth="1.19"
 LineWidth="0.60"
 BoldWidth="1.56"
 BondLength="10.80"
 B="3132"
 E="3134"
 Display="Hash"
 BS="N"
/><b
 id="3208"
 Z="6740"
 LabelSize="14"
 HashSpacing="1.70"
 MarginWidth="1.19"
 LineWidth="0.60"
 BoldWidth="1.56"
 BondLength="10.80"
 B="3134"
 E="3135"
 BS="N"
/><b
 id="3209"
 Z="6741"
 LabelSize="14"
 HashSpacing="1.70"
 MarginWidth="1.19"
 LineWidth="0.60"
 BoldWidth="1.56"
 BondLength="10.80"
 B="3135"
 E="3136"
 BS="N"
/><b
 id="3210"
 Z="6742"
 LabelSize="14"
 HashSpacing="1.70"
 MarginWidth="1.19"
 LineWidth="0.60"
 BoldWidth="1.56"
 BondLength="10.80"
 B="3132"
 E="3137"
 Order="2"
 BS="N"
/><b
 id="3211"
 Z="6743"
 LabelSize="14"
 HashSpacing="1.70"
 MarginWidth="1.19"
 LineWidth="0.60"
 BoldWidth="1.56"
 BondLength="10.80"
 B="3133"
 E="3123"
 BS="N"
/><b
 id="3212"
 Z="6752"
 LabelSize="14"
 HashSpacing="1.70"
 MarginWidth="1.19"
 LineWidth="0.60"
 BoldWidth="1.56"
 BondLength="10.80"
 B="3140"
 E="3139"
 BS="N"
/><b
 id="3213"
 Z="6753"
 LabelSize="14"
 HashSpacing="1.70"
 MarginWidth="1.19"
 LineWidth="0.60"
 BoldWidth="1.56"
 BondLength="10.80"
 B="3138"
 E="3140"
 BS="N"
/><b
 id="3214"
 Z="6754"
 LabelSize="14"
 HashSpacing="1.70"
 MarginWidth="1.19"
 LineWidth="0.60"
 BoldWidth="1.56"
 BondLength="10.80"
 B="3140"
 E="3141"
 Display="Bold"
 BS="N"
/><b
 id="3215"
 Z="6755"
 LabelSize="14"
 HashSpacing="1.70"
 MarginWidth="1.19"
 LineWidth="0.60"
 BoldWidth="1.56"
 BondLength="10.80"
 B="3141"
 E="3142"
 BS="N"
/><b
 id="3216"
 Z="6756"
 LabelSize="14"
 HashSpacing="1.70"
 MarginWidth="1.19"
 LineWidth="0.60"
 BoldWidth="1.56"
 BondLength="10.80"
 B="3142"
 E="3143"
 BS="N"
/><b
 id="3217"
 Z="6757"
 LabelSize="14"
 HashSpacing="1.70"
 MarginWidth="1.19"
 LineWidth="0.60"
 BoldWidth="1.56"
 BondLength="10.80"
 B="3142"
 E="3144"
 BS="N"
/><b
 id="3218"
 Z="6758"
 LabelSize="14"
 HashSpacing="1.70"
 MarginWidth="1.19"
 LineWidth="0.60"
 BoldWidth="1.56"
 BondLength="10.80"
 B="3138"
 E="3145"
 Order="2"
 BS="N"
/><b
 id="3219"
 Z="6765"
 LabelSize="14"
 HashSpacing="1.70"
 MarginWidth="1.19"
 LineWidth="0.60"
 BoldWidth="1.56"
 BondLength="10.80"
 B="3148"
 E="3147"
 Display="Hash"
 BS="N"
/><b
 id="3220"
 Z="6766"
 LabelSize="14"
 HashSpacing="1.70"
 MarginWidth="1.19"
 LineWidth="0.60"
 BoldWidth="1.56"
 BondLength="10.80"
 B="3146"
 E="3148"
 BS="N"
/><b
 id="3221"
 Z="6767"
 LabelSize="14"
 HashSpacing="1.70"
 MarginWidth="1.19"
 LineWidth="0.60"
 BoldWidth="1.56"
 BondLength="10.80"
 B="3148"
 E="3149"
 BS="N"
/><b
 id="3222"
 Z="6768"
 LabelSize="14"
 HashSpacing="1.70"
 MarginWidth="1.19"
 LineWidth="0.60"
 BoldWidth="1.56"
 BondLength="10.80"
 B="3149"
 E="3150"
 BS="N"
/><b
 id="3223"
 Z="6769"
 LabelSize="14"
 HashSpacing="1.70"
 MarginWidth="1.19"
 LineWidth="0.60"
 BoldWidth="1.56"
 BondLength="10.80"
 B="3146"
 E="3151"
 Order="2"
 BS="N"
/><b
 id="3224"
 Z="6770"
 LabelSize="14"
 HashSpacing="1.70"
 MarginWidth="1.19"
 LineWidth="0.60"
 BoldWidth="1.56"
 BondLength="10.80"
 B="3138"
 E="3147"
 BS="N"
/><b
 id="3225"
 Z="6771"
 LabelSize="14"
 HashSpacing="1.70"
 MarginWidth="1.19"
 LineWidth="0.60"
 BoldWidth="1.56"
 BondLength="10.80"
 B="3139"
 E="3132"
 BS="N"
/><b
 id="3226"
 Z="6780"
 LabelSize="14"
 HashSpacing="1.70"
 MarginWidth="1.19"
 LineWidth="0.60"
 BoldWidth="1.56"
 BondLength="10.80"
 B="3154"
 E="3153"
 Display="Bold"
 BS="N"
/><b
 id="3227"
 Z="6781"
 LabelSize="14"
 HashSpacing="1.70"
 MarginWidth="1.19"
 LineWidth="0.60"
 BoldWidth="1.56"
 BondLength="10.80"
 B="3152"
 E="3154"
 BS="N"
/><b
 id="3228"
 Z="6782"
 LabelSize="14"
 HashSpacing="1.70"
 MarginWidth="1.19"
 LineWidth="0.60"
 BoldWidth="1.56"
 BondLength="10.80"
 B="3154"
 E="3155"
 BS="N"
/><b
 id="3229"
 Z="6783"
 LabelSize="14"
 HashSpacing="1.70"
 MarginWidth="1.19"
 LineWidth="0.60"
 BoldWidth="1.56"
 BondLength="10.80"
 B="3155"
 E="3156"
 BS="N"
/><b
 id="3230"
 Z="6784"
 LabelSize="14"
 HashSpacing="1.70"
 MarginWidth="1.19"
 LineWidth="0.60"
 BoldWidth="1.56"
 BondLength="10.80"
 B="3156"
 E="3157"
 BS="N"
/><b
 id="3231"
 Z="6785"
 LabelSize="14"
 HashSpacing="1.70"
 MarginWidth="1.19"
 LineWidth="0.60"
 BoldWidth="1.56"
 BondLength="10.80"
 B="3156"
 E="3158"
 BS="N"
/><b
 id="3232"
 Z="6786"
 LabelSize="14"
 HashSpacing="1.70"
 MarginWidth="1.19"
 LineWidth="0.60"
 BoldWidth="1.56"
 BondLength="10.80"
 B="3152"
 E="3159"
 Order="2"
 BS="N"
/><b
 id="3233"
 Z="6799"
 LabelSize="14"
 HashSpacing="1.70"
 MarginWidth="1.19"
 LineWidth="0.60"
 BoldWidth="1.56"
 BondLength="10.80"
 B="3162"
 E="3161"
 Display="Hash"
 BS="N"
/><b
 id="3234"
 Z="6800"
 LabelSize="14"
 HashSpacing="1.70"
 MarginWidth="1.19"
 LineWidth="0.60"
 BoldWidth="1.56"
 BondLength="10.80"
 B="3160"
 E="3162"
 BS="N"
/><b
 id="3235"
 Z="6801"
 LabelSize="14"
 HashSpacing="1.70"
 MarginWidth="1.19"
 LineWidth="0.60"
 BoldWidth="1.56"
 BondLength="10.80"
 B="3162"
 E="3163"
 BS="N"
/><b
 id="3236"
 Z="6802"
 LabelSize="14"
 HashSpacing="1.70"
 MarginWidth="1.19"
 LineWidth="0.60"
 BoldWidth="1.56"
 BondLength="10.80"
 B="3163"
 E="3164"
 BS="N"
/><b
 id="3237"
 Z="6803"
 LabelSize="14"
 HashSpacing="1.70"
 MarginWidth="1.19"
 LineWidth="0.60"
 BoldWidth="1.56"
 BondLength="10.80"
 B="3164"
 E="3165"
 BS="N"
/><b
 id="3238"
 Z="6804"
 LabelSize="14"
 HashSpacing="1.70"
 MarginWidth="1.19"
 LineWidth="0.60"
 BoldWidth="1.56"
 BondLength="10.80"
 B="3165"
 E="3166"
 Order="2"
 BS="N"
 BondCircularOrdering="0 3237 3239 0"
/><b
 id="3239"
 Z="6805"
 LabelSize="14"
 HashSpacing="1.70"
 MarginWidth="1.19"
 LineWidth="0.60"
 BoldWidth="1.56"
 BondLength="10.80"
 B="3166"
 E="3167"
 BS="N"
/><b
 id="3240"
 Z="6806"
 LabelSize="14"
 HashSpacing="1.70"
 MarginWidth="1.19"
 LineWidth="0.60"
 BoldWidth="1.56"
 BondLength="10.80"
 B="3167"
 E="3168"
 Order="2"
 BS="N"
 BondCircularOrdering="0 3239 3241 0"
/><b
 id="3241"
 Z="6807"
 LabelSize="14"
 HashSpacing="1.70"
 MarginWidth="1.19"
 LineWidth="0.60"
 BoldWidth="1.56"
 BondLength="10.80"
 B="3168"
 E="3169"
 BS="N"
/><b
 id="3242"
 Z="6808"
 LabelSize="14"
 HashSpacing="1.70"
 MarginWidth="1.19"
 LineWidth="0.60"
 BoldWidth="1.56"
 BondLength="10.80"
 B="3164"
 E="3169"
 Order="2"
 BS="N"
 BondCircularOrdering="3237 3236 0 3241"
/><b
 id="3243"
 Z="6809"
 LabelSize="14"
 HashSpacing="1.70"
 MarginWidth="1.19"
 LineWidth="0.60"
 BoldWidth="1.56"
 BondLength="10.80"
 B="3160"
 E="3170"
 Order="2"
 BS="N"
/><b
 id="60882"
 Z="6810"
 LabelSize="14"
 HashSpacing="1.70"
 MarginWidth="1.19"
 LineWidth="0.60"
 BoldWidth="1.56"
 BondLength="10.80"
 B="3160"
 E="3171"
 BS="N"
/><b
 id="60883"
 Z="6811"
 LabelSize="14"
 HashSpacing="1.70"
 MarginWidth="1.19"
 LineWidth="0.60"
 BoldWidth="1.56"
 BondLength="10.80"
 B="3161"
 E="3152"
 BS="N"
/><b
 id="60884"
 Z="6812"
 LabelSize="14"
 HashSpacing="1.70"
 MarginWidth="1.19"
 LineWidth="0.60"
 BoldWidth="1.56"
 BondLength="10.80"
 B="3153"
 E="3146"
 BS="N"
/><b
 id="60885"
 Z="6814"
 LabelSize="14"
 HashSpacing="1.70"
 MarginWidth="1.19"
 LineWidth="0.60"
 BoldWidth="1.56"
 BondLength="10.80"
 B="3095"
 E="3172"
 BS="N"
/><b
 id="3244"
 Z="6816"
 LabelSize="14"
 HashSpacing="1.70"
 MarginWidth="1.19"
 LineWidth="0.60"
 BoldWidth="1.56"
 BondLength="10.80"
 B="3172"
 E="3173"
 Order="2"
 BS="N"
/><b
 id="60886"
 Z="6818"
 LabelSize="14"
 HashSpacing="1.70"
 MarginWidth="1.19"
 LineWidth="0.60"
 BoldWidth="1.56"
 BondLength="10.80"
 B="3172"
 E="3174"
 BS="N"
/><b
 id="60887"
 Z="6819"
 LabelSize="14"
 HashSpacing="1.70"
 MarginWidth="1.19"
 LineWidth="0.60"
 BoldWidth="1.56"
 BondLength="10.80"
 B="3174"
 E="3136"
 BS="N"
/></fragment><fragment
 id="3474"
 BoundingBox="135.38 2105.11 430.36 2209.34"
 Z="6839"
><n
 id="3475"
 p="203 2192.97"
 Z="6820"
 IgnoreWarnings="yes"
 LabelSize="14"
 MarginWidth="1.19"
 AS="N"
/><n
 id="3476"
 p="194.27 2176.62"
 Z="6821"
 IgnoreWarnings="yes"
 LabelSize="14"
 MarginWidth="1.19"
 Element="7"
 NumHydrogens="1"
 NeedsClean="yes"
 AS="N"
><t
 p="189.22 2182.14"
 BoundingBox="189.22 2170.48 209.44 2182.14"
 LabelSize="14"
 LabelJustification="Left"
 LabelAlignment="Left"
><s font="3" size="14" color="0" face="96">NH</s></t></n><n
 id="3477"
 p="193.92 2187.31"
 Z="6822"
 IgnoreWarnings="yes"
 LabelSize="14"
 MarginWidth="1.19"
 Geometry="Tetrahedral"
 AS="S"
 BondOrdering="3558 3557 3559 0"
><objecttag
 TagType="Unknown"
 Visible="no"
 Name="stereo"
><t
 p="1183.80 2927.21"
 BoundingBox="1183.80 2923.36 1189.80 2928.16"
 Visible="no"
 IgnoreWarnings="yes"
 LabelSize="6"
 CaptionLineHeight="variable"
><s font="3" size="4.5" color="0">(S)</s></t></objecttag></n><n
 id="3478"
 p="184.48 2192.36"
 Z="6823"
 IgnoreWarnings="yes"
 LabelSize="14"
 MarginWidth="1.19"
 AS="N"
/><n
 id="3479"
 p="175.39 2186.70"
 Z="6824"
 IgnoreWarnings="yes"
 LabelSize="14"
 MarginWidth="1.19"
 AS="N"
/><n
 id="3480"
 p="165.95 2191.73"
 Z="6825"
 IgnoreWarnings="yes"
 LabelSize="14"
 MarginWidth="1.19"
 AS="N"
/><n
 id="3481"
 p="156.87 2186.08"
 Z="6826"
 IgnoreWarnings="yes"
 LabelSize="14"
 MarginWidth="1.19"
 AS="N"
/><n
 id="3482"
 p="147.43 2191.12"
 Z="6827"
 color="18"
 IgnoreWarnings="yes"
 LabelSize="14"
 MarginWidth="1.19"
 NodeType="Nickname"
 NeedsClean="yes"
 AS="N"
><fragment
 id="82249"
><n
 id="61790"
 p="147.43 2191.12"
 Z="6066"
 Element="7"
 NumHydrogens="0"
 NeedsClean="yes"
><t
 p="142.02 2197.02"
 BoundingBox="142.02 2184.47 152.85 2197.02"
 LabelJustification="Left"
><s font="3" size="15" color="0" face="97">N</s></t></n><n
 id="61791"
 p="147.07 2201.89"
 Z="6067"
 Element="7"
 NumHydrogens="0"
 Charge="1"
 NeedsClean="yes"
><t
 p="141.66 2207.79"
 BoundingBox="141.66 2193.33 159.06 2207.79"
 LabelJustification="Left"
 LabelAlignment="Left"
><s font="3" size="15" color="0" face="97">N+</s></t></n><n
 id="61792"
 p="146.71 2212.67"
 Z="6068"
 Element="7"
 NumHydrogens="0"
 Charge="-1"
 NeedsClean="yes"
><t
 p="141.30 2218.57"
 BoundingBox="141.30 2206.03 155.88 2218.57"
 LabelJustification="Left"
 LabelAlignment="Left"
><s font="3" size="15" color="0" face="97">N-</s></t></n><n
 id="61793"
 p="156.94 2186.04"
 Z="6069"
 NodeType="ExternalConnectionPoint"
 ExternalConnectionNum="1"
/><b
 id="61794"
 Z="6070"
 B="61791"
 E="61792"
 Order="2"
/><b
 id="61795"
 Z="6071"
 B="61790"
 E="61791"
 Order="2"
/><b
 id="61796"
 Z="6072"
 B="61793"
 E="61790"
/></fragment><t
 p="151.33 2196.64"
 BoundingBox="135.38 2184.97 151.33 2199.74"
 color="18"
 LabelSize="14"
 LabelJustification="Right"
 Justification="Right"
 LabelAlignment="Right"
><s font="3" size="14" color="18" face="96">N3</s></t></n><n
 id="3490"
 p="202.65 2203.66"
 Z="6828"
 IgnoreWarnings="yes"
 LabelSize="14"
 MarginWidth="1.19"
 Element="8"
 NumHydrogens="0"
 NeedsClean="yes"
 AS="N"
><t
 p="197.20 2209.19"
 BoundingBox="197.20 2197.29 208.09 2209.34"
 LabelSize="14"
 LabelJustification="Left"
><s font="3" size="14" color="0" face="96">O</s></t></n><n
 id="3491"
 p="228.79 2179.21"
 Z="6837"
 IgnoreWarnings="yes"
 LabelSize="14"
 MarginWidth="1.19"
 AS="N"
/><n
 id="3492"
 p="212.44 2187.93"
 Z="6838"
 IgnoreWarnings="yes"
 LabelSize="14"
 MarginWidth="1.19"
 Element="7"
 NumHydrogens="1"
 NeedsClean="yes"
 AS="N"
><t
 p="207.39 2181.79"
 BoundingBox="207.39 2170.12 217.50 2193.45"
 LabelSize="14"
 LabelJustification="Left"
 LabelAlignment="Above"
 LineStarts="2 4"
><s font="3" size="14" color="0" face="96">NH</s></t></n><n
 id="3493"
 p="223.14 2188.29"
 Z="6840"
 IgnoreWarnings="yes"
 LabelSize="14"
 MarginWidth="1.19"
 Geometry="Tetrahedral"
 AS="S"
 BondOrdering="3566 3565 3567 0"
><objecttag
 TagType="Unknown"
 Visible="no"
 Name="stereo"
><t
 p="1221.18 2924.89"
 BoundingBox="1221.18 2921.04 1227.18 2925.84"
 Visible="no"
 IgnoreWarnings="yes"
 LabelSize="6"
 CaptionLineHeight="variable"
><s font="3" size="4.5" color="0">(S)</s></t></objecttag></n><n
 id="3494"
 p="228.17 2197.73"
 Z="6841"
 IgnoreWarnings="yes"
 LabelSize="14"
 MarginWidth="1.19"
 AS="N"
/><n
 id="3495"
 p="238.87 2198.08"
 Z="6842"
 IgnoreWarnings="yes"
 LabelSize="14"
 MarginWidth="1.19"
 AS="N"
/><n
 id="3496"
 p="244.53 2189"
 Z="6843"
 IgnoreWarnings="yes"
 LabelSize="14"
 MarginWidth="1.19"
 AS="N"
/><n
 id="3497"
 p="243.91 2207.53"
 Z="6844"
 IgnoreWarnings="yes"
 LabelSize="14"
 MarginWidth="1.19"
 AS="N"
/><n
 id="3498"
 p="239.49 2179.56"
 Z="6845"
 IgnoreWarnings="yes"
 LabelSize="14"
 MarginWidth="1.19"
 Element="8"
 NumHydrogens="0"
 NeedsClean="yes"
 AS="N"
><t
 p="234.04 2185.08"
 BoundingBox="234.04 2173.18 244.93 2185.23"
 LabelSize="14"
 LabelJustification="Left"
><s font="3" size="14" color="0" face="96">O</s></t></n><n
 id="3499"
 p="233.55 2154.03"
 Z="6854"
 IgnoreWarnings="yes"
 LabelSize="14"
 MarginWidth="1.19"
 AS="N"
/><n
 id="3500"
 p="223.75 2169.76"
 Z="6855"
 IgnoreWarnings="yes"
 LabelSize="14"
 MarginWidth="1.19"
 Element="7"
 NumHydrogens="1"
 NeedsClean="yes"
 AS="N"
><t
 p="228.81 2175.29"
 BoundingBox="208.59 2163.62 228.81 2175.29"
 LabelSize="14"
 LabelJustification="Right"
 Justification="Right"
 LabelAlignment="Right"
><s font="3" size="14" color="0" face="96">NH</s></t></n><n
 id="3501"
 p="224.11 2159.07"
 Z="6856"
 IgnoreWarnings="yes"
 LabelSize="14"
 MarginWidth="1.19"
 Geometry="Tetrahedral"
 AS="R"
 BondOrdering="3574 3573 3575 0"
><objecttag
 TagType="Unknown"
 Visible="no"
 Name="stereo"
><t
 p="1217.15 2884.03"
 BoundingBox="1217.15 2880.18 1223.40 2884.98"
 Visible="no"
 IgnoreWarnings="yes"
 LabelSize="6"
 CaptionLineHeight="variable"
><s font="3" size="4.5" color="0">(R)</s></t></objecttag></n><n
 id="3502"
 p="215.03 2153.41"
 Z="6857"
 IgnoreWarnings="yes"
 LabelSize="14"
 MarginWidth="1.19"
 AS="N"
/><n
 id="3503"
 p="205.59 2158.45"
 Z="6858"
 IgnoreWarnings="yes"
 LabelSize="14"
 MarginWidth="1.19"
 Element="16"
 NumHydrogens="0"
 NeedsClean="yes"
 AS="N"
><t
 p="200.92 2163.97"
 BoundingBox="200.92 2152.07 210.26 2164.12"
 LabelSize="14"
 LabelJustification="Left"
 LabelAlignment="Left"
><s font="3" size="14" color="0" face="96">S</s></t></n><n
 id="3504"
 p="233.91 2143.34"
 Z="6859"
 IgnoreWarnings="yes"
 LabelSize="14"
 MarginWidth="1.19"
 Element="8"
 NumHydrogens="0"
 NeedsClean="yes"
 AS="N"
><t
 p="228.46 2148.86"
 BoundingBox="228.46 2136.96 239.35 2149.01"
 LabelSize="14"
 LabelJustification="Left"
><s font="3" size="14" color="0" face="96">O</s></t></n><n
 id="3505"
 p="261.16 2160.31"
 Z="6866"
 IgnoreWarnings="yes"
 LabelSize="14"
 MarginWidth="1.19"
 AS="N"
/><n
 id="3506"
 p="242.63 2159.69"
 Z="6867"
 IgnoreWarnings="yes"
 LabelSize="14"
 MarginWidth="1.19"
 Element="7"
 NumHydrogens="1"
 NeedsClean="yes"
 AS="N"
><t
 p="237.58 2165.21"
 BoundingBox="237.58 2153.55 247.69 2176.88"
 LabelSize="14"
 LabelJustification="Left"
 LabelAlignment="Below"
 LineStarts="2 3"
><s font="3" size="14" color="0" face="96">NH</s></t></n><n
 id="3507"
 p="252.08 2154.65"
 Z="6868"
 IgnoreWarnings="yes"
 LabelSize="14"
 MarginWidth="1.19"
 Geometry="Tetrahedral"
 AS="S"
 BondOrdering="3580 3579 3581 0"
><objecttag
 TagType="Unknown"
 Visible="no"
 Name="stereo"
><t
 p="1280.66 2881.15"
 BoundingBox="1280.66 2877.30 1286.66 2882.10"
 Visible="no"
 IgnoreWarnings="yes"
 LabelSize="6"
 CaptionLineHeight="variable"
><s font="3" size="4.5" color="0">(S)</s></t></objecttag></n><n
 id="3508"
 p="252.43 2143.95"
 Z="6869"
 IgnoreWarnings="yes"
 LabelSize="14"
 MarginWidth="1.19"
 AS="N"
/><n
 id="3509"
 p="243.35 2138.30"
 Z="6870"
 IgnoreWarnings="yes"
 LabelSize="14"
 MarginWidth="1.19"
 AS="N"
/><n
 id="3510"
 p="243.71 2127.60"
 Z="6871"
 IgnoreWarnings="yes"
 LabelSize="14"
 MarginWidth="1.19"
 AS="N"
/><n
 id="3511"
 p="234.62 2121.95"
 Z="6872"
 IgnoreWarnings="yes"
 LabelSize="14"
 MarginWidth="1.19"
 AS="N"
/><n
 id="3512"
 p="234.98 2111.25"
 Z="6873"
 IgnoreWarnings="yes"
 LabelSize="14"
 MarginWidth="1.19"
 Element="7"
 NumHydrogens="2"
 NeedsClean="yes"
 AS="N"
><t
 p="229.92 2116.77"
 BoundingBox="229.92 2105.11 255.98 2119.72"
 LabelSize="14"
 LabelJustification="Left"
 LabelAlignment="Left"
><s font="3" size="14" color="0" face="96">NH2</s></t></n><n
 id="3513"
 p="260.80 2171"
 Z="6874"
 IgnoreWarnings="yes"
 LabelSize="14"
 MarginWidth="1.19"
 Element="8"
 NumHydrogens="0"
 NeedsClean="yes"
 AS="N"
><t
 p="255.36 2176.52"
 BoundingBox="255.36 2164.62 266.25 2176.67"
 LabelSize="14"
 LabelJustification="Left"
><s font="3" size="14" color="0" face="96">O</s></t></n><n
 id="3514"
 p="289.13 2155.88"
 Z="6884"
 IgnoreWarnings="yes"
 LabelSize="14"
 MarginWidth="1.19"
 AS="N"
/><n
 id="3515"
 p="270.60 2155.27"
 Z="6885"
 IgnoreWarnings="yes"
 LabelSize="14"
 MarginWidth="1.19"
 Element="7"
 NumHydrogens="1"
 NeedsClean="yes"
 AS="N"
><t
 p="265.55 2149.13"
 BoundingBox="265.55 2137.46 275.66 2160.79"
 LabelSize="14"
 LabelJustification="Left"
 LabelAlignment="Above"
 LineStarts="2 4"
><s font="3" size="14" color="0" face="96">NH</s></t></n><n
 id="3516"
 p="279.68 2160.92"
 Z="6886"
 IgnoreWarnings="yes"
 LabelSize="14"
 MarginWidth="1.19"
 Geometry="Tetrahedral"
 AS="S"
 BondOrdering="3589 3588 3590 0"
><objecttag
 TagType="Unknown"
 Visible="no"
 Name="stereo"
><t
 p="1332.91 2872.70"
 BoundingBox="1332.91 2868.85 1338.91 2873.65"
 Visible="no"
 IgnoreWarnings="yes"
 LabelSize="6"
 CaptionLineHeight="variable"
><s font="3" size="4.5" color="0">(S)</s></t></objecttag></n><n
 id="3517"
 p="279.33 2171.61"
 Z="6887"
 IgnoreWarnings="yes"
 LabelSize="14"
 MarginWidth="1.19"
 AS="N"
/><n
 id="3518"
 p="269.89 2176.66"
 Z="6888"
 IgnoreWarnings="yes"
 LabelSize="14"
 MarginWidth="1.19"
 Element="8"
 NumHydrogens="1"
 NeedsClean="yes"
 AS="N"
><t
 p="275.33 2182.18"
 BoundingBox="254.33 2170.28 275.33 2182.33"
 LabelSize="14"
 LabelJustification="Right"
 Justification="Right"
 LabelAlignment="Right"
><s font="3" size="14" color="0" face="96">OH</s></t></n><n
 id="3519"
 p="289.48 2145.19"
 Z="6889"
 IgnoreWarnings="yes"
 LabelSize="14"
 MarginWidth="1.19"
 Element="8"
 NumHydrogens="0"
 NeedsClean="yes"
 AS="N"
><t
 p="284.03 2150.71"
 BoundingBox="284.03 2138.81 294.92 2150.86"
 LabelSize="14"
 LabelJustification="Left"
><s font="3" size="14" color="0" face="96">O</s></t></n><n
 id="3520"
 p="316.73 2162.16"
 Z="6896"
 IgnoreWarnings="yes"
 LabelSize="14"
 MarginWidth="1.19"
 AS="N"
/><n
 id="3521"
 p="298.21 2161.54"
 Z="6897"
 IgnoreWarnings="yes"
 LabelSize="14"
 MarginWidth="1.19"
 Element="7"
 NumHydrogens="1"
 NeedsClean="yes"
 AS="N"
><t
 p="293.15 2167.06"
 BoundingBox="293.15 2155.40 303.26 2178.73"
 LabelSize="14"
 LabelJustification="Left"
 LabelAlignment="Below"
 LineStarts="2 3"
><s font="3" size="14" color="0" face="96">NH</s></t></n><n
 id="3522"
 p="307.65 2156.50"
 Z="6898"
 IgnoreWarnings="yes"
 LabelSize="14"
 MarginWidth="1.19"
 Geometry="Tetrahedral"
 AS="S"
 BondOrdering="3595 3594 3596 0"
><objecttag
 TagType="Unknown"
 Visible="no"
 Name="stereo"
><t
 p="1384.24 2884.55"
 BoundingBox="1384.24 2880.70 1390.24 2885.50"
 Visible="no"
 IgnoreWarnings="yes"
 LabelSize="6"
 CaptionLineHeight="variable"
><s font="3" size="4.5" color="0">(S)</s></t></objecttag></n><n
 id="3523"
 p="308 2145.80"
 Z="6899"
 IgnoreWarnings="yes"
 LabelSize="14"
 MarginWidth="1.19"
 AS="N"
/><n
 id="3524"
 p="317.45 2140.77"
 Z="6900"
 IgnoreWarnings="yes"
 LabelSize="14"
 MarginWidth="1.19"
 AS="N"
/><n
 id="3525"
 p="326.53 2146.42"
 Z="6901"
 IgnoreWarnings="yes"
 LabelSize="14"
 MarginWidth="1.19"
 AS="N"
/><n
 id="3526"
 p="317.80 2130.07"
 Z="6902"
 IgnoreWarnings="yes"
 LabelSize="14"
 MarginWidth="1.19"
 AS="N"
/><n
 id="3527"
 p="316.37 2172.85"
 Z="6903"
 IgnoreWarnings="yes"
 LabelSize="14"
 MarginWidth="1.19"
 Element="8"
 NumHydrogens="0"
 NeedsClean="yes"
 AS="N"
><t
 p="310.93 2178.38"
 BoundingBox="310.93 2166.48 321.82 2178.53"
 LabelSize="14"
 LabelJustification="Left"
><s font="3" size="14" color="0" face="96">O</s></t></n><n
 id="3528"
 p="344.70 2157.74"
 Z="6911"
 IgnoreWarnings="yes"
 LabelSize="14"
 MarginWidth="1.19"
 AS="N"
/><n
 id="3529"
 p="326.17 2157.12"
 Z="6912"
 IgnoreWarnings="yes"
 LabelSize="14"
 MarginWidth="1.19"
 Element="7"
 NumHydrogens="1"
 NeedsClean="yes"
 AS="N"
><t
 p="321.12 2150.98"
 BoundingBox="321.12 2139.31 331.23 2162.64"
 LabelSize="14"
 LabelJustification="Left"
 LabelAlignment="Above"
 LineStarts="2 4"
><s font="3" size="14" color="0" face="96">NH</s></t></n><n
 id="3530"
 p="335.25 2162.77"
 Z="6913"
 IgnoreWarnings="yes"
 LabelSize="14"
 MarginWidth="1.19"
 Geometry="Tetrahedral"
 AS="S"
 BondOrdering="3602 3601 3603 0"
><objecttag
 TagType="Unknown"
 Visible="no"
 Name="stereo"
><t
 p="1436.50 2876.15"
 BoundingBox="1436.50 2872.30 1442.50 2877.10"
 Visible="no"
 IgnoreWarnings="yes"
 LabelSize="6"
 CaptionLineHeight="variable"
><s font="3" size="4.5" color="0">(S)</s></t></objecttag></n><n
 id="3531"
 p="334.90 2173.47"
 Z="6914"
 IgnoreWarnings="yes"
 LabelSize="14"
 MarginWidth="1.19"
 AS="N"
/><n
 id="3532"
 p="343.98 2179.13"
 Z="6915"
 IgnoreWarnings="yes"
 LabelSize="14"
 MarginWidth="1.19"
 Element="8"
 NumHydrogens="1"
 NeedsClean="yes"
 AS="N"
><t
 p="338.54 2184.65"
 BoundingBox="338.54 2172.75 359.54 2184.80"
 LabelSize="14"
 LabelJustification="Left"
 LabelAlignment="Left"
><s font="3" size="14" color="0" face="96">OH</s></t></n><n
 id="3533"
 p="345.05 2147.04"
 Z="6916"
 IgnoreWarnings="yes"
 LabelSize="14"
 MarginWidth="1.19"
 Element="8"
 NumHydrogens="0"
 NeedsClean="yes"
 AS="N"
><t
 p="339.61 2152.57"
 BoundingBox="339.61 2140.67 350.50 2152.72"
 LabelSize="14"
 LabelJustification="Left"
><s font="3" size="14" color="0" face="96">O</s></t></n><n
 id="3534"
 p="372.30 2164.01"
 Z="6924"
 IgnoreWarnings="yes"
 LabelSize="14"
 MarginWidth="1.19"
 AS="N"
/><n
 id="3535"
 p="353.78 2163.39"
 Z="6925"
 IgnoreWarnings="yes"
 LabelSize="14"
 MarginWidth="1.19"
 Element="7"
 NumHydrogens="1"
 NeedsClean="yes"
 AS="N"
><t
 p="348.72 2168.91"
 BoundingBox="348.72 2157.25 358.83 2180.58"
 LabelSize="14"
 LabelJustification="Left"
 LabelAlignment="Below"
 LineStarts="2 3"
><s font="3" size="14" color="0" face="96">NH</s></t></n><n
 id="3536"
 p="363.22 2158.35"
 Z="6926"
 IgnoreWarnings="yes"
 LabelSize="14"
 MarginWidth="1.19"
 Geometry="Tetrahedral"
 AS="S"
 BondOrdering="3609 3608 3610 0"
><objecttag
 TagType="Unknown"
 Visible="no"
 Name="stereo"
><t
 p="1487.83 2888.06"
 BoundingBox="1487.83 2884.21 1493.83 2889.01"
 Visible="no"
 IgnoreWarnings="yes"
 LabelSize="6"
 CaptionLineHeight="variable"
><s font="3" size="4.5" color="0">(S)</s></t></objecttag></n><n
 id="3537"
 p="363.57 2147.66"
 Z="6927"
 IgnoreWarnings="yes"
 LabelSize="14"
 MarginWidth="1.19"
 AS="N"
/><n
 id="3538"
 p="373.02 2142.62"
 Z="6928"
 IgnoreWarnings="yes"
 LabelSize="14"
 MarginWidth="1.19"
 AS="N"
/><n
 id="3539"
 p="382.10 2148.28"
 Z="6929"
 IgnoreWarnings="yes"
 LabelSize="14"
 MarginWidth="1.19"
 AS="N"
/><n
 id="3540"
 p="373.37 2131.92"
 Z="6930"
 IgnoreWarnings="yes"
 LabelSize="14"
 MarginWidth="1.19"
 AS="N"
/><n
 id="3541"
 p="371.95 2174.70"
 Z="6931"
 IgnoreWarnings="yes"
 LabelSize="14"
 MarginWidth="1.19"
 Element="8"
 NumHydrogens="0"
 NeedsClean="yes"
 AS="N"
><t
 p="366.50 2180.23"
 BoundingBox="366.50 2168.33 377.39 2180.38"
 LabelSize="14"
 LabelJustification="Left"
><s font="3" size="14" color="0" face="96">O</s></t></n><n
 id="3542"
 p="400.27 2159.59"
 Z="6939"
 IgnoreWarnings="yes"
 LabelSize="14"
 MarginWidth="1.19"
 AS="N"
/><n
 id="3543"
 p="381.75 2158.97"
 Z="6940"
 IgnoreWarnings="yes"
 LabelSize="14"
 MarginWidth="1.19"
 Element="7"
 NumHydrogens="1"
 NeedsClean="yes"
 AS="N"
><t
 p="376.69 2152.83"
 BoundingBox="376.69 2141.16 386.80 2164.49"
 LabelSize="14"
 LabelJustification="Left"
 LabelAlignment="Above"
 LineStarts="2 4"
><s font="3" size="14" color="0" face="96">NH</s></t></n><n
 id="3544"
 p="390.83 2164.62"
 Z="6941"
 IgnoreWarnings="yes"
 LabelSize="14"
 MarginWidth="1.19"
 Geometry="Tetrahedral"
 AS="S"
 BondOrdering="3616 3615 3617 0"
><objecttag
 TagType="Unknown"
 Visible="no"
 Name="stereo"
><t
 p="1540.08 2879.61"
 BoundingBox="1540.08 2875.76 1546.08 2880.56"
 Visible="no"
 IgnoreWarnings="yes"
 LabelSize="6"
 CaptionLineHeight="variable"
><s font="3" size="4.5" color="0">(S)</s></t></objecttag></n><n
 id="3545"
 p="390.47 2175.32"
 Z="6942"
 IgnoreWarnings="yes"
 LabelSize="14"
 MarginWidth="1.19"
 AS="N"
/><n
 id="3546"
 p="399.56 2180.98"
 Z="6943"
 IgnoreWarnings="yes"
 LabelSize="14"
 MarginWidth="1.19"
 AS="N"
/><n
 id="3547"
 p="399.20 2191.67"
 Z="6944"
 IgnoreWarnings="yes"
 LabelSize="14"
 MarginWidth="1.19"
 AS="N"
/><n
 id="3548"
 p="408.28 2197.33"
 Z="6945"
 IgnoreWarnings="yes"
 LabelSize="14"
 MarginWidth="1.19"
 AS="N"
/><n
 id="3549"
 p="417.72 2192.29"
 Z="6946"
 IgnoreWarnings="yes"
 LabelSize="14"
 MarginWidth="1.19"
 AS="N"
/><n
 id="3550"
 p="418.08 2181.59"
 Z="6947"
 IgnoreWarnings="yes"
 LabelSize="14"
 MarginWidth="1.19"
 AS="N"
/><n
 id="3551"
 p="408.99 2175.94"
 Z="6948"
 IgnoreWarnings="yes"
 LabelSize="14"
 MarginWidth="1.19"
 AS="N"
/><n
 id="3552"
 p="400.62 2148.89"
 Z="6949"
 IgnoreWarnings="yes"
 LabelSize="14"
 MarginWidth="1.19"
 Element="8"
 NumHydrogens="0"
 NeedsClean="yes"
 AS="N"
><t
 p="395.18 2154.42"
 BoundingBox="395.18 2142.52 406.07 2154.57"
 LabelSize="14"
 LabelJustification="Left"
><s font="3" size="14" color="0" face="96">O</s></t></n><n
 id="3553"
 p="409.35 2165.25"
 Z="6950"
 IgnoreWarnings="yes"
 LabelSize="14"
 MarginWidth="1.19"
 Element="7"
 NumHydrogens="2"
 NeedsClean="yes"
 AS="N"
><t
 p="404.30 2170.77"
 BoundingBox="404.30 2159.10 430.36 2173.72"
 LabelSize="14"
 LabelJustification="Left"
 LabelAlignment="Left"
><s font="3" size="14" color="0" face="96">NH2</s></t></n><n
 id="3554"
 p="189.24 2167.18"
 Z="6965"
 IgnoreWarnings="yes"
 LabelSize="14"
 MarginWidth="1.19"
 AS="N"
/><n
 id="3555"
 p="178.54 2166.82"
 Z="6967"
 IgnoreWarnings="yes"
 LabelSize="14"
 MarginWidth="1.19"
 Element="8"
 NumHydrogens="0"
 NeedsClean="yes"
 AS="N"
><t
 p="173.10 2172.35"
 BoundingBox="173.10 2160.45 183.99 2172.50"
 LabelSize="14"
 LabelJustification="Left"
><s font="3" size="14" color="0" face="96">O</s></t></n><n
 id="3556"
 p="194.89 2158.09"
 Z="6969"
 IgnoreWarnings="yes"
 LabelSize="14"
 MarginWidth="1.19"
 AS="N"
/><b
 id="3557"
 Z="6829"
 IgnoreWarnings="yes"
 LabelSize="14"
 HashSpacing="1.70"
 MarginWidth="1.19"
 LineWidth="0.60"
 BoldWidth="1.56"
 BondLength="10.80"
 B="3477"
 E="3476"
 BS="N"
/><b
 id="3558"
 Z="6830"
 IgnoreWarnings="yes"
 LabelSize="14"
 HashSpacing="1.70"
 MarginWidth="1.19"
 LineWidth="0.60"
 BoldWidth="1.56"
 BondLength="10.80"
 B="3475"
 E="3477"
 BS="N"
/><b
 id="3559"
 Z="6831"
 IgnoreWarnings="yes"
 LabelSize="14"
 HashSpacing="1.70"
 MarginWidth="1.19"
 LineWidth="0.60"
 BoldWidth="1.56"
 BondLength="10.80"
 B="3477"
 E="3478"
 Display="Hash"
 BS="N"
/><b
 id="3560"
 Z="6832"
 IgnoreWarnings="yes"
 LabelSize="14"
 HashSpacing="1.70"
 MarginWidth="1.19"
 LineWidth="0.60"
 BoldWidth="1.56"
 BondLength="10.80"
 B="3478"
 E="3479"
 BS="N"
/><b
 id="3561"
 Z="6833"
 IgnoreWarnings="yes"
 LabelSize="14"
 HashSpacing="1.70"
 MarginWidth="1.19"
 LineWidth="0.60"
 BoldWidth="1.56"
 BondLength="10.80"
 B="3479"
 E="3480"
 BS="N"
/><b
 id="3562"
 Z="6834"
 IgnoreWarnings="yes"
 LabelSize="14"
 HashSpacing="1.70"
 MarginWidth="1.19"
 LineWidth="0.60"
 BoldWidth="1.56"
 BondLength="10.80"
 B="3480"
 E="3481"
 BS="N"
/><b
 id="3563"
 Z="6835"
 IgnoreWarnings="yes"
 LabelSize="14"
 HashSpacing="1.70"
 MarginWidth="1.19"
 LineWidth="0.60"
 BoldWidth="1.56"
 BondLength="10.80"
 B="3481"
 E="3482"
 BS="N"
/><b
 id="3564"
 Z="6836"
 IgnoreWarnings="yes"
 LabelSize="14"
 HashSpacing="1.70"
 MarginWidth="1.19"
 LineWidth="0.60"
 BoldWidth="1.56"
 BondLength="10.80"
 B="3475"
 E="3490"
 Order="2"
 BS="N"
/><b
 id="3565"
 Z="6846"
 IgnoreWarnings="yes"
 LabelSize="14"
 HashSpacing="1.70"
 MarginWidth="1.19"
 LineWidth="0.60"
 BoldWidth="1.56"
 BondLength="10.80"
 B="3493"
 E="3492"
 BS="N"
/><b
 id="3566"
 Z="6847"
 IgnoreWarnings="yes"
 LabelSize="14"
 HashSpacing="1.70"
 MarginWidth="1.19"
 LineWidth="0.60"
 BoldWidth="1.56"
 BondLength="10.80"
 B="3491"
 E="3493"
 BS="N"
/><b
 id="3567"
 Z="6848"
 IgnoreWarnings="yes"
 LabelSize="14"
 HashSpacing="1.70"
 MarginWidth="1.19"
 LineWidth="0.60"
 BoldWidth="1.56"
 BondLength="10.80"
 B="3493"
 E="3494"
 Display="Hash"
 BS="N"
/><b
 id="3568"
 Z="6849"
 IgnoreWarnings="yes"
 LabelSize="14"
 HashSpacing="1.70"
 MarginWidth="1.19"
 LineWidth="0.60"
 BoldWidth="1.56"
 BondLength="10.80"
 B="3494"
 E="3495"
 BS="N"
/><b
 id="3569"
 Z="6850"
 IgnoreWarnings="yes"
 LabelSize="14"
 HashSpacing="1.70"
 MarginWidth="1.19"
 LineWidth="0.60"
 BoldWidth="1.56"
 BondLength="10.80"
 B="3495"
 E="3496"
 BS="N"
/><b
 id="3570"
 Z="6851"
 IgnoreWarnings="yes"
 LabelSize="14"
 HashSpacing="1.70"
 MarginWidth="1.19"
 LineWidth="0.60"
 BoldWidth="1.56"
 BondLength="10.80"
 B="3495"
 E="3497"
 BS="N"
/><b
 id="3571"
 Z="6852"
 IgnoreWarnings="yes"
 LabelSize="14"
 HashSpacing="1.70"
 MarginWidth="1.19"
 LineWidth="0.60"
 BoldWidth="1.56"
 BondLength="10.80"
 B="3491"
 E="3498"
 Order="2"
 BS="N"
/><b
 id="3572"
 Z="6853"
 IgnoreWarnings="yes"
 LabelSize="14"
 HashSpacing="1.70"
 MarginWidth="1.19"
 LineWidth="0.60"
 BoldWidth="1.56"
 BondLength="10.80"
 B="3475"
 E="3492"
 BS="N"
/><b
 id="3573"
 Z="6860"
 IgnoreWarnings="yes"
 LabelSize="14"
 HashSpacing="1.70"
 MarginWidth="1.19"
 LineWidth="0.60"
 BoldWidth="1.56"
 BondLength="10.80"
 B="3501"
 E="3500"
 BS="N"
/><b
 id="3574"
 Z="6861"
 IgnoreWarnings="yes"
 LabelSize="14"
 HashSpacing="1.70"
 MarginWidth="1.19"
 LineWidth="0.60"
 BoldWidth="1.56"
 BondLength="10.80"
 B="3499"
 E="3501"
 Display="Bold"
 BS="N"
/><b
 id="3575"
 Z="6862"
 IgnoreWarnings="yes"
 LabelSize="14"
 HashSpacing="1.70"
 MarginWidth="1.19"
 LineWidth="0.60"
 BoldWidth="1.56"
 BondLength="10.80"
 B="3501"
 E="3502"
 BS="N"
/><b
 id="3576"
 Z="6863"
 IgnoreWarnings="yes"
 LabelSize="14"
 HashSpacing="1.70"
 MarginWidth="1.19"
 LineWidth="0.60"
 BoldWidth="1.56"
 BondLength="10.80"
 B="3502"
 E="3503"
 BS="N"
/><b
 id="3577"
 Z="6864"
 IgnoreWarnings="yes"
 LabelSize="14"
 HashSpacing="1.70"
 MarginWidth="1.19"
 LineWidth="0.60"
 BoldWidth="1.56"
 BondLength="10.80"
 B="3499"
 E="3504"
 Order="2"
 BS="N"
/><b
 id="3578"
 Z="6865"
 IgnoreWarnings="yes"
 LabelSize="14"
 HashSpacing="1.70"
 MarginWidth="1.19"
 LineWidth="0.60"
 BoldWidth="1.56"
 BondLength="10.80"
 B="3491"
 E="3500"
 BS="N"
/><b
 id="3579"
 Z="6875"
 IgnoreWarnings="yes"
 LabelSize="14"
 HashSpacing="1.70"
 MarginWidth="1.19"
 LineWidth="0.60"
 BoldWidth="1.56"
 BondLength="10.80"
 B="3507"
 E="3506"
 BS="N"
/><b
 id="3580"
 Z="6876"
 IgnoreWarnings="yes"
 LabelSize="14"
 HashSpacing="1.70"
 MarginWidth="1.19"
 LineWidth="0.60"
 BoldWidth="1.56"
 BondLength="10.80"
 B="3505"
 E="3507"
 BS="N"
/><b
 id="3581"
 Z="6877"
 IgnoreWarnings="yes"
 LabelSize="14"
 HashSpacing="1.70"
 MarginWidth="1.19"
 LineWidth="0.60"
 BoldWidth="1.56"
 BondLength="10.80"
 B="3507"
 E="3508"
 Display="Bold"
 BS="N"
/><b
 id="3582"
 Z="6878"
 IgnoreWarnings="yes"
 LabelSize="14"
 HashSpacing="1.70"
 MarginWidth="1.19"
 LineWidth="0.60"
 BoldWidth="1.56"
 BondLength="10.80"
 B="3508"
 E="3509"
 BS="N"
/><b
 id="3583"
 Z="6879"
 IgnoreWarnings="yes"
 LabelSize="14"
 HashSpacing="1.70"
 MarginWidth="1.19"
 LineWidth="0.60"
 BoldWidth="1.56"
 BondLength="10.80"
 B="3509"
 E="3510"
 BS="N"
/><b
 id="3584"
 Z="6880"
 IgnoreWarnings="yes"
 LabelSize="14"
 HashSpacing="1.70"
 MarginWidth="1.19"
 LineWidth="0.60"
 BoldWidth="1.56"
 BondLength="10.80"
 B="3510"
 E="3511"
 BS="N"
/><b
 id="3585"
 Z="6881"
 IgnoreWarnings="yes"
 LabelSize="14"
 HashSpacing="1.70"
 MarginWidth="1.19"
 LineWidth="0.60"
 BoldWidth="1.56"
 BondLength="10.80"
 B="3511"
 E="3512"
 BS="N"
/><b
 id="3586"
 Z="6882"
 IgnoreWarnings="yes"
 LabelSize="14"
 HashSpacing="1.70"
 MarginWidth="1.19"
 LineWidth="0.60"
 BoldWidth="1.56"
 BondLength="10.80"
 B="3505"
 E="3513"
 Order="2"
 BS="N"
/><b
 id="3587"
 Z="6883"
 IgnoreWarnings="yes"
 LabelSize="14"
 HashSpacing="1.70"
 MarginWidth="1.19"
 LineWidth="0.60"
 BoldWidth="1.56"
 BondLength="10.80"
 B="3499"
 E="3506"
 BS="N"
/><b
 id="3588"
 Z="6890"
 IgnoreWarnings="yes"
 LabelSize="14"
 HashSpacing="1.70"
 MarginWidth="1.19"
 LineWidth="0.60"
 BoldWidth="1.56"
 BondLength="10.80"
 B="3516"
 E="3515"
 BS="N"
/><b
 id="3589"
 Z="6891"
 IgnoreWarnings="yes"
 LabelSize="14"
 HashSpacing="1.70"
 MarginWidth="1.19"
 LineWidth="0.60"
 BoldWidth="1.56"
 BondLength="10.80"
 B="3514"
 E="3516"
 BS="N"
/><b
 id="3590"
 Z="6892"
 IgnoreWarnings="yes"
 LabelSize="14"
 HashSpacing="1.70"
 MarginWidth="1.19"
 LineWidth="0.60"
 BoldWidth="1.56"
 BondLength="10.80"
 B="3516"
 E="3517"
 Display="Hash"
 BS="N"
/><b
 id="3591"
 Z="6893"
 IgnoreWarnings="yes"
 LabelSize="14"
 HashSpacing="1.70"
 MarginWidth="1.19"
 LineWidth="0.60"
 BoldWidth="1.56"
 BondLength="10.80"
 B="3517"
 E="3518"
 BS="N"
/><b
 id="3592"
 Z="6894"
 IgnoreWarnings="yes"
 LabelSize="14"
 HashSpacing="1.70"
 MarginWidth="1.19"
 LineWidth="0.60"
 BoldWidth="1.56"
 BondLength="10.80"
 B="3514"
 E="3519"
 Order="2"
 BS="N"
/><b
 id="3593"
 Z="6895"
 IgnoreWarnings="yes"
 LabelSize="14"
 HashSpacing="1.70"
 MarginWidth="1.19"
 LineWidth="0.60"
 BoldWidth="1.56"
 BondLength="10.80"
 B="3515"
 E="3505"
 BS="N"
/><b
 id="3594"
 Z="6904"
 IgnoreWarnings="yes"
 LabelSize="14"
 HashSpacing="1.70"
 MarginWidth="1.19"
 LineWidth="0.60"
 BoldWidth="1.56"
 BondLength="10.80"
 B="3522"
 E="3521"
 BS="N"
/><b
 id="3595"
 Z="6905"
 IgnoreWarnings="yes"
 LabelSize="14"
 HashSpacing="1.70"
 MarginWidth="1.19"
 LineWidth="0.60"
 BoldWidth="1.56"
 BondLength="10.80"
 B="3520"
 E="3522"
 BS="N"
/><b
 id="3596"
 Z="6906"
 IgnoreWarnings="yes"
 LabelSize="14"
 HashSpacing="1.70"
 MarginWidth="1.19"
 LineWidth="0.60"
 BoldWidth="1.56"
 BondLength="10.80"
 B="3522"
 E="3523"
 Display="Bold"
 BS="N"
/><b
 id="3597"
 Z="6907"
 IgnoreWarnings="yes"
 LabelSize="14"
 HashSpacing="1.70"
 MarginWidth="1.19"
 LineWidth="0.60"
 BoldWidth="1.56"
 BondLength="10.80"
 B="3523"
 E="3524"
 BS="N"
/><b
 id="3598"
 Z="6908"
 IgnoreWarnings="yes"
 LabelSize="14"
 HashSpacing="1.70"
 MarginWidth="1.19"
 LineWidth="0.60"
 BoldWidth="1.56"
 BondLength="10.80"
 B="3524"
 E="3525"
 BS="N"
/><b
 id="3599"
 Z="6909"
 IgnoreWarnings="yes"
 LabelSize="14"
 HashSpacing="1.70"
 MarginWidth="1.19"
 LineWidth="0.60"
 BoldWidth="1.56"
 BondLength="10.80"
 B="3524"
 E="3526"
 BS="N"
/><b
 id="3600"
 Z="6910"
 IgnoreWarnings="yes"
 LabelSize="14"
 HashSpacing="1.70"
 MarginWidth="1.19"
 LineWidth="0.60"
 BoldWidth="1.56"
 BondLength="10.80"
 B="3520"
 E="3527"
 Order="2"
 BS="N"
/><b
 id="3601"
 Z="6917"
 IgnoreWarnings="yes"
 LabelSize="14"
 HashSpacing="1.70"
 MarginWidth="1.19"
 LineWidth="0.60"
 BoldWidth="1.56"
 BondLength="10.80"
 B="3530"
 E="3529"
 BS="N"
/><b
 id="3602"
 Z="6918"
 IgnoreWarnings="yes"
 LabelSize="14"
 HashSpacing="1.70"
 MarginWidth="1.19"
 LineWidth="0.60"
 BoldWidth="1.56"
 BondLength="10.80"
 B="3528"
 E="3530"
 BS="N"
/><b
 id="3603"
 Z="6919"
 IgnoreWarnings="yes"
 LabelSize="14"
 HashSpacing="1.70"
 MarginWidth="1.19"
 LineWidth="0.60"
 BoldWidth="1.56"
 BondLength="10.80"
 B="3530"
 E="3531"
 Display="Hash"
 BS="N"
/><b
 id="3604"
 Z="6920"
 IgnoreWarnings="yes"
 LabelSize="14"
 HashSpacing="1.70"
 MarginWidth="1.19"
 LineWidth="0.60"
 BoldWidth="1.56"
 BondLength="10.80"
 B="3531"
 E="3532"
 BS="N"
/><b
 id="3605"
 Z="6921"
 IgnoreWarnings="yes"
 LabelSize="14"
 HashSpacing="1.70"
 MarginWidth="1.19"
 LineWidth="0.60"
 BoldWidth="1.56"
 BondLength="10.80"
 B="3528"
 E="3533"
 Order="2"
 BS="N"
/><b
 id="3606"
 Z="6922"
 IgnoreWarnings="yes"
 LabelSize="14"
 HashSpacing="1.70"
 MarginWidth="1.19"
 LineWidth="0.60"
 BoldWidth="1.56"
 BondLength="10.80"
 B="3520"
 E="3529"
 BS="N"
/><b
 id="3607"
 Z="6923"
 IgnoreWarnings="yes"
 LabelSize="14"
 HashSpacing="1.70"
 MarginWidth="1.19"
 LineWidth="0.60"
 BoldWidth="1.56"
 BondLength="10.80"
 B="3521"
 E="3514"
 BS="N"
/><b
 id="3608"
 Z="6932"
 IgnoreWarnings="yes"
 LabelSize="14"
 HashSpacing="1.70"
 MarginWidth="1.19"
 LineWidth="0.60"
 BoldWidth="1.56"
 BondLength="10.80"
 B="3536"
 E="3535"
 BS="N"
/><b
 id="3609"
 Z="6933"
 IgnoreWarnings="yes"
 LabelSize="14"
 HashSpacing="1.70"
 MarginWidth="1.19"
 LineWidth="0.60"
 BoldWidth="1.56"
 BondLength="10.80"
 B="3534"
 E="3536"
 BS="N"
/><b
 id="3610"
 Z="6934"
 IgnoreWarnings="yes"
 LabelSize="14"
 HashSpacing="1.70"
 MarginWidth="1.19"
 LineWidth="0.60"
 BoldWidth="1.56"
 BondLength="10.80"
 B="3536"
 E="3537"
 Display="Bold"
 BS="N"
/><b
 id="3611"
 Z="6935"
 IgnoreWarnings="yes"
 LabelSize="14"
 HashSpacing="1.70"
 MarginWidth="1.19"
 LineWidth="0.60"
 BoldWidth="1.56"
 BondLength="10.80"
 B="3537"
 E="3538"
 BS="N"
/><b
 id="3612"
 Z="6936"
 IgnoreWarnings="yes"
 LabelSize="14"
 HashSpacing="1.70"
 MarginWidth="1.19"
 LineWidth="0.60"
 BoldWidth="1.56"
 BondLength="10.80"
 B="3538"
 E="3539"
 BS="N"
/><b
 id="3613"
 Z="6937"
 IgnoreWarnings="yes"
 LabelSize="14"
 HashSpacing="1.70"
 MarginWidth="1.19"
 LineWidth="0.60"
 BoldWidth="1.56"
 BondLength="10.80"
 B="3538"
 E="3540"
 BS="N"
/><b
 id="3614"
 Z="6938"
 IgnoreWarnings="yes"
 LabelSize="14"
 HashSpacing="1.70"
 MarginWidth="1.19"
 LineWidth="0.60"
 BoldWidth="1.56"
 BondLength="10.80"
 B="3534"
 E="3541"
 Order="2"
 BS="N"
/><b
 id="3615"
 Z="6951"
 IgnoreWarnings="yes"
 LabelSize="14"
 HashSpacing="1.70"
 MarginWidth="1.19"
 LineWidth="0.60"
 BoldWidth="1.56"
 BondLength="10.80"
 B="3544"
 E="3543"
 BS="N"
/><b
 id="3616"
 Z="6952"
 IgnoreWarnings="yes"
 LabelSize="14"
 HashSpacing="1.70"
 MarginWidth="1.19"
 LineWidth="0.60"
 BoldWidth="1.56"
 BondLength="10.80"
 B="3542"
 E="3544"
 BS="N"
/><b
 id="3617"
 Z="6953"
 IgnoreWarnings="yes"
 LabelSize="14"
 HashSpacing="1.70"
 MarginWidth="1.19"
 LineWidth="0.60"
 BoldWidth="1.56"
 BondLength="10.80"
 B="3544"
 E="3545"
 Display="Hash"
 BS="N"
/><b
 id="3618"
 Z="6954"
 IgnoreWarnings="yes"
 LabelSize="14"
 HashSpacing="1.70"
 MarginWidth="1.19"
 LineWidth="0.60"
 BoldWidth="1.56"
 BondLength="10.80"
 B="3545"
 E="3546"
 BS="N"
/><b
 id="3619"
 Z="6955"
 IgnoreWarnings="yes"
 LabelSize="14"
 HashSpacing="1.70"
 MarginWidth="1.19"
 LineWidth="0.60"
 BoldWidth="1.56"
 BondLength="10.80"
 B="3546"
 E="3547"
 BS="N"
/><b
 id="3620"
 Z="6956"
 IgnoreWarnings="yes"
 LabelSize="14"
 HashSpacing="1.70"
 MarginWidth="1.19"
 LineWidth="0.60"
 BoldWidth="1.56"
 BondLength="10.80"
 B="3547"
 E="3548"
 Order="2"
 BS="N"
 BondCircularOrdering="3619 0 0 3621"
/><b
 id="3621"
 Z="6957"
 IgnoreWarnings="yes"
 LabelSize="14"
 HashSpacing="1.70"
 MarginWidth="1.19"
 LineWidth="0.60"
 BoldWidth="1.56"
 BondLength="10.80"
 B="3548"
 E="3549"
 BS="N"
/><b
 id="3622"
 Z="6958"
 IgnoreWarnings="yes"
 LabelSize="14"
 HashSpacing="1.70"
 MarginWidth="1.19"
 LineWidth="0.60"
 BoldWidth="1.56"
 BondLength="10.80"
 B="3549"
 E="3550"
 Order="2"
 BS="N"
 BondCircularOrdering="3621 0 0 3623"
/><b
 id="3623"
 Z="6959"
 IgnoreWarnings="yes"
 LabelSize="14"
 HashSpacing="1.70"
 MarginWidth="1.19"
 LineWidth="0.60"
 BoldWidth="1.56"
 BondLength="10.80"
 B="3550"
 E="3551"
 BS="N"
/><b
 id="3624"
 Z="6960"
 IgnoreWarnings="yes"
 LabelSize="14"
 HashSpacing="1.70"
 MarginWidth="1.19"
 LineWidth="0.60"
 BoldWidth="1.56"
 BondLength="10.80"
 B="3546"
 E="3551"
 Order="2"
 BS="N"
 BondCircularOrdering="3618 3619 3623 0"
/><b
 id="3625"
 Z="6961"
 IgnoreWarnings="yes"
 LabelSize="14"
 HashSpacing="1.70"
 MarginWidth="1.19"
 LineWidth="0.60"
 BoldWidth="1.56"
 BondLength="10.80"
 B="3542"
 E="3552"
 Order="2"
 BS="N"
/><b
 id="3626"
 Z="6962"
 IgnoreWarnings="yes"
 LabelSize="14"
 HashSpacing="1.70"
 MarginWidth="1.19"
 LineWidth="0.60"
 BoldWidth="1.56"
 BondLength="10.80"
 B="3542"
 E="3553"
 BS="N"
/><b
 id="3627"
 Z="6963"
 IgnoreWarnings="yes"
 LabelSize="14"
 HashSpacing="1.70"
 MarginWidth="1.19"
 LineWidth="0.60"
 BoldWidth="1.56"
 BondLength="10.80"
 B="3543"
 E="3534"
 BS="N"
/><b
 id="3628"
 Z="6964"
 IgnoreWarnings="yes"
 LabelSize="14"
 HashSpacing="1.70"
 MarginWidth="1.19"
 LineWidth="0.60"
 BoldWidth="1.56"
 BondLength="10.80"
 B="3535"
 E="3528"
 BS="N"
/><b
 id="3629"
 Z="6966"
 IgnoreWarnings="yes"
 LabelSize="14"
 HashSpacing="1.70"
 MarginWidth="1.19"
 LineWidth="0.60"
 BoldWidth="1.56"
 BondLength="10.80"
 B="3476"
 E="3554"
 BS="N"
/><b
 id="3630"
 Z="6968"
 IgnoreWarnings="yes"
 LabelSize="14"
 HashSpacing="1.70"
 MarginWidth="1.19"
 LineWidth="0.60"
 BoldWidth="1.56"
 BondLength="10.80"
 B="3554"
 E="3555"
 Order="2"
 BS="N"
/><b
 id="3631"
 Z="6970"
 IgnoreWarnings="yes"
 LabelSize="14"
 HashSpacing="1.70"
 MarginWidth="1.19"
 LineWidth="0.60"
 BoldWidth="1.56"
 BondLength="10.80"
 B="3554"
 E="3556"
 BS="N"
/><b
 id="60888"
 Z="6971"
 LabelSize="14"
 HashSpacing="1.70"
 MarginWidth="1.19"
 LineWidth="0.60"
 BoldWidth="1.56"
 BondLength="10.80"
 B="3556"
 E="3503"
 BS="N"
/></fragment><fragment
 id="1192"
 BoundingBox="160.90 1111.65 368.77 1258.64"
 Z="6991"
><n
 id="1193"
 p="278.99 1168.73"
 Z="6972"
 LabelSize="14"
 MarginWidth="1.19"
 AS="N"
/><n
 id="1194"
 p="298.28 1168.18"
 Z="6973"
 LabelSize="14"
 MarginWidth="1.19"
 Element="7"
 NumHydrogens="1"
 NeedsClean="yes"
 AS="N"
><t
 p="293.22 1173.70"
 BoundingBox="293.22 1162.04 313.44 1173.70"
 LabelSize="14"
 LabelJustification="Left"
 LabelAlignment="Left"
><s font="3" size="14" color="0" face="96">NH</s></t></n><n
 id="1195"
 p="288.48 1162.88"
 Z="6974"
 LabelSize="14"
 MarginWidth="1.19"
 Geometry="Tetrahedral"
 AS="S"
 BondOrdering="60930 60929 60931 0"
><objecttag
 TagType="Unknown"
 Visible="no"
 Name="stereo"
><t
 p="1388.33 3294.53"
 BoundingBox="1388.33 3290.68 1394.33 3295.48"
 Visible="no"
 IgnoreWarnings="yes"
 LabelSize="6"
 CaptionLineHeight="variable"
><s font="3" size="4.5" color="0">(S)</s></t></objecttag></n><n
 id="1196"
 p="288.15 1151.75"
 Z="6975"
 LabelSize="14"
 MarginWidth="1.19"
 AS="N"
/><n
 id="1197"
 p="297.63 1145.90"
 Z="6976"
 LabelSize="14"
 MarginWidth="1.19"
 AS="N"
/><n
 id="1198"
 p="297.31 1134.77"
 Z="6977"
 LabelSize="14"
 MarginWidth="1.19"
 AS="N"
/><n
 id="1199"
 p="306.80 1128.92"
 Z="6978"
 LabelSize="14"
 MarginWidth="1.19"
 AS="N"
/><n
 id="1200"
 p="306.48 1117.79"
 Z="6979"
 color="18"
 LabelSize="14"
 MarginWidth="1.19"
 NodeType="Nickname"
 NeedsClean="yes"
 AS="N"
><fragment
 id="82250"
><n
 id="61799"
 p="306.48 1117.79"
 Z="6073"
 Element="7"
 NumHydrogens="0"
 NeedsClean="yes"
><t
 p="301.06 1123.69"
 BoundingBox="301.06 1111.15 311.90 1123.69"
 LabelJustification="Left"
><s font="3" size="15" color="0" face="97">N</s></t></n><n
 id="61800"
 p="296.99 1112.67"
 Z="6074"
 Element="7"
 NumHydrogens="0"
 Charge="1"
 NeedsClean="yes"
><t
 p="291.57 1118.57"
 BoundingBox="291.57 1104.10 308.98 1118.57"
 LabelJustification="Left"
 LabelAlignment="Left"
><s font="3" size="15" color="0" face="97">N+</s></t></n><n
 id="61801"
 p="287.50 1107.55"
 Z="6075"
 Element="7"
 NumHydrogens="0"
 Charge="-1"
 NeedsClean="yes"
><t
 p="297.91 1113.45"
 BoundingBox="283.33 1100.91 297.91 1113.45"
 LabelJustification="Right"
 Justification="Right"
 LabelAlignment="Right"
><s font="3" size="15" color="0" face="97">N-</s></t></n><n
 id="61802"
 p="306.79 1128.57"
 Z="6076"
 NodeType="ExternalConnectionPoint"
 ExternalConnectionNum="1"
/><b
 id="61803"
 Z="6077"
 B="61800"
 E="61801"
 Order="2"
/><b
 id="61804"
 Z="6078"
 B="61799"
 E="61800"
 Order="2"
/><b
 id="61805"
 Z="6079"
 B="61802"
 E="61799"
/></fragment><t
 p="301.43 1123.32"
 BoundingBox="301.43 1111.65 317.38 1126.42"
 color="18"
 LabelSize="14"
 LabelJustification="Left"
 LabelAlignment="Left"
><s font="3" size="14" color="18" face="96">N3</s></t></n><n
 id="1201"
 p="279.31 1179.87"
 Z="6980"
 LabelSize="14"
 MarginWidth="1.19"
 Element="8"
 NumHydrogens="0"
 NeedsClean="yes"
 AS="N"
><t
 p="273.86 1185.39"
 BoundingBox="273.86 1173.49 284.75 1185.54"
 LabelSize="14"
 LabelJustification="Left"
><s font="3" size="14" color="0" face="96">O</s></t></n><n
 id="1202"
 p="249.89 1164"
 Z="6989"
 LabelSize="14"
 MarginWidth="1.19"
 AS="N"
/><n
 id="1203"
 p="269.19 1163.44"
 Z="6990"
 LabelSize="14"
 MarginWidth="1.19"
 Element="7"
 NumHydrogens="1"
 NeedsClean="yes"
 AS="N"
><t
 p="264.13 1157.30"
 BoundingBox="264.13 1145.63 274.24 1168.97"
 LabelSize="14"
 LabelJustification="Left"
 LabelAlignment="Above"
 LineStarts="2 4"
><s font="3" size="14" color="0" face="96">NH</s></t></n><n
 id="1204"
 p="259.70 1169.29"
 Z="6992"
 LabelSize="14"
 MarginWidth="1.19"
 Geometry="Tetrahedral"
 AS="S"
 BondOrdering="60938 60937 60939 0"
><objecttag
 TagType="Unknown"
 Visible="no"
 Name="stereo"
><t
 p="1333.97 3286.32"
 BoundingBox="1333.97 3282.47 1339.97 3287.27"
 Visible="no"
 IgnoreWarnings="yes"
 LabelSize="6"
 CaptionLineHeight="variable"
><s font="3" size="4.5" color="0">(S)</s></t></objecttag></n><n
 id="1205"
 p="260.02 1180.43"
 Z="6993"
 LabelSize="14"
 MarginWidth="1.19"
 AS="N"
/><n
 id="1209"
 p="249.58 1152.86"
 Z="6994"
 LabelSize="14"
 MarginWidth="1.19"
 Element="8"
 NumHydrogens="0"
 NeedsClean="yes"
 AS="N"
><t
 p="244.13 1158.39"
 BoundingBox="244.13 1146.49 255.02 1158.54"
 LabelSize="14"
 LabelJustification="Left"
><s font="3" size="14" color="0" face="96">O</s></t></n><n
 id="1210"
 p="221.13 1170.40"
 Z="7000"
 LabelSize="14"
 MarginWidth="1.19"
 AS="N"
/><n
 id="1211"
 p="240.41 1169.85"
 Z="7001"
 LabelSize="14"
 MarginWidth="1.19"
 Element="7"
 NumHydrogens="1"
 NeedsClean="yes"
 AS="N"
><t
 p="235.36 1175.37"
 BoundingBox="235.36 1163.71 245.47 1187.04"
 LabelSize="14"
 LabelJustification="Left"
 LabelAlignment="Below"
 LineStarts="2 3"
><s font="3" size="14" color="0" face="96">NH</s></t></n><n
 id="1212"
 p="230.61 1164.55"
 Z="7002"
 LabelSize="14"
 MarginWidth="1.19"
 Geometry="Tetrahedral"
 AS="S"
 BondOrdering="60943 60942 60944 0"
><objecttag
 TagType="Unknown"
 Visible="no"
 Name="stereo"
><t
 p="1280.52 3297.64"
 BoundingBox="1280.52 3293.79 1286.52 3298.59"
 Visible="no"
 IgnoreWarnings="yes"
 LabelSize="6"
 CaptionLineHeight="variable"
><s font="3" size="4.5" color="0">(S)</s></t></objecttag></n><n
 id="1213"
 p="230.29 1153.42"
 Z="7003"
 LabelSize="14"
 MarginWidth="1.19"
 AS="N"
/><n
 id="1214"
 p="220.49 1148.13"
 Z="7004"
 LabelSize="14"
 MarginWidth="1.19"
 AS="N"
/><n
 id="1215"
 p="211.32 1165.11"
 Z="7005"
 LabelSize="14"
 MarginWidth="1.19"
 Element="8"
 NumHydrogens="0"
 NeedsClean="yes"
 AS="N"
><t
 p="205.88 1170.64"
 BoundingBox="205.88 1158.74 216.77 1170.79"
 LabelSize="14"
 LabelJustification="Left"
><s font="3" size="14" color="0" face="96">O</s></t></n><n
 id="1216"
 p="212.28 1198.52"
 Z="7012"
 LabelSize="14"
 MarginWidth="1.19"
 AS="N"
/><n
 id="1217"
 p="221.45 1181.54"
 Z="7013"
 LabelSize="14"
 MarginWidth="1.19"
 Element="7"
 NumHydrogens="1"
 NeedsClean="yes"
 AS="N"
><t
 p="216.40 1187.06"
 BoundingBox="216.40 1175.40 236.62 1187.06"
 LabelSize="14"
 LabelJustification="Left"
 LabelAlignment="Left"
><s font="3" size="14" color="0" face="96">NH</s></t></n><n
 id="1218"
 p="211.97 1187.38"
 Z="7014"
 LabelSize="14"
 MarginWidth="1.19"
 Geometry="Tetrahedral"
 AS="S"
 BondOrdering="60949 60948 60950 0"
><objecttag
 TagType="Unknown"
 Visible="no"
 Name="stereo"
><t
 p="1256.55 3334.91"
 BoundingBox="1256.55 3331.06 1262.55 3335.86"
 Visible="no"
 IgnoreWarnings="yes"
 LabelSize="6"
 CaptionLineHeight="variable"
><s font="3" size="4.5" color="0">(S)</s></t></objecttag></n><n
 id="1219"
 p="202.16 1182.10"
 Z="7015"
 LabelSize="14"
 MarginWidth="1.19"
 AS="N"
/><n
 id="1220"
 p="201.84 1170.96"
 Z="7016"
 LabelSize="14"
 MarginWidth="1.19"
 AS="N"
/><n
 id="1221"
 p="192.04 1165.66"
 Z="7017"
 LabelSize="14"
 MarginWidth="1.19"
 AS="N"
/><n
 id="1222"
 p="191.71 1154.53"
 Z="7018"
 LabelSize="14"
 MarginWidth="1.19"
 AS="N"
/><n
 id="60889"
 p="181.90 1149.24"
 Z="7019"
 LabelSize="14"
 MarginWidth="1.19"
 Element="7"
 NumHydrogens="2"
 NeedsClean="yes"
 AS="N"
><t
 p="186.96 1154.77"
 BoundingBox="160.90 1143.10 186.96 1157.72"
 LabelSize="14"
 LabelJustification="Right"
 Justification="Right"
 LabelAlignment="Right"
><s font="3" size="14" color="0" face="96">NH2</s></t></n><n
 id="60890"
 p="202.80 1204.37"
 Z="7020"
 LabelSize="14"
 MarginWidth="1.19"
 Element="8"
 NumHydrogens="0"
 NeedsClean="yes"
 AS="N"
><t
 p="197.36 1209.90"
 BoundingBox="197.36 1198 208.25 1210.05"
 LabelSize="14"
 LabelJustification="Left"
><s font="3" size="14" color="0" face="96">O</s></t></n><n
 id="60891"
 p="232.21 1220.24"
 Z="7030"
 LabelSize="14"
 MarginWidth="1.19"
 AS="N"
/><n
 id="60892"
 p="222.10 1203.81"
 Z="7031"
 LabelSize="14"
 MarginWidth="1.19"
 Element="7"
 NumHydrogens="1"
 NeedsClean="yes"
 AS="N"
><t
 p="217.04 1209.34"
 BoundingBox="217.04 1197.67 237.26 1209.34"
 LabelSize="14"
 LabelJustification="Left"
 LabelAlignment="Left"
><s font="3" size="14" color="0" face="96">NH</s></t></n><n
 id="60893"
 p="222.41 1214.94"
 Z="7032"
 LabelSize="14"
 MarginWidth="1.19"
 Geometry="Tetrahedral"
 AS="S"
 BondOrdering="60958 60957 60959 0"
><objecttag
 TagType="Unknown"
 Visible="no"
 Name="stereo"
><t
 p="1275.61 3376.24"
 BoundingBox="1275.61 3372.39 1281.61 3377.19"
 Visible="no"
 IgnoreWarnings="yes"
 LabelSize="6"
 CaptionLineHeight="variable"
><s font="3" size="4.5" color="0">(S)</s></t></objecttag></n><n
 id="60894"
 p="212.93 1220.79"
 Z="7033"
 LabelSize="14"
 MarginWidth="1.19"
 AS="N"
/><n
 id="60895"
 p="232.54 1231.37"
 Z="7034"
 LabelSize="14"
 MarginWidth="1.19"
 Element="8"
 NumHydrogens="0"
 NeedsClean="yes"
 AS="N"
><t
 p="227.09 1236.90"
 BoundingBox="227.09 1225 237.98 1237.05"
 LabelSize="14"
 LabelJustification="Left"
><s font="3" size="14" color="0" face="96">O</s></t></n><n
 id="60896"
 p="260.99 1213.83"
 Z="7040"
 LabelSize="14"
 MarginWidth="1.19"
 AS="N"
/><n
 id="60897"
 p="241.69 1214.39"
 Z="7041"
 LabelSize="14"
 MarginWidth="1.19"
 Element="7"
 NumHydrogens="1"
 NeedsClean="yes"
 AS="N"
><t
 p="236.64 1208.25"
 BoundingBox="236.64 1196.58 246.75 1219.91"
 LabelSize="14"
 LabelJustification="Left"
 LabelAlignment="Above"
 LineStarts="2 4"
><s font="3" size="14" color="0" face="96">NH</s></t></n><n
 id="60898"
 p="251.50 1219.68"
 Z="7042"
 LabelSize="14"
 MarginWidth="1.19"
 Geometry="Tetrahedral"
 AS="S"
 BondOrdering="60963 60962 60964 0"
><objecttag
 TagType="Unknown"
 Visible="no"
 Name="stereo"
><t
 p="1318.73 3380.25"
 BoundingBox="1318.73 3376.40 1324.73 3381.20"
 Visible="no"
 IgnoreWarnings="yes"
 LabelSize="6"
 CaptionLineHeight="variable"
><s font="3" size="4.5" color="0">(S)</s></t></objecttag></n><n
 id="60899"
 p="251.82 1230.82"
 Z="7043"
 LabelSize="14"
 MarginWidth="1.19"
 AS="N"
/><n
 id="60900"
 p="242.34 1236.66"
 Z="7044"
 LabelSize="14"
 MarginWidth="1.19"
 Element="8"
 NumHydrogens="1"
 NeedsClean="yes"
 AS="N"
><t
 p="247.78 1242.18"
 BoundingBox="226.78 1230.28 247.78 1242.33"
 LabelSize="14"
 LabelJustification="Right"
 Justification="Right"
 LabelAlignment="Right"
><s font="3" size="14" color="0" face="96">OH</s></t></n><n
 id="60901"
 p="260.66 1202.70"
 Z="7045"
 LabelSize="14"
 MarginWidth="1.19"
 Element="8"
 NumHydrogens="0"
 NeedsClean="yes"
 AS="N"
><t
 p="255.22 1208.23"
 BoundingBox="255.22 1196.33 266.11 1208.38"
 LabelSize="14"
 LabelJustification="Left"
><s font="3" size="14" color="0" face="96">O</s></t></n><n
 id="60902"
 p="286.21 1229.08"
 Z="7051"
 LabelSize="14"
 MarginWidth="1.19"
 AS="N"
/><n
 id="60903"
 p="270.79 1219.13"
 Z="7052"
 LabelSize="14"
 MarginWidth="1.19"
 Element="7"
 NumHydrogens="1"
 NeedsClean="yes"
 AS="N"
><t
 p="265.74 1224.65"
 BoundingBox="265.74 1212.98 285.96 1224.65"
 LabelSize="14"
 LabelJustification="Left"
 LabelAlignment="Left"
><s font="3" size="14" color="0" face="96">NH</s></t></n><n
 id="60904"
 p="275.08 1229.40"
 Z="7053"
 LabelSize="14"
 MarginWidth="1.19"
 Geometry="Tetrahedral"
 AS="S"
 BondOrdering="1313 60967 60968 0"
><objecttag
 TagType="Unknown"
 Visible="no"
 Name="stereo"
><t
 p="1350.40 3407.92"
 BoundingBox="1350.40 3404.07 1356.40 3408.87"
 Visible="no"
 IgnoreWarnings="yes"
 LabelSize="6"
 CaptionLineHeight="variable"
><s font="3" size="4.5" color="0">(S)</s></t></objecttag></n><n
 id="60905"
 p="269.79 1239.21"
 Z="7054"
 LabelSize="14"
 MarginWidth="1.19"
 AS="N"
/><n
 id="60906"
 p="275.63 1248.69"
 Z="7055"
 LabelSize="14"
 MarginWidth="1.19"
 AS="N"
/><n
 id="60907"
 p="292.06 1238.57"
 Z="7056"
 LabelSize="14"
 MarginWidth="1.19"
 Element="8"
 NumHydrogens="0"
 NeedsClean="yes"
 AS="N"
><t
 p="286.62 1244.09"
 BoundingBox="286.62 1232.19 297.50 1244.24"
 LabelSize="14"
 LabelJustification="Left"
><s font="3" size="14" color="0" face="96">O</s></t></n><n
 id="60908"
 p="309.20 1218.02"
 Z="7064"
 LabelSize="14"
 MarginWidth="1.19"
 AS="N"
/><n
 id="60909"
 p="289.91 1218.58"
 Z="7065"
 LabelSize="14"
 MarginWidth="1.19"
 Element="7"
 NumHydrogens="1"
 NeedsClean="yes"
 AS="N"
><t
 p="294.96 1224.10"
 BoundingBox="274.74 1212.44 294.96 1224.10"
 LabelSize="14"
 LabelJustification="Right"
 Justification="Right"
 LabelAlignment="Right"
><s font="3" size="14" color="0" face="96">NH</s></t></n><n
 id="60910"
 p="299.39 1212.72"
 Z="7066"
 LabelSize="14"
 MarginWidth="1.19"
 Geometry="Tetrahedral"
 AS="R"
 BondOrdering="60974 60973 60975 0"
><objecttag
 TagType="Unknown"
 Visible="no"
 Name="stereo"
><t
 p="1396.60 3372.61"
 BoundingBox="1396.60 3368.76 1402.85 3373.56"
 Visible="no"
 IgnoreWarnings="yes"
 LabelSize="6"
 CaptionLineHeight="variable"
><s font="3" size="4.5" color="0">(R)</s></t></objecttag></n><n
 id="60911"
 p="299.08 1201.60"
 Z="7067"
 LabelSize="14"
 MarginWidth="1.19"
 AS="N"
/><n
 id="60912"
 p="308.73 1195.74"
 Z="7068"
 LabelSize="14"
 MarginWidth="1.19"
 Element="16"
 NumHydrogens="0"
 NeedsClean="yes"
 AS="N"
><t
 p="304.06 1201.26"
 BoundingBox="304.06 1189.36 313.40 1201.41"
 LabelSize="14"
 LabelJustification="Left"
 LabelAlignment="Left"
><s font="3" size="14" color="0" face="96">S</s></t></n><n
 id="60913"
 p="309.52 1229.16"
 Z="7069"
 LabelSize="14"
 MarginWidth="1.19"
 Element="8"
 NumHydrogens="0"
 NeedsClean="yes"
 AS="N"
><t
 p="304.07 1234.68"
 BoundingBox="304.07 1222.78 314.96 1234.83"
 LabelSize="14"
 LabelJustification="Left"
><s font="3" size="14" color="0" face="96">O</s></t></n><n
 id="60914"
 p="337.97 1211.61"
 Z="7075"
 LabelSize="14"
 MarginWidth="1.19"
 AS="N"
/><n
 id="60915"
 p="318.68 1212.17"
 Z="7076"
 LabelSize="14"
 MarginWidth="1.19"
 Element="7"
 NumHydrogens="1"
 NeedsClean="yes"
 AS="N"
><t
 p="313.62 1206.03"
 BoundingBox="313.62 1194.36 323.73 1217.69"
 LabelSize="14"
 LabelJustification="Left"
 LabelAlignment="Above"
 LineStarts="2 4"
><s font="3" size="14" color="0" face="96">NH</s></t></n><n
 id="60916"
 p="328.48 1217.47"
 Z="7077"
 LabelSize="14"
 MarginWidth="1.19"
 Geometry="Tetrahedral"
 AS="S"
 BondOrdering="60979 60978 60980 0"
><objecttag
 TagType="Unknown"
 Visible="no"
 Name="stereo"
><t
 p="1473.69 3390.93"
 BoundingBox="1473.69 3387.08 1479.69 3391.88"
 Visible="no"
 IgnoreWarnings="yes"
 LabelSize="6"
 CaptionLineHeight="variable"
><s font="3" size="4.5" color="0">(S)</s></t></objecttag></n><n
 id="60917"
 p="328.80 1228.60"
 Z="7078"
 LabelSize="14"
 MarginWidth="1.19"
 AS="N"
/><n
 id="60918"
 p="338.61 1233.88"
 Z="7079"
 LabelSize="14"
 MarginWidth="1.19"
 AS="N"
/><n
 id="60919"
 p="348.09 1228.05"
 Z="7080"
 LabelSize="14"
 MarginWidth="1.19"
 AS="N"
/><n
 id="60920"
 p="357.90 1233.33"
 Z="7081"
 LabelSize="14"
 MarginWidth="1.19"
 AS="N"
/><n
 id="60921"
 p="358.22 1244.47"
 Z="7082"
 LabelSize="14"
 MarginWidth="1.19"
 AS="N"
/><n
 id="60922"
 p="348.74 1250.32"
 Z="7083"
 LabelSize="14"
 MarginWidth="1.19"
 AS="N"
/><n
 id="60923"
 p="338.93 1245.03"
 Z="7084"
 LabelSize="14"
 MarginWidth="1.19"
 AS="N"
/><n
 id="60924"
 p="337.65 1200.49"
 Z="7085"
 LabelSize="14"
 MarginWidth="1.19"
 Element="8"
 NumHydrogens="0"
 NeedsClean="yes"
 AS="N"
><t
 p="332.20 1206.01"
 BoundingBox="332.20 1194.11 343.09 1206.16"
 LabelSize="14"
 LabelJustification="Left"
><s font="3" size="14" color="0" face="96">O</s></t></n><n
 id="60925"
 p="347.77 1216.91"
 Z="7086"
 LabelSize="14"
 MarginWidth="1.19"
 Element="7"
 NumHydrogens="2"
 NeedsClean="yes"
 AS="N"
><t
 p="342.71 1222.43"
 BoundingBox="342.71 1210.77 368.77 1225.38"
 LabelSize="14"
 LabelJustification="Left"
 LabelAlignment="Left"
><s font="3" size="14" color="0" face="96">NH2</s></t></n><n
 id="60926"
 p="298.60 1179.32"
 Z="7101"
 LabelSize="14"
 MarginWidth="1.19"
 AS="N"
/><n
 id="60927"
 p="289.11 1185.16"
 Z="7103"
 LabelSize="14"
 MarginWidth="1.19"
 Element="8"
 NumHydrogens="0"
 NeedsClean="yes"
 AS="N"
><t
 p="283.67 1190.68"
 BoundingBox="283.67 1178.78 294.56 1190.83"
 LabelSize="14"
 LabelJustification="Left"
><s font="3" size="14" color="0" face="96">O</s></t></n><n
 id="60928"
 p="308.41 1184.60"
 Z="7105"
 LabelSize="14"
 MarginWidth="1.19"
 AS="N"
/><n
 id="3640"
 p="250.54 1186.27"
 Z="7107"
 LabelSize="14"
 MarginWidth="1.19"
 Element="8"
 NumHydrogens="1"
 NeedsClean="yes"
 AS="N"
><t
 p="255.98 1191.80"
 BoundingBox="234.98 1179.90 255.98 1191.95"
 LabelSize="14"
 LabelJustification="Right"
 Justification="Right"
 LabelAlignment="Right"
><s font="3" size="14" color="0" face="96">OH</s></t></n><n
 id="3641"
 p="220.17 1136.99"
 Z="7109"
 LabelSize="14"
 MarginWidth="1.19"
 AS="N"
/><n
 id="3642"
 p="211 1153.97"
 Z="7111"
 LabelSize="14"
 MarginWidth="1.19"
 AS="N"
/><n
 id="3643"
 p="270.35 1258.50"
 Z="7113"
 LabelSize="14"
 MarginWidth="1.19"
 AS="N"
/><n
 id="3644"
 p="286.77 1248.37"
 Z="7115"
 LabelSize="14"
 MarginWidth="1.19"
 AS="N"
/><n
 id="3645"
 p="213.25 1231.93"
 Z="7117"
 LabelSize="14"
 MarginWidth="1.19"
 AS="N"
/><n
 id="3646"
 p="203.76 1237.77"
 Z="7119"
 LabelSize="14"
 MarginWidth="1.19"
 AS="N"
/><n
 id="3647"
 p="223.06 1237.22"
 Z="7121"
 LabelSize="14"
 MarginWidth="1.19"
 AS="N"
/><b
 id="60929"
 Z="6981"
 LabelSize="14"
 HashSpacing="1.70"
 MarginWidth="1.19"
 LineWidth="0.60"
 BoldWidth="1.56"
 BondLength="10.80"
 B="1195"
 E="1194"
 BS="N"
/><b
 id="60930"
 Z="6982"
 LabelSize="14"
 HashSpacing="1.70"
 MarginWidth="1.19"
 LineWidth="0.60"
 BoldWidth="1.56"
 BondLength="10.80"
 B="1193"
 E="1195"
 BS="N"
/><b
 id="60931"
 Z="6983"
 LabelSize="14"
 HashSpacing="1.70"
 MarginWidth="1.19"
 LineWidth="0.60"
 BoldWidth="1.56"
 BondLength="10.80"
 B="1195"
 E="1196"
 Display="Hash"
 BS="N"
/><b
 id="60932"
 Z="6984"
 LabelSize="14"
 HashSpacing="1.70"
 MarginWidth="1.19"
 LineWidth="0.60"
 BoldWidth="1.56"
 BondLength="10.80"
 B="1196"
 E="1197"
 BS="N"
/><b
 id="60933"
 Z="6985"
 LabelSize="14"
 HashSpacing="1.70"
 MarginWidth="1.19"
 LineWidth="0.60"
 BoldWidth="1.56"
 BondLength="10.80"
 B="1197"
 E="1198"
 BS="N"
/><b
 id="60934"
 Z="6986"
 LabelSize="14"
 HashSpacing="1.70"
 MarginWidth="1.19"
 LineWidth="0.60"
 BoldWidth="1.56"
 BondLength="10.80"
 B="1198"
 E="1199"
 BS="N"
/><b
 id="60935"
 Z="6987"
 LabelSize="14"
 HashSpacing="1.70"
 MarginWidth="1.19"
 LineWidth="0.60"
 BoldWidth="1.56"
 BondLength="10.80"
 B="1199"
 E="1200"
 BS="N"
/><b
 id="60936"
 Z="6988"
 LabelSize="14"
 HashSpacing="1.70"
 MarginWidth="1.19"
 LineWidth="0.60"
 BoldWidth="1.56"
 BondLength="10.80"
 B="1193"
 E="1201"
 Order="2"
 BS="N"
/><b
 id="60937"
 Z="6995"
 LabelSize="14"
 HashSpacing="1.70"
 MarginWidth="1.19"
 LineWidth="0.60"
 BoldWidth="1.56"
 BondLength="10.80"
 B="1204"
 E="1203"
 BS="N"
/><b
 id="60938"
 Z="6996"
 LabelSize="14"
 HashSpacing="1.70"
 MarginWidth="1.19"
 LineWidth="0.60"
 BoldWidth="1.56"
 BondLength="10.80"
 B="1202"
 E="1204"
 BS="N"
/><b
 id="60939"
 Z="6997"
 LabelSize="14"
 HashSpacing="1.70"
 MarginWidth="1.19"
 LineWidth="0.60"
 BoldWidth="1.56"
 BondLength="10.80"
 B="1204"
 E="1205"
 Display="Bold"
 BS="N"
/><b
 id="60940"
 Z="6998"
 LabelSize="14"
 HashSpacing="1.70"
 MarginWidth="1.19"
 LineWidth="0.60"
 BoldWidth="1.56"
 BondLength="10.80"
 B="1202"
 E="1209"
 Order="2"
 BS="N"
/><b
 id="60941"
 Z="6999"
 LabelSize="14"
 HashSpacing="1.70"
 MarginWidth="1.19"
 LineWidth="0.60"
 BoldWidth="1.56"
 BondLength="10.80"
 B="1193"
 E="1203"
 BS="N"
/><b
 id="60942"
 Z="7006"
 LabelSize="14"
 HashSpacing="1.70"
 MarginWidth="1.19"
 LineWidth="0.60"
 BoldWidth="1.56"
 BondLength="10.80"
 B="1212"
 E="1211"
 BS="N"
/><b
 id="60943"
 Z="7007"
 LabelSize="14"
 HashSpacing="1.70"
 MarginWidth="1.19"
 LineWidth="0.60"
 BoldWidth="1.56"
 BondLength="10.80"
 B="1210"
 E="1212"
 BS="N"
/><b
 id="60944"
 Z="7008"
 LabelSize="14"
 HashSpacing="1.70"
 MarginWidth="1.19"
 LineWidth="0.60"
 BoldWidth="1.56"
 BondLength="10.80"
 B="1212"
 E="1213"
 Display="Hash"
 BS="N"
/><b
 id="60945"
 Z="7009"
 LabelSize="14"
 HashSpacing="1.70"
 MarginWidth="1.19"
 LineWidth="0.60"
 BoldWidth="1.56"
 BondLength="10.80"
 B="1213"
 E="1214"
 BS="N"
/><b
 id="60946"
 Z="7010"
 LabelSize="14"
 HashSpacing="1.70"
 MarginWidth="1.19"
 LineWidth="0.60"
 BoldWidth="1.56"
 BondLength="10.80"
 B="1210"
 E="1215"
 Order="2"
 BS="N"
/><b
 id="60947"
 Z="7011"
 LabelSize="14"
 HashSpacing="1.70"
 MarginWidth="1.19"
 LineWidth="0.60"
 BoldWidth="1.56"
 BondLength="10.80"
 B="1202"
 E="1211"
 BS="N"
/><b
 id="60948"
 Z="7021"
 LabelSize="14"
 HashSpacing="1.70"
 MarginWidth="1.19"
 LineWidth="0.60"
 BoldWidth="1.56"
 BondLength="10.80"
 B="1218"
 E="1217"
 BS="N"
/><b
 id="60949"
 Z="7022"
 LabelSize="14"
 HashSpacing="1.70"
 MarginWidth="1.19"
 LineWidth="0.60"
 BoldWidth="1.56"
 BondLength="10.80"
 B="1216"
 E="1218"
 BS="N"
/><b
 id="60950"
 Z="7023"
 LabelSize="14"
 HashSpacing="1.70"
 MarginWidth="1.19"
 LineWidth="0.60"
 BoldWidth="1.56"
 BondLength="10.80"
 B="1218"
 E="1219"
 Display="Hash"
 BS="N"
/><b
 id="60951"
 Z="7024"
 LabelSize="14"
 HashSpacing="1.70"
 MarginWidth="1.19"
 LineWidth="0.60"
 BoldWidth="1.56"
 BondLength="10.80"
 B="1219"
 E="1220"
 BS="N"
/><b
 id="60952"
 Z="7025"
 LabelSize="14"
 HashSpacing="1.70"
 MarginWidth="1.19"
 LineWidth="0.60"
 BoldWidth="1.56"
 BondLength="10.80"
 B="1220"
 E="1221"
 BS="N"
/><b
 id="60953"
 Z="7026"
 LabelSize="14"
 HashSpacing="1.70"
 MarginWidth="1.19"
 LineWidth="0.60"
 BoldWidth="1.56"
 BondLength="10.80"
 B="1221"
 E="1222"
 BS="N"
/><b
 id="60954"
 Z="7027"
 LabelSize="14"
 HashSpacing="1.70"
 MarginWidth="1.19"
 LineWidth="0.60"
 BoldWidth="1.56"
 BondLength="10.80"
 B="1222"
 E="60889"
 BS="N"
/><b
 id="60955"
 Z="7028"
 LabelSize="14"
 HashSpacing="1.70"
 MarginWidth="1.19"
 LineWidth="0.60"
 BoldWidth="1.56"
 BondLength="10.80"
 B="1216"
 E="60890"
 Order="2"
 BS="N"
/><b
 id="60956"
 Z="7029"
 LabelSize="14"
 HashSpacing="1.70"
 MarginWidth="1.19"
 LineWidth="0.60"
 BoldWidth="1.56"
 BondLength="10.80"
 B="1210"
 E="1217"
 BS="N"
/><b
 id="60957"
 Z="7035"
 LabelSize="14"
 HashSpacing="1.70"
 MarginWidth="1.19"
 LineWidth="0.60"
 BoldWidth="1.56"
 BondLength="10.80"
 B="60893"
 E="60892"
 BS="N"
/><b
 id="60958"
 Z="7036"
 LabelSize="14"
 HashSpacing="1.70"
 MarginWidth="1.19"
 LineWidth="0.60"
 BoldWidth="1.56"
 BondLength="10.80"
 B="60891"
 E="60893"
 BS="N"
/><b
 id="60959"
 Z="7037"
 LabelSize="14"
 HashSpacing="1.70"
 MarginWidth="1.19"
 LineWidth="0.60"
 BoldWidth="1.56"
 BondLength="10.80"
 B="60893"
 E="60894"
 Display="Hash"
 BS="N"
/><b
 id="60960"
 Z="7038"
 LabelSize="14"
 HashSpacing="1.70"
 MarginWidth="1.19"
 LineWidth="0.60"
 BoldWidth="1.56"
 BondLength="10.80"
 B="60891"
 E="60895"
 Order="2"
 BS="N"
/><b
 id="60961"
 Z="7039"
 LabelSize="14"
 HashSpacing="1.70"
 MarginWidth="1.19"
 LineWidth="0.60"
 BoldWidth="1.56"
 BondLength="10.80"
 B="60892"
 E="1216"
 BS="N"
/><b
 id="60962"
 Z="7046"
 LabelSize="14"
 HashSpacing="1.70"
 MarginWidth="1.19"
 LineWidth="0.60"
 BoldWidth="1.56"
 BondLength="10.80"
 B="60898"
 E="60897"
 BS="N"
/><b
 id="60963"
 Z="7047"
 LabelSize="14"
 HashSpacing="1.70"
 MarginWidth="1.19"
 LineWidth="0.60"
 BoldWidth="1.56"
 BondLength="10.80"
 B="60896"
 E="60898"
 BS="N"
/><b
 id="60964"
 Z="7048"
 LabelSize="14"
 HashSpacing="1.70"
 MarginWidth="1.19"
 LineWidth="0.60"
 BoldWidth="1.56"
 BondLength="10.80"
 B="60898"
 E="60899"
 Display="Hash"
 BS="N"
/><b
 id="60965"
 Z="7049"
 LabelSize="14"
 HashSpacing="1.70"
 MarginWidth="1.19"
 LineWidth="0.60"
 BoldWidth="1.56"
 BondLength="10.80"
 B="60899"
 E="60900"
 BS="N"
/><b
 id="60966"
 Z="7050"
 LabelSize="14"
 HashSpacing="1.70"
 MarginWidth="1.19"
 LineWidth="0.60"
 BoldWidth="1.56"
 BondLength="10.80"
 B="60896"
 E="60901"
 Order="2"
 BS="N"
/><b
 id="60967"
 Z="7057"
 LabelSize="14"
 HashSpacing="1.70"
 MarginWidth="1.19"
 LineWidth="0.60"
 BoldWidth="1.56"
 BondLength="10.80"
 B="60904"
 E="60903"
 BS="N"
/><b
 id="1313"
 Z="7058"
 LabelSize="14"
 HashSpacing="1.70"
 MarginWidth="1.19"
 LineWidth="0.60"
 BoldWidth="1.56"
 BondLength="10.80"
 B="60902"
 E="60904"
 BS="N"
/><b
 id="60968"
 Z="7059"
 LabelSize="14"
 HashSpacing="1.70"
 MarginWidth="1.19"
 LineWidth="0.60"
 BoldWidth="1.56"
 BondLength="10.80"
 B="60904"
 E="60905"
 Display="Hash"
 BS="N"
/><b
 id="60969"
 Z="7060"
 LabelSize="14"
 HashSpacing="1.70"
 MarginWidth="1.19"
 LineWidth="0.60"
 BoldWidth="1.56"
 BondLength="10.80"
 B="60905"
 E="60906"
 BS="N"
/><b
 id="60970"
 Z="7061"
 LabelSize="14"
 HashSpacing="1.70"
 MarginWidth="1.19"
 LineWidth="0.60"
 BoldWidth="1.56"
 BondLength="10.80"
 B="60902"
 E="60907"
 Order="2"
 BS="N"
/><b
 id="60971"
 Z="7062"
 LabelSize="14"
 HashSpacing="1.70"
 MarginWidth="1.19"
 LineWidth="0.60"
 BoldWidth="1.56"
 BondLength="10.80"
 B="60896"
 E="60903"
 BS="N"
/><b
 id="60972"
 Z="7063"
 LabelSize="14"
 HashSpacing="1.70"
 MarginWidth="1.19"
 LineWidth="0.60"
 BoldWidth="1.56"
 BondLength="10.80"
 B="60897"
 E="60891"
 BS="N"
/><b
 id="60973"
 Z="7070"
 LabelSize="14"
 HashSpacing="1.70"
 MarginWidth="1.19"
 LineWidth="0.60"
 BoldWidth="1.56"
 BondLength="10.80"
 B="60910"
 E="60909"
 BS="N"
/><b
 id="60974"
 Z="7071"
 LabelSize="14"
 HashSpacing="1.70"
 MarginWidth="1.19"
 LineWidth="0.60"
 BoldWidth="1.56"
 BondLength="10.80"
 B="60908"
 E="60910"
 Display="Bold"
 BS="N"
/><b
 id="60975"
 Z="7072"
 LabelSize="14"
 HashSpacing="1.70"
 MarginWidth="1.19"
 LineWidth="0.60"
 BoldWidth="1.56"
 BondLength="10.80"
 B="60910"
 E="60911"
 BS="N"
/><b
 id="60976"
 Z="7073"
 LabelSize="14"
 HashSpacing="1.70"
 MarginWidth="1.19"
 LineWidth="0.60"
 BoldWidth="1.56"
 BondLength="10.80"
 B="60911"
 E="60912"
 BS="N"
/><b
 id="60977"
 Z="7074"
 LabelSize="14"
 HashSpacing="1.70"
 MarginWidth="1.19"
 LineWidth="0.60"
 BoldWidth="1.56"
 BondLength="10.80"
 B="60908"
 E="60913"
 Order="2"
 BS="N"
/><b
 id="60978"
 Z="7087"
 LabelSize="14"
 HashSpacing="1.70"
 MarginWidth="1.19"
 LineWidth="0.60"
 BoldWidth="1.56"
 BondLength="10.80"
 B="60916"
 E="60915"
 Display="Hash"
 BS="N"
/><b
 id="60979"
 Z="7088"
 LabelSize="14"
 HashSpacing="1.70"
 MarginWidth="1.19"
 LineWidth="0.60"
 BoldWidth="1.56"
 BondLength="10.80"
 B="60914"
 E="60916"
 BS="N"
/><b
 id="60980"
 Z="7089"
 LabelSize="14"
 HashSpacing="1.70"
 MarginWidth="1.19"
 LineWidth="0.60"
 BoldWidth="1.56"
 BondLength="10.80"
 B="60916"
 E="60917"
 BS="N"
/><b
 id="60981"
 Z="7090"
 LabelSize="14"
 HashSpacing="1.70"
 MarginWidth="1.19"
 LineWidth="0.60"
 BoldWidth="1.56"
 BondLength="10.80"
 B="60917"
 E="60918"
 BS="N"
/><b
 id="60982"
 Z="7091"
 LabelSize="14"
 HashSpacing="1.70"
 MarginWidth="1.19"
 LineWidth="0.60"
 BoldWidth="1.56"
 BondLength="10.80"
 B="60918"
 E="60919"
 BS="N"
/><b
 id="60983"
 Z="7092"
 LabelSize="14"
 HashSpacing="1.70"
 MarginWidth="1.19"
 LineWidth="0.60"
 BoldWidth="1.56"
 BondLength="10.80"
 B="60919"
 E="60920"
 Order="2"
 BS="N"
 BondCircularOrdering="0 60982 60984 0"
/><b
 id="60984"
 Z="7093"
 LabelSize="14"
 HashSpacing="1.70"
 MarginWidth="1.19"
 LineWidth="0.60"
 BoldWidth="1.56"
 BondLength="10.80"
 B="60920"
 E="60921"
 BS="N"
/><b
 id="60985"
 Z="7094"
 LabelSize="14"
 HashSpacing="1.70"
 MarginWidth="1.19"
 LineWidth="0.60"
 BoldWidth="1.56"
 BondLength="10.80"
 B="60921"
 E="60922"
 Order="2"
 BS="N"
 BondCircularOrdering="0 60984 60986 0"
/><b
 id="60986"
 Z="7095"
 LabelSize="14"
 HashSpacing="1.70"
 MarginWidth="1.19"
 LineWidth="0.60"
 BoldWidth="1.56"
 BondLength="10.80"
 B="60922"
 E="60923"
 BS="N"
/><b
 id="60987"
 Z="7096"
 LabelSize="14"
 HashSpacing="1.70"
 MarginWidth="1.19"
 LineWidth="0.60"
 BoldWidth="1.56"
 BondLength="10.80"
 B="60918"
 E="60923"
 Order="2"
 BS="N"
 BondCircularOrdering="60982 60981 0 60986"
/><b
 id="60988"
 Z="7097"
 LabelSize="14"
 HashSpacing="1.70"
 MarginWidth="1.19"
 LineWidth="0.60"
 BoldWidth="1.56"
 BondLength="10.80"
 B="60914"
 E="60924"
 Order="2"
 BS="N"
/><b
 id="60989"
 Z="7098"
 LabelSize="14"
 HashSpacing="1.70"
 MarginWidth="1.19"
 LineWidth="0.60"
 BoldWidth="1.56"
 BondLength="10.80"
 B="60914"
 E="60925"
 BS="N"
/><b
 id="60990"
 Z="7099"
 LabelSize="14"
 HashSpacing="1.70"
 MarginWidth="1.19"
 LineWidth="0.60"
 BoldWidth="1.56"
 BondLength="10.80"
 B="60915"
 E="60908"
 BS="N"
/><b
 id="60991"
 Z="7100"
 LabelSize="14"
 HashSpacing="1.70"
 MarginWidth="1.19"
 LineWidth="0.60"
 BoldWidth="1.56"
 BondLength="10.80"
 B="60909"
 E="60902"
 BS="N"
/><b
 id="60992"
 Z="7102"
 LabelSize="14"
 HashSpacing="1.70"
 MarginWidth="1.19"
 LineWidth="0.60"
 BoldWidth="1.56"
 BondLength="10.80"
 B="1194"
 E="60926"
 BS="N"
/><b
 id="60993"
 Z="7104"
 LabelSize="14"
 HashSpacing="1.70"
 MarginWidth="1.19"
 LineWidth="0.60"
 BoldWidth="1.56"
 BondLength="10.80"
 B="60926"
 E="60927"
 Order="2"
 BS="N"
/><b
 id="60994"
 Z="7106"
 LabelSize="14"
 HashSpacing="1.70"
 MarginWidth="1.19"
 LineWidth="0.60"
 BoldWidth="1.56"
 BondLength="10.80"
 B="60926"
 E="60928"
 BS="N"
/><b
 id="3648"
 Z="7108"
 LabelSize="14"
 HashSpacing="1.70"
 MarginWidth="1.19"
 LineWidth="0.60"
 BoldWidth="1.56"
 BondLength="10.80"
 B="1205"
 E="3640"
 BS="N"
/><b
 id="3649"
 Z="7110"
 LabelSize="14"
 HashSpacing="1.70"
 MarginWidth="1.19"
 LineWidth="0.60"
 BoldWidth="1.56"
 BondLength="10.80"
 B="1214"
 E="3641"
 BS="N"
/><b
 id="3650"
 Z="7112"
 LabelSize="14"
 HashSpacing="1.70"
 MarginWidth="1.19"
 LineWidth="0.60"
 BoldWidth="1.56"
 BondLength="10.80"
 B="1214"
 E="3642"
 BS="N"
/><b
 id="3651"
 Z="7114"
 LabelSize="14"
 HashSpacing="1.70"
 MarginWidth="1.19"
 LineWidth="0.60"
 BoldWidth="1.56"
 BondLength="10.80"
 B="60906"
 E="3643"
 BS="N"
/><b
 id="3652"
 Z="7116"
 LabelSize="14"
 HashSpacing="1.70"
 MarginWidth="1.19"
 LineWidth="0.60"
 BoldWidth="1.56"
 BondLength="10.80"
 B="60906"
 E="3644"
 BS="N"
/><b
 id="3653"
 Z="7118"
 LabelSize="14"
 HashSpacing="1.70"
 MarginWidth="1.19"
 LineWidth="0.60"
 BoldWidth="1.56"
 BondLength="10.80"
 B="60894"
 E="3645"
 BS="N"
/><b
 id="3654"
 Z="7120"
 LabelSize="14"
 HashSpacing="1.70"
 MarginWidth="1.19"
 LineWidth="0.60"
 BoldWidth="1.56"
 BondLength="10.80"
 B="3645"
 E="3646"
 BS="N"
/><b
 id="3655"
 Z="7122"
 LabelSize="14"
 HashSpacing="1.70"
 MarginWidth="1.19"
 LineWidth="0.60"
 BoldWidth="1.56"
 BondLength="10.80"
 B="3645"
 E="3647"
 BS="N"
/><b
 id="3656"
 Z="7123"
 LabelSize="14"
 HashSpacing="1.70"
 MarginWidth="1.19"
 LineWidth="0.60"
 BoldWidth="1.56"
 BondLength="10.80"
 B="60928"
 E="60912"
 BS="N"
/></fragment><fragment
 id="3657"
 BoundingBox="145.03 1611.03 377.32 1757.42"
 Z="7143"
><n
 id="3658"
 p="234.73 1665.78"
 Z="7124"
 LabelSize="14"
 MarginWidth="1.19"
 AS="N"
/><n
 id="3659"
 p="253.44 1665.78"
 Z="7125"
 LabelSize="14"
 MarginWidth="1.19"
 Element="7"
 NumHydrogens="1"
 NeedsClean="yes"
 AS="N"
><t
 p="248.38 1671.30"
 BoundingBox="248.38 1659.64 268.60 1671.30"
 LabelSize="14"
 LabelJustification="Left"
 LabelAlignment="Left"
><s font="3" size="14" color="0" face="96">NH</s></t></n><n
 id="3660"
 p="244.08 1660.37"
 Z="7126"
 LabelSize="14"
 MarginWidth="1.19"
 Geometry="Tetrahedral"
 AS="S"
 BondOrdering="3742 3741 3743 0"
><objecttag
 TagType="Unknown"
 Visible="no"
 Name="stereo"
><t
 p="1279.41 3694.42"
 BoundingBox="1279.41 3690.57 1285.41 3695.37"
 Visible="no"
 IgnoreWarnings="yes"
 LabelSize="6"
 CaptionLineHeight="variable"
><s font="3" size="4.5" color="0">(S)</s></t></objecttag></n><n
 id="3661"
 p="244.08 1649.57"
 Z="7127"
 LabelSize="14"
 MarginWidth="1.19"
 AS="N"
/><n
 id="3662"
 p="253.44 1644.17"
 Z="7128"
 LabelSize="14"
 MarginWidth="1.19"
 AS="N"
/><n
 id="3663"
 p="253.44 1633.38"
 Z="7129"
 LabelSize="14"
 MarginWidth="1.19"
 AS="N"
/><n
 id="3664"
 p="262.79 1627.98"
 Z="7130"
 LabelSize="14"
 MarginWidth="1.19"
 AS="N"
/><n
 id="3665"
 p="262.79 1617.18"
 Z="7131"
 color="18"
 LabelSize="14"
 MarginWidth="1.19"
 NodeType="Nickname"
 NeedsClean="yes"
 AS="N"
><fragment
 id="82251"
><n
 id="61808"
 p="262.79 1617.18"
 Z="6080"
 Element="7"
 NumHydrogens="0"
 NeedsClean="yes"
><t
 p="257.37 1623.08"
 BoundingBox="257.37 1610.53 268.21 1623.08"
 LabelJustification="Left"
><s font="3" size="15" color="0" face="97">N</s></t></n><n
 id="61809"
 p="253.45 1611.78"
 Z="6081"
 Element="7"
 NumHydrogens="0"
 Charge="1"
 NeedsClean="yes"
><t
 p="248.03 1617.68"
 BoundingBox="248.03 1603.22 265.43 1617.68"
 LabelJustification="Left"
 LabelAlignment="Left"
><s font="3" size="15" color="0" face="97">N+</s></t></n><n
 id="61810"
 p="244.11 1606.39"
 Z="6082"
 Element="7"
 NumHydrogens="0"
 Charge="-1"
 NeedsClean="yes"
><t
 p="254.53 1612.29"
 BoundingBox="239.95 1599.75 254.53 1612.29"
 LabelJustification="Right"
 Justification="Right"
 LabelAlignment="Right"
><s font="3" size="15" color="0" face="97">N-</s></t></n><n
 id="61811"
 p="262.79 1627.96"
 Z="6083"
 NodeType="ExternalConnectionPoint"
 ExternalConnectionNum="1"
/><b
 id="61812"
 Z="6084"
 B="61809"
 E="61810"
 Order="2"
/><b
 id="61813"
 Z="6085"
 B="61808"
 E="61809"
 Order="2"
/><b
 id="61814"
 Z="6086"
 B="61811"
 E="61808"
/></fragment><t
 p="257.73 1622.70"
 BoundingBox="257.73 1611.03 273.68 1625.80"
 color="18"
 LabelSize="14"
 LabelJustification="Left"
 LabelAlignment="Left"
><s font="3" size="14" color="18" face="96">N3</s></t></n><n
 id="3674"
 p="234.73 1676.57"
 Z="7132"
 LabelSize="14"
 MarginWidth="1.19"
 Element="8"
 NumHydrogens="0"
 NeedsClean="yes"
 AS="N"
><t
 p="229.29 1682.10"
 BoundingBox="229.29 1670.20 240.18 1682.25"
 LabelSize="14"
 LabelJustification="Left"
><s font="3" size="14" color="0" face="96">O</s></t></n><n
 id="3675"
 p="216.03 1676.57"
 Z="7141"
 LabelSize="14"
 MarginWidth="1.19"
 AS="N"
/><n
 id="3676"
 p="225.38 1660.37"
 Z="7142"
 LabelSize="14"
 MarginWidth="1.19"
 Element="7"
 NumHydrogens="1"
 NeedsClean="yes"
 AS="N"
><t
 p="220.32 1654.23"
 BoundingBox="220.32 1642.57 230.43 1665.90"
 LabelSize="14"
 LabelJustification="Left"
 LabelAlignment="Above"
 LineStarts="2 4"
><s font="3" size="14" color="0" face="96">NH</s></t></n><n
 id="3677"
 p="216.03 1665.78"
 Z="7144"
 LabelSize="14"
 MarginWidth="1.19"
 Geometry="Tetrahedral"
 AS="S"
 BondOrdering="3750 3749 3751 0"
><objecttag
 TagType="Unknown"
 Visible="no"
 Name="stereo"
><t
 p="1238.08 3699.41"
 BoundingBox="1238.08 3695.56 1244.08 3700.36"
 Visible="no"
 IgnoreWarnings="yes"
 LabelSize="6"
 CaptionLineHeight="variable"
><s font="3" size="4.5" color="0">(S)</s></t></objecttag></n><n
 id="3678"
 p="206.67 1660.37"
 Z="7145"
 LabelSize="14"
 MarginWidth="1.19"
 AS="N"
/><n
 id="3679"
 p="225.38 1681.97"
 Z="7146"
 LabelSize="14"
 MarginWidth="1.19"
 Element="8"
 NumHydrogens="0"
 NeedsClean="yes"
 AS="N"
><t
 p="219.93 1687.50"
 BoundingBox="219.93 1675.60 230.82 1687.65"
 LabelSize="14"
 LabelJustification="Left"
><s font="3" size="14" color="0" face="96">O</s></t></n><n
 id="3680"
 p="216.03 1698.16"
 Z="7152"
 LabelSize="14"
 MarginWidth="1.19"
 AS="N"
/><n
 id="3681"
 p="206.67 1681.97"
 Z="7153"
 LabelSize="14"
 MarginWidth="1.19"
 Element="7"
 NumHydrogens="1"
 NeedsClean="yes"
 AS="N"
><t
 p="211.73 1687.50"
 BoundingBox="191.51 1675.83 211.73 1687.50"
 LabelSize="14"
 LabelJustification="Right"
 Justification="Right"
 LabelAlignment="Right"
><s font="3" size="14" color="0" face="96">NH</s></t></n><n
 id="3682"
 p="206.67 1692.77"
 Z="7154"
 LabelSize="14"
 MarginWidth="1.19"
 Geometry="Tetrahedral"
 AS="S"
 BondOrdering="3755 3754 3756 0"
><objecttag
 TagType="Unknown"
 Visible="no"
 Name="stereo"
><t
 p="1220.59 3739.68"
 BoundingBox="1220.59 3735.83 1226.59 3740.63"
 Visible="no"
 IgnoreWarnings="yes"
 LabelSize="6"
 CaptionLineHeight="variable"
><s font="3" size="4.5" color="0">(S)</s></t></objecttag></n><n
 id="3683"
 p="197.32 1698.16"
 Z="7155"
 LabelSize="14"
 MarginWidth="1.19"
 AS="N"
/><n
 id="3684"
 p="187.96 1692.77"
 Z="7156"
 LabelSize="14"
 MarginWidth="1.19"
 AS="N"
/><n
 id="3685"
 p="225.38 1692.77"
 Z="7157"
 LabelSize="14"
 MarginWidth="1.19"
 Element="8"
 NumHydrogens="0"
 NeedsClean="yes"
 AS="N"
><t
 p="219.93 1698.30"
 BoundingBox="219.93 1686.40 230.82 1698.45"
 LabelSize="14"
 LabelJustification="Left"
><s font="3" size="14" color="0" face="96">O</s></t></n><n
 id="3686"
 p="214.63 1726.71"
 Z="7164"
 LabelSize="14"
 MarginWidth="1.19"
 AS="N"
/><n
 id="3687"
 p="216.03 1708.97"
 Z="7165"
 LabelSize="14"
 MarginWidth="1.19"
 Element="7"
 NumHydrogens="1"
 NeedsClean="yes"
 AS="N"
><t
 p="210.97 1714.49"
 BoundingBox="210.97 1702.83 231.19 1714.49"
 LabelSize="14"
 LabelJustification="Left"
 LabelAlignment="Left"
><s font="3" size="14" color="0" face="96">NH</s></t></n><n
 id="3688"
 p="209.23 1717.36"
 Z="7166"
 LabelSize="14"
 MarginWidth="1.19"
 Geometry="Tetrahedral"
 AS="S"
 BondOrdering="3761 3760 3762 0"
><objecttag
 TagType="Unknown"
 Visible="no"
 Name="stereo"
><t
 p="1209 3781.51"
 BoundingBox="1209 3777.66 1215 3782.46"
 Visible="no"
 IgnoreWarnings="yes"
 LabelSize="6"
 CaptionLineHeight="variable"
><s font="3" size="4.5" color="0">(S)</s></t></objecttag></n><n
 id="3689"
 p="198.43 1717.36"
 Z="7167"
 LabelSize="14"
 MarginWidth="1.19"
 AS="N"
/><n
 id="3690"
 p="193.03 1726.71"
 Z="7168"
 LabelSize="14"
 MarginWidth="1.19"
 AS="N"
/><n
 id="3691"
 p="182.23 1726.71"
 Z="7169"
 LabelSize="14"
 MarginWidth="1.19"
 AS="N"
/><n
 id="3692"
 p="176.83 1736.06"
 Z="7170"
 LabelSize="14"
 MarginWidth="1.19"
 AS="N"
/><n
 id="3693"
 p="166.04 1736.06"
 Z="7171"
 LabelSize="14"
 MarginWidth="1.19"
 Element="7"
 NumHydrogens="2"
 NeedsClean="yes"
 AS="N"
><t
 p="171.09 1741.59"
 BoundingBox="145.03 1729.92 171.09 1744.54"
 LabelSize="14"
 LabelJustification="Right"
 Justification="Right"
 LabelAlignment="Right"
><s font="3" size="14" color="0" face="96">NH2</s></t></n><n
 id="3694"
 p="209.23 1736.06"
 Z="7172"
 LabelSize="14"
 MarginWidth="1.19"
 Element="8"
 NumHydrogens="0"
 NeedsClean="yes"
 AS="N"
><t
 p="203.79 1741.59"
 BoundingBox="203.79 1729.69 214.68 1741.74"
 LabelSize="14"
 LabelJustification="Left"
><s font="3" size="14" color="0" face="96">O</s></t></n><n
 id="3695"
 p="244 1725.02"
 Z="7182"
 LabelSize="14"
 MarginWidth="1.19"
 AS="N"
/><n
 id="3696"
 p="225.30 1725.02"
 Z="7183"
 LabelSize="14"
 MarginWidth="1.19"
 Element="7"
 NumHydrogens="1"
 NeedsClean="yes"
 AS="N"
><t
 p="220.24 1718.88"
 BoundingBox="220.24 1707.21 230.35 1730.55"
 LabelSize="14"
 LabelJustification="Left"
 LabelAlignment="Above"
 LineStarts="2 4"
><s font="3" size="14" color="0" face="96">NH</s></t></n><n
 id="3697"
 p="234.65 1730.42"
 Z="7184"
 LabelSize="14"
 MarginWidth="1.19"
 Geometry="Tetrahedral"
 AS="S"
 BondOrdering="3770 3769 3771 0"
><objecttag
 TagType="Unknown"
 Visible="no"
 Name="stereo"
><t
 p="1261.78 3804.88"
 BoundingBox="1261.78 3801.03 1267.78 3805.83"
 Visible="no"
 IgnoreWarnings="yes"
 LabelSize="6"
 CaptionLineHeight="variable"
><s font="3" size="4.5" color="0">(S)</s></t></objecttag></n><n
 id="3698"
 p="234.65 1741.22"
 Z="7185"
 LabelSize="14"
 MarginWidth="1.19"
 AS="N"
/><n
 id="3699"
 p="253.35 1730.42"
 Z="7186"
 LabelSize="14"
 MarginWidth="1.19"
 Element="8"
 NumHydrogens="0"
 NeedsClean="yes"
 AS="N"
><t
 p="247.91 1735.94"
 BoundingBox="247.91 1724.04 258.80 1736.09"
 LabelSize="14"
 LabelJustification="Left"
><s font="3" size="14" color="0" face="96">O</s></t></n><n
 id="3700"
 p="262.79 1714.37"
 Z="7192"
 LabelSize="14"
 MarginWidth="1.19"
 AS="N"
/><n
 id="3701"
 p="244.08 1714.37"
 Z="7193"
 LabelSize="14"
 MarginWidth="1.19"
 Element="7"
 NumHydrogens="1"
 NeedsClean="yes"
 AS="N"
><t
 p="249.14 1719.90"
 BoundingBox="228.92 1708.23 249.14 1719.90"
 LabelSize="14"
 LabelJustification="Right"
 Justification="Right"
 LabelAlignment="Right"
><s font="3" size="14" color="0" face="96">NH</s></t></n><n
 id="3702"
 p="253.44 1708.97"
 Z="7194"
 LabelSize="14"
 MarginWidth="1.19"
 Geometry="Tetrahedral"
 AS="R"
 BondOrdering="3775 3774 3776 0"
><objecttag
 TagType="Unknown"
 Visible="no"
 Name="stereo"
><t
 p="1285.30 3769.92"
 BoundingBox="1285.30 3766.07 1291.55 3770.87"
 Visible="no"
 IgnoreWarnings="yes"
 LabelSize="6"
 CaptionLineHeight="variable"
><s font="3" size="4.5" color="0">(R)</s></t></objecttag></n><n
 id="3703"
 p="253.44 1698.16"
 Z="7195"
 LabelSize="14"
 MarginWidth="1.19"
 AS="N"
/><n
 id="3704"
 p="262.79 1692.77"
 Z="7196"
 LabelSize="14"
 MarginWidth="1.19"
 Element="16"
 NumHydrogens="0"
 NeedsClean="yes"
 AS="N"
><t
 p="258.12 1698.30"
 BoundingBox="258.12 1686.40 267.46 1698.45"
 LabelSize="14"
 LabelJustification="Left"
 LabelAlignment="Above"
><s font="3" size="14" color="0" face="96">S</s></t></n><n
 id="3705"
 p="262.79 1725.17"
 Z="7197"
 LabelSize="14"
 MarginWidth="1.19"
 Element="8"
 NumHydrogens="0"
 NeedsClean="yes"
 AS="N"
><t
 p="257.34 1730.69"
 BoundingBox="257.34 1718.79 268.23 1730.84"
 LabelSize="14"
 LabelJustification="Left"
><s font="3" size="14" color="0" face="96">O</s></t></n><n
 id="3706"
 p="290.84 1708.97"
 Z="7203"
 LabelSize="14"
 MarginWidth="1.19"
 AS="N"
/><n
 id="3707"
 p="272.14 1708.97"
 Z="7204"
 LabelSize="14"
 MarginWidth="1.19"
 Element="7"
 NumHydrogens="1"
 NeedsClean="yes"
 AS="N"
><t
 p="267.08 1702.83"
 BoundingBox="267.08 1691.16 277.20 1714.49"
 LabelSize="14"
 LabelJustification="Left"
 LabelAlignment="Above"
 LineStarts="2 4"
><s font="3" size="14" color="0" face="96">NH</s></t></n><n
 id="3708"
 p="281.49 1714.37"
 Z="7205"
 LabelSize="14"
 MarginWidth="1.19"
 Geometry="Tetrahedral"
 AS="S"
 BondOrdering="3780 3779 3781 0"
><objecttag
 TagType="Unknown"
 Visible="no"
 Name="stereo"
><t
 p="1360.10 3789.99"
 BoundingBox="1360.10 3786.14 1366.10 3790.94"
 Visible="no"
 IgnoreWarnings="yes"
 LabelSize="6"
 CaptionLineHeight="variable"
><s font="3" size="4.5" color="0">(S)</s></t></objecttag></n><n
 id="3709"
 p="281.49 1725.17"
 Z="7206"
 LabelSize="14"
 MarginWidth="1.19"
 AS="N"
/><n
 id="3710"
 p="290.84 1730.57"
 Z="7207"
 LabelSize="14"
 MarginWidth="1.19"
 AS="N"
/><n
 id="3711"
 p="290.84 1698.16"
 Z="7208"
 LabelSize="14"
 MarginWidth="1.19"
 Element="8"
 NumHydrogens="0"
 NeedsClean="yes"
 AS="N"
><t
 p="285.40 1703.69"
 BoundingBox="285.40 1691.79 296.29 1703.84"
 LabelSize="14"
 LabelJustification="Left"
><s font="3" size="14" color="0" face="96">O</s></t></n><n
 id="3712"
 p="318.91 1714.37"
 Z="7216"
 LabelSize="14"
 MarginWidth="1.19"
 AS="N"
/><n
 id="3713"
 p="300.20 1714.37"
 Z="7217"
 LabelSize="14"
 MarginWidth="1.19"
 Element="7"
 NumHydrogens="1"
 NeedsClean="yes"
 AS="N"
><t
 p="295.14 1719.90"
 BoundingBox="295.14 1708.23 305.25 1731.56"
 LabelSize="14"
 LabelJustification="Left"
 LabelAlignment="Below"
 LineStarts="2 3"
><s font="3" size="14" color="0" face="96">NH</s></t></n><n
 id="3714"
 p="309.55 1708.97"
 Z="7218"
 LabelSize="14"
 MarginWidth="1.19"
 Geometry="Tetrahedral"
 AS="S"
 BondOrdering="3787 3786 3788 0"
><objecttag
 TagType="Unknown"
 Visible="no"
 Name="stereo"
><t
 p="1412.41 3769.92"
 BoundingBox="1412.41 3766.07 1418.41 3770.87"
 Visible="no"
 IgnoreWarnings="yes"
 LabelSize="6"
 CaptionLineHeight="variable"
><s font="3" size="4.5" color="0">(S)</s></t></objecttag></n><n
 id="3715"
 p="309.55 1698.16"
 Z="7219"
 LabelSize="14"
 MarginWidth="1.19"
 AS="N"
/><n
 id="3716"
 p="318.91 1692.77"
 Z="7220"
 LabelSize="14"
 MarginWidth="1.19"
 Element="8"
 NumHydrogens="1"
 NeedsClean="yes"
 AS="N"
><t
 p="313.46 1698.30"
 BoundingBox="313.46 1686.40 334.46 1698.45"
 LabelSize="14"
 LabelJustification="Left"
 LabelAlignment="Left"
><s font="3" size="14" color="0" face="96">OH</s></t></n><n
 id="3717"
 p="318.91 1725.17"
 Z="7221"
 LabelSize="14"
 MarginWidth="1.19"
 Element="8"
 NumHydrogens="0"
 NeedsClean="yes"
 AS="N"
><t
 p="313.46 1730.69"
 BoundingBox="313.46 1718.79 324.35 1730.84"
 LabelSize="14"
 LabelJustification="Left"
><s font="3" size="14" color="0" face="96">O</s></t></n><n
 id="3718"
 p="346.96 1708.97"
 Z="7227"
 LabelSize="14"
 MarginWidth="1.19"
 AS="N"
/><n
 id="3719"
 p="328.25 1708.97"
 Z="7228"
 LabelSize="14"
 MarginWidth="1.19"
 Element="7"
 NumHydrogens="1"
 NeedsClean="yes"
 AS="N"
><t
 p="323.20 1702.83"
 BoundingBox="323.20 1691.16 333.31 1714.49"
 LabelSize="14"
 LabelJustification="Left"
 LabelAlignment="Above"
 LineStarts="2 4"
><s font="3" size="14" color="0" face="96">NH</s></t></n><n
 id="3720"
 p="337.61 1714.37"
 Z="7229"
 LabelSize="14"
 MarginWidth="1.19"
 Geometry="Tetrahedral"
 AS="S"
 BondOrdering="3792 3791 3793 0"
><objecttag
 TagType="Unknown"
 Visible="no"
 Name="stereo"
><t
 p="1464.65 3789.99"
 BoundingBox="1464.65 3786.14 1470.65 3790.94"
 Visible="no"
 IgnoreWarnings="yes"
 LabelSize="6"
 CaptionLineHeight="variable"
><s font="3" size="4.5" color="0">(S)</s></t></objecttag></n><n
 id="3721"
 p="337.61 1725.17"
 Z="7230"
 LabelSize="14"
 MarginWidth="1.19"
 AS="N"
/><n
 id="3722"
 p="346.96 1730.57"
 Z="7231"
 LabelSize="14"
 MarginWidth="1.19"
 AS="N"
/><n
 id="3723"
 p="356.32 1725.17"
 Z="7232"
 LabelSize="14"
 MarginWidth="1.19"
 AS="N"
/><n
 id="3724"
 p="365.67 1730.57"
 Z="7233"
 LabelSize="14"
 MarginWidth="1.19"
 AS="N"
/><n
 id="3725"
 p="365.67 1741.37"
 Z="7234"
 LabelSize="14"
 MarginWidth="1.19"
 AS="N"
/><n
 id="3726"
 p="356.32 1746.77"
 Z="7235"
 LabelSize="14"
 MarginWidth="1.19"
 AS="N"
/><n
 id="3727"
 p="346.96 1741.37"
 Z="7236"
 LabelSize="14"
 MarginWidth="1.19"
 AS="N"
/><n
 id="3728"
 p="346.96 1698.16"
 Z="7237"
 LabelSize="14"
 MarginWidth="1.19"
 Element="8"
 NumHydrogens="0"
 NeedsClean="yes"
 AS="N"
><t
 p="341.51 1703.69"
 BoundingBox="341.51 1691.79 352.40 1703.84"
 LabelSize="14"
 LabelJustification="Left"
><s font="3" size="14" color="0" face="96">O</s></t></n><n
 id="3729"
 p="356.32 1714.37"
 Z="7238"
 LabelSize="14"
 MarginWidth="1.19"
 Element="7"
 NumHydrogens="2"
 NeedsClean="yes"
 AS="N"
><t
 p="351.26 1719.90"
 BoundingBox="351.26 1708.23 377.32 1722.85"
 LabelSize="14"
 LabelJustification="Left"
 LabelAlignment="Left"
><s font="3" size="14" color="0" face="96">NH2</s></t></n><n
 id="3730"
 p="253.44 1676.57"
 Z="7253"
 LabelSize="14"
 MarginWidth="1.19"
 AS="N"
/><n
 id="3731"
 p="244.08 1681.97"
 Z="7255"
 LabelSize="14"
 MarginWidth="1.19"
 Element="8"
 NumHydrogens="0"
 NeedsClean="yes"
 AS="N"
><t
 p="238.64 1687.50"
 BoundingBox="238.64 1675.60 249.53 1687.65"
 LabelSize="14"
 LabelJustification="Left"
><s font="3" size="14" color="0" face="96">O</s></t></n><n
 id="3732"
 p="262.79 1681.97"
 Z="7257"
 LabelSize="14"
 MarginWidth="1.19"
 AS="N"
/><n
 id="3733"
 p="206.67 1649.57"
 Z="7259"
 LabelSize="14"
 MarginWidth="1.19"
 Element="8"
 NumHydrogens="1"
 NeedsClean="yes"
 AS="N"
><t
 p="201.23 1655.09"
 BoundingBox="201.23 1643.19 222.23 1655.24"
 LabelSize="14"
 LabelJustification="Left"
 LabelAlignment="Left"
><s font="3" size="14" color="0" face="96">OH</s></t></n><n
 id="3734"
 p="178.62 1698.16"
 Z="7261"
 LabelSize="14"
 MarginWidth="1.19"
 AS="N"
/><n
 id="3735"
 p="187.96 1681.97"
 Z="7263"
 LabelSize="14"
 MarginWidth="1.19"
 AS="N"
/><n
 id="3736"
 p="290.84 1741.37"
 Z="7265"
 LabelSize="14"
 MarginWidth="1.19"
 AS="N"
/><n
 id="3737"
 p="300.20 1725.17"
 Z="7267"
 LabelSize="14"
 MarginWidth="1.19"
 AS="N"
/><n
 id="3738"
 p="244 1746.62"
 Z="7269"
 LabelSize="14"
 MarginWidth="1.19"
 AS="N"
/><n
 id="3739"
 p="244 1757.42"
 Z="7271"
 LabelSize="14"
 MarginWidth="1.19"
 AS="N"
/><n
 id="3740"
 p="253.35 1741.22"
 Z="7273"
 LabelSize="14"
 MarginWidth="1.19"
 AS="N"
/><b
 id="3741"
 Z="7133"
 LabelSize="14"
 HashSpacing="1.70"
 MarginWidth="1.19"
 LineWidth="0.60"
 BoldWidth="1.56"
 BondLength="10.80"
 B="3660"
 E="3659"
 BS="N"
/><b
 id="3742"
 Z="7134"
 LabelSize="14"
 HashSpacing="1.70"
 MarginWidth="1.19"
 LineWidth="0.60"
 BoldWidth="1.56"
 BondLength="10.80"
 B="3658"
 E="3660"
 BS="N"
/><b
 id="3743"
 Z="7135"
 LabelSize="14"
 HashSpacing="1.70"
 MarginWidth="1.19"
 LineWidth="0.60"
 BoldWidth="1.56"
 BondLength="10.80"
 B="3660"
 E="3661"
 Display="Hash"
 BS="N"
/><b
 id="3744"
 Z="7136"
 LabelSize="14"
 HashSpacing="1.70"
 MarginWidth="1.19"
 LineWidth="0.60"
 BoldWidth="1.56"
 BondLength="10.80"
 B="3661"
 E="3662"
 BS="N"
/><b
 id="3745"
 Z="7137"
 LabelSize="14"
 HashSpacing="1.70"
 MarginWidth="1.19"
 LineWidth="0.60"
 BoldWidth="1.56"
 BondLength="10.80"
 B="3662"
 E="3663"
 BS="N"
/><b
 id="3746"
 Z="7138"
 LabelSize="14"
 HashSpacing="1.70"
 MarginWidth="1.19"
 LineWidth="0.60"
 BoldWidth="1.56"
 BondLength="10.80"
 B="3663"
 E="3664"
 BS="N"
/><b
 id="3747"
 Z="7139"
 LabelSize="14"
 HashSpacing="1.70"
 MarginWidth="1.19"
 LineWidth="0.60"
 BoldWidth="1.56"
 BondLength="10.80"
 B="3664"
 E="3665"
 BS="N"
/><b
 id="3748"
 Z="7140"
 LabelSize="14"
 HashSpacing="1.70"
 MarginWidth="1.19"
 LineWidth="0.60"
 BoldWidth="1.56"
 BondLength="10.80"
 B="3658"
 E="3674"
 Order="2"
 BS="N"
/><b
 id="3749"
 Z="7147"
 LabelSize="14"
 HashSpacing="1.70"
 MarginWidth="1.19"
 LineWidth="0.60"
 BoldWidth="1.56"
 BondLength="10.80"
 B="3677"
 E="3676"
 BS="N"
/><b
 id="3750"
 Z="7148"
 LabelSize="14"
 HashSpacing="1.70"
 MarginWidth="1.19"
 LineWidth="0.60"
 BoldWidth="1.56"
 BondLength="10.80"
 B="3675"
 E="3677"
 BS="N"
/><b
 id="3751"
 Z="7149"
 LabelSize="14"
 HashSpacing="1.70"
 MarginWidth="1.19"
 LineWidth="0.60"
 BoldWidth="1.56"
 BondLength="10.80"
 B="3677"
 E="3678"
 Display="Hash"
 BS="N"
/><b
 id="3752"
 Z="7150"
 LabelSize="14"
 HashSpacing="1.70"
 MarginWidth="1.19"
 LineWidth="0.60"
 BoldWidth="1.56"
 BondLength="10.80"
 B="3675"
 E="3679"
 Order="2"
 BS="N"
/><b
 id="3753"
 Z="7151"
 LabelSize="14"
 HashSpacing="1.70"
 MarginWidth="1.19"
 LineWidth="0.60"
 BoldWidth="1.56"
 BondLength="10.80"
 B="3658"
 E="3676"
 BS="N"
/><b
 id="3754"
 Z="7158"
 LabelSize="14"
 HashSpacing="1.70"
 MarginWidth="1.19"
 LineWidth="0.60"
 BoldWidth="1.56"
 BondLength="10.80"
 B="3682"
 E="3681"
 BS="N"
/><b
 id="3755"
 Z="7159"
 LabelSize="14"
 HashSpacing="1.70"
 MarginWidth="1.19"
 LineWidth="0.60"
 BoldWidth="1.56"
 BondLength="10.80"
 B="3680"
 E="3682"
 BS="N"
/><b
 id="3756"
 Z="7160"
 LabelSize="14"
 HashSpacing="1.70"
 MarginWidth="1.19"
 LineWidth="0.60"
 BoldWidth="1.56"
 BondLength="10.80"
 B="3682"
 E="3683"
 Display="Hash"
 BS="N"
/><b
 id="3757"
 Z="7161"
 LabelSize="14"
 HashSpacing="1.70"
 MarginWidth="1.19"
 LineWidth="0.60"
 BoldWidth="1.56"
 BondLength="10.80"
 B="3683"
 E="3684"
 BS="N"
/><b
 id="3758"
 Z="7162"
 LabelSize="14"
 HashSpacing="1.70"
 MarginWidth="1.19"
 LineWidth="0.60"
 BoldWidth="1.56"
 BondLength="10.80"
 B="3680"
 E="3685"
 Order="2"
 BS="N"
/><b
 id="3759"
 Z="7163"
 LabelSize="14"
 HashSpacing="1.70"
 MarginWidth="1.19"
 LineWidth="0.60"
 BoldWidth="1.56"
 BondLength="10.80"
 B="3675"
 E="3681"
 BS="N"
/><b
 id="3760"
 Z="7173"
 LabelSize="14"
 HashSpacing="1.70"
 MarginWidth="1.19"
 LineWidth="0.60"
 BoldWidth="1.56"
 BondLength="10.80"
 B="3688"
 E="3687"
 BS="N"
/><b
 id="3761"
 Z="7174"
 LabelSize="14"
 HashSpacing="1.70"
 MarginWidth="1.19"
 LineWidth="0.60"
 BoldWidth="1.56"
 BondLength="10.80"
 B="3686"
 E="3688"
 BS="N"
/><b
 id="3762"
 Z="7175"
 LabelSize="14"
 HashSpacing="1.70"
 MarginWidth="1.19"
 LineWidth="0.60"
 BoldWidth="1.56"
 BondLength="10.80"
 B="3688"
 E="3689"
 Display="Hash"
 BS="N"
/><b
 id="3763"
 Z="7176"
 LabelSize="14"
 HashSpacing="1.70"
 MarginWidth="1.19"
 LineWidth="0.60"
 BoldWidth="1.56"
 BondLength="10.80"
 B="3689"
 E="3690"
 BS="N"
/><b
 id="3764"
 Z="7177"
 LabelSize="14"
 HashSpacing="1.70"
 MarginWidth="1.19"
 LineWidth="0.60"
 BoldWidth="1.56"
 BondLength="10.80"
 B="3690"
 E="3691"
 BS="N"
/><b
 id="3765"
 Z="7178"
 LabelSize="14"
 HashSpacing="1.70"
 MarginWidth="1.19"
 LineWidth="0.60"
 BoldWidth="1.56"
 BondLength="10.80"
 B="3691"
 E="3692"
 BS="N"
/><b
 id="3766"
 Z="7179"
 LabelSize="14"
 HashSpacing="1.70"
 MarginWidth="1.19"
 LineWidth="0.60"
 BoldWidth="1.56"
 BondLength="10.80"
 B="3692"
 E="3693"
 BS="N"
/><b
 id="3767"
 Z="7180"
 LabelSize="14"
 HashSpacing="1.70"
 MarginWidth="1.19"
 LineWidth="0.60"
 BoldWidth="1.56"
 BondLength="10.80"
 B="3686"
 E="3694"
 Order="2"
 BS="N"
/><b
 id="3768"
 Z="7181"
 LabelSize="14"
 HashSpacing="1.70"
 MarginWidth="1.19"
 LineWidth="0.60"
 BoldWidth="1.56"
 BondLength="10.80"
 B="3680"
 E="3687"
 BS="N"
/><b
 id="3769"
 Z="7187"
 LabelSize="14"
 HashSpacing="1.70"
 MarginWidth="1.19"
 LineWidth="0.60"
 BoldWidth="1.56"
 BondLength="10.80"
 B="3697"
 E="3696"
 BS="N"
/><b
 id="3770"
 Z="7188"
 LabelSize="14"
 HashSpacing="1.70"
 MarginWidth="1.19"
 LineWidth="0.60"
 BoldWidth="1.56"
 BondLength="10.80"
 B="3695"
 E="3697"
 BS="N"
/><b
 id="3771"
 Z="7189"
 LabelSize="14"
 HashSpacing="1.70"
 MarginWidth="1.19"
 LineWidth="0.60"
 BoldWidth="1.56"
 BondLength="10.80"
 B="3697"
 E="3698"
 Display="Hash"
 BS="N"
/><b
 id="3772"
 Z="7190"
 LabelSize="14"
 HashSpacing="1.70"
 MarginWidth="1.19"
 LineWidth="0.60"
 BoldWidth="1.56"
 BondLength="10.80"
 B="3695"
 E="3699"
 Order="2"
 BS="N"
/><b
 id="3773"
 Z="7191"
 LabelSize="14"
 HashSpacing="1.70"
 MarginWidth="1.19"
 LineWidth="0.60"
 BoldWidth="1.56"
 BondLength="10.80"
 B="3696"
 E="3686"
 BS="N"
/><b
 id="3774"
 Z="7198"
 LabelSize="14"
 HashSpacing="1.70"
 MarginWidth="1.19"
 LineWidth="0.60"
 BoldWidth="1.56"
 BondLength="10.80"
 B="3702"
 E="3701"
 BS="N"
/><b
 id="3775"
 Z="7199"
 LabelSize="14"
 HashSpacing="1.70"
 MarginWidth="1.19"
 LineWidth="0.60"
 BoldWidth="1.56"
 BondLength="10.80"
 B="3700"
 E="3702"
 Display="Bold"
 BS="N"
/><b
 id="3776"
 Z="7200"
 LabelSize="14"
 HashSpacing="1.70"
 MarginWidth="1.19"
 LineWidth="0.60"
 BoldWidth="1.56"
 BondLength="10.80"
 B="3702"
 E="3703"
 BS="N"
/><b
 id="3777"
 Z="7201"
 LabelSize="14"
 HashSpacing="1.70"
 MarginWidth="1.19"
 LineWidth="0.60"
 BoldWidth="1.56"
 BondLength="10.80"
 B="3703"
 E="3704"
 BS="N"
/><b
 id="3778"
 Z="7202"
 LabelSize="14"
 HashSpacing="1.70"
 MarginWidth="1.19"
 LineWidth="0.60"
 BoldWidth="1.56"
 BondLength="10.80"
 B="3700"
 E="3705"
 Order="2"
 BS="N"
/><b
 id="3779"
 Z="7209"
 LabelSize="14"
 HashSpacing="1.70"
 MarginWidth="1.19"
 LineWidth="0.60"
 BoldWidth="1.56"
 BondLength="10.80"
 B="3708"
 E="3707"
 Display="Hash"
 BS="N"
/><b
 id="3780"
 Z="7210"
 LabelSize="14"
 HashSpacing="1.70"
 MarginWidth="1.19"
 LineWidth="0.60"
 BoldWidth="1.56"
 BondLength="10.80"
 B="3706"
 E="3708"
 BS="N"
/><b
 id="3781"
 Z="7211"
 LabelSize="14"
 HashSpacing="1.70"
 MarginWidth="1.19"
 LineWidth="0.60"
 BoldWidth="1.56"
 BondLength="10.80"
 B="3708"
 E="3709"
 BS="N"
/><b
 id="3782"
 Z="7212"
 LabelSize="14"
 HashSpacing="1.70"
 MarginWidth="1.19"
 LineWidth="0.60"
 BoldWidth="1.56"
 BondLength="10.80"
 B="3709"
 E="3710"
 BS="N"
/><b
 id="3783"
 Z="7213"
 LabelSize="14"
 HashSpacing="1.70"
 MarginWidth="1.19"
 LineWidth="0.60"
 BoldWidth="1.56"
 BondLength="10.80"
 B="3706"
 E="3711"
 Order="2"
 BS="N"
/><b
 id="3784"
 Z="7214"
 LabelSize="14"
 HashSpacing="1.70"
 MarginWidth="1.19"
 LineWidth="0.60"
 BoldWidth="1.56"
 BondLength="10.80"
 B="3700"
 E="3707"
 BS="N"
/><b
 id="3785"
 Z="7215"
 LabelSize="14"
 HashSpacing="1.70"
 MarginWidth="1.19"
 LineWidth="0.60"
 BoldWidth="1.56"
 BondLength="10.80"
 B="3701"
 E="3695"
 BS="N"
/><b
 id="3786"
 Z="7222"
 LabelSize="14"
 HashSpacing="1.70"
 MarginWidth="1.19"
 LineWidth="0.60"
 BoldWidth="1.56"
 BondLength="10.80"
 B="3714"
 E="3713"
 Display="Bold"
 BS="N"
/><b
 id="3787"
 Z="7223"
 LabelSize="14"
 HashSpacing="1.70"
 MarginWidth="1.19"
 LineWidth="0.60"
 BoldWidth="1.56"
 BondLength="10.80"
 B="3712"
 E="3714"
 BS="N"
/><b
 id="3788"
 Z="7224"
 LabelSize="14"
 HashSpacing="1.70"
 MarginWidth="1.19"
 LineWidth="0.60"
 BoldWidth="1.56"
 BondLength="10.80"
 B="3714"
 E="3715"
 BS="N"
/><b
 id="3789"
 Z="7225"
 LabelSize="14"
 HashSpacing="1.70"
 MarginWidth="1.19"
 LineWidth="0.60"
 BoldWidth="1.56"
 BondLength="10.80"
 B="3715"
 E="3716"
 BS="N"
/><b
 id="3790"
 Z="7226"
 LabelSize="14"
 HashSpacing="1.70"
 MarginWidth="1.19"
 LineWidth="0.60"
 BoldWidth="1.56"
 BondLength="10.80"
 B="3712"
 E="3717"
 Order="2"
 BS="N"
/><b
 id="3791"
 Z="7239"
 LabelSize="14"
 HashSpacing="1.70"
 MarginWidth="1.19"
 LineWidth="0.60"
 BoldWidth="1.56"
 BondLength="10.80"
 B="3720"
 E="3719"
 Display="Hash"
 BS="N"
/><b
 id="3792"
 Z="7240"
 LabelSize="14"
 HashSpacing="1.70"
 MarginWidth="1.19"
 LineWidth="0.60"
 BoldWidth="1.56"
 BondLength="10.80"
 B="3718"
 E="3720"
 BS="N"
/><b
 id="3793"
 Z="7241"
 LabelSize="14"
 HashSpacing="1.70"
 MarginWidth="1.19"
 LineWidth="0.60"
 BoldWidth="1.56"
 BondLength="10.80"
 B="3720"
 E="3721"
 BS="N"
/><b
 id="3794"
 Z="7242"
 LabelSize="14"
 HashSpacing="1.70"
 MarginWidth="1.19"
 LineWidth="0.60"
 BoldWidth="1.56"
 BondLength="10.80"
 B="3721"
 E="3722"
 BS="N"
/><b
 id="3795"
 Z="7243"
 LabelSize="14"
 HashSpacing="1.70"
 MarginWidth="1.19"
 LineWidth="0.60"
 BoldWidth="1.56"
 BondLength="10.80"
 B="3722"
 E="3723"
 BS="N"
/><b
 id="3796"
 Z="7244"
 LabelSize="14"
 HashSpacing="1.70"
 MarginWidth="1.19"
 LineWidth="0.60"
 BoldWidth="1.56"
 BondLength="10.80"
 B="3723"
 E="3724"
 Order="2"
 BS="N"
 BondCircularOrdering="0 3795 3797 0"
/><b
 id="3797"
 Z="7245"
 LabelSize="14"
 HashSpacing="1.70"
 MarginWidth="1.19"
 LineWidth="0.60"
 BoldWidth="1.56"
 BondLength="10.80"
 B="3724"
 E="3725"
 BS="N"
/><b
 id="3798"
 Z="7246"
 LabelSize="14"
 HashSpacing="1.70"
 MarginWidth="1.19"
 LineWidth="0.60"
 BoldWidth="1.56"
 BondLength="10.80"
 B="3725"
 E="3726"
 Order="2"
 BS="N"
 BondCircularOrdering="0 3797 3799 0"
/><b
 id="3799"
 Z="7247"
 LabelSize="14"
 HashSpacing="1.70"
 MarginWidth="1.19"
 LineWidth="0.60"
 BoldWidth="1.56"
 BondLength="10.80"
 B="3726"
 E="3727"
 BS="N"
/><b
 id="3800"
 Z="7248"
 LabelSize="14"
 HashSpacing="1.70"
 MarginWidth="1.19"
 LineWidth="0.60"
 BoldWidth="1.56"
 BondLength="10.80"
 B="3722"
 E="3727"
 Order="2"
 BS="N"
 BondCircularOrdering="3795 3794 0 3799"
/><b
 id="3801"
 Z="7249"
 LabelSize="14"
 HashSpacing="1.70"
 MarginWidth="1.19"
 LineWidth="0.60"
 BoldWidth="1.56"
 BondLength="10.80"
 B="3718"
 E="3728"
 Order="2"
 BS="N"
/><b
 id="3802"
 Z="7250"
 LabelSize="14"
 HashSpacing="1.70"
 MarginWidth="1.19"
 LineWidth="0.60"
 BoldWidth="1.56"
 BondLength="10.80"
 B="3718"
 E="3729"
 BS="N"
/><b
 id="3803"
 Z="7251"
 LabelSize="14"
 HashSpacing="1.70"
 MarginWidth="1.19"
 LineWidth="0.60"
 BoldWidth="1.56"
 BondLength="10.80"
 B="3719"
 E="3712"
 BS="N"
/><b
 id="3804"
 Z="7252"
 LabelSize="14"
 HashSpacing="1.70"
 MarginWidth="1.19"
 LineWidth="0.60"
 BoldWidth="1.56"
 BondLength="10.80"
 B="3713"
 E="3706"
 BS="N"
/><b
 id="3805"
 Z="7254"
 LabelSize="14"
 HashSpacing="1.70"
 MarginWidth="1.19"
 LineWidth="0.60"
 BoldWidth="1.56"
 BondLength="10.80"
 B="3659"
 E="3730"
 BS="N"
/><b
 id="3806"
 Z="7256"
 LabelSize="14"
 HashSpacing="1.70"
 MarginWidth="1.19"
 LineWidth="0.60"
 BoldWidth="1.56"
 BondLength="10.80"
 B="3730"
 E="3731"
 Order="2"
 BS="N"
/><b
 id="3807"
 Z="7258"
 LabelSize="14"
 HashSpacing="1.70"
 MarginWidth="1.19"
 LineWidth="0.60"
 BoldWidth="1.56"
 BondLength="10.80"
 B="3730"
 E="3732"
 BS="N"
/><b
 id="3808"
 Z="7260"
 LabelSize="14"
 HashSpacing="1.70"
 MarginWidth="1.19"
 LineWidth="0.60"
 BoldWidth="1.56"
 BondLength="10.80"
 B="3678"
 E="3733"
 BS="N"
/><b
 id="3809"
 Z="7262"
 LabelSize="14"
 HashSpacing="1.70"
 MarginWidth="1.19"
 LineWidth="0.60"
 BoldWidth="1.56"
 BondLength="10.80"
 B="3684"
 E="3734"
 BS="N"
/><b
 id="3810"
 Z="7264"
 LabelSize="14"
 HashSpacing="1.70"
 MarginWidth="1.19"
 LineWidth="0.60"
 BoldWidth="1.56"
 BondLength="10.80"
 B="3684"
 E="3735"
 BS="N"
/><b
 id="3811"
 Z="7266"
 LabelSize="14"
 HashSpacing="1.70"
 MarginWidth="1.19"
 LineWidth="0.60"
 BoldWidth="1.56"
 BondLength="10.80"
 B="3710"
 E="3736"
 BS="N"
/><b
 id="3812"
 Z="7268"
 LabelSize="14"
 HashSpacing="1.70"
 MarginWidth="1.19"
 LineWidth="0.60"
 BoldWidth="1.56"
 BondLength="10.80"
 B="3710"
 E="3737"
 BS="N"
/><b
 id="3813"
 Z="7270"
 LabelSize="14"
 HashSpacing="1.70"
 MarginWidth="1.19"
 LineWidth="0.60"
 BoldWidth="1.56"
 BondLength="10.80"
 B="3698"
 E="3738"
 BS="N"
/><b
 id="3814"
 Z="7272"
 LabelSize="14"
 HashSpacing="1.70"
 MarginWidth="1.19"
 LineWidth="0.60"
 BoldWidth="1.56"
 BondLength="10.80"
 B="3738"
 E="3739"
 BS="N"
/><b
 id="3815"
 Z="7274"
 LabelSize="14"
 HashSpacing="1.70"
 MarginWidth="1.19"
 LineWidth="0.60"
 BoldWidth="1.56"
 BondLength="10.80"
 B="3738"
 E="3740"
 BS="N"
/><b
 id="3816"
 Z="7275"
 LabelSize="14"
 HashSpacing="1.70"
 MarginWidth="1.19"
 LineWidth="0.60"
 BoldWidth="1.56"
 BondLength="10.80"
 B="3704"
 E="3732"
 BS="N"
/></fragment><fragment
 id="53235"
 BoundingBox="552.27 1076.03 788.54 1182.45"
 Z="7277"
><n
 id="53236"
 p="617.89 1130.78"
 Z="7276"
 LabelSize="14"
 MarginWidth="1.19"
 AS="N"
/><n
 id="53237"
 p="608.54 1125.37"
 Z="7278"
 LabelSize="14"
 MarginWidth="1.19"
 Geometry="Tetrahedral"
 AS="S"
 BondOrdering="53302 53338 53346 0"
/><n
 id="53238"
 p="599.19 1130.78"
 Z="7279"
 LabelSize="14"
 MarginWidth="1.19"
 Element="7"
 NumHydrogens="1"
 NeedsClean="yes"
 AS="N"
><t
 p="594.14 1136.30"
 BoundingBox="594.14 1124.63 604.25 1147.97"
 LabelSize="14"
 LabelJustification="Left"
 LabelAlignment="Below"
 LineStarts="2 3"
><s font="3" size="14" color="0" face="96">NH</s></t></n><n
 id="53239"
 p="617.89 1141.58"
 Z="7280"
 LabelSize="14"
 MarginWidth="1.19"
 Element="8"
 NumHydrogens="0"
 NeedsClean="yes"
 AS="N"
><t
 p="612.45 1147.10"
 BoundingBox="612.45 1135.20 623.34 1147.25"
 LabelSize="14"
 LabelJustification="Left"
><s font="3" size="14" color="0" face="96">O</s></t></n><n
 id="53240"
 p="645.95 1125.37"
 Z="7283"
 LabelSize="14"
 MarginWidth="1.19"
 AS="N"
/><n
 id="53241"
 p="627.24 1125.37"
 Z="7284"
 LabelSize="14"
 MarginWidth="1.19"
 Element="7"
 NumHydrogens="1"
 NeedsClean="yes"
 AS="N"
><t
 p="622.19 1119.23"
 BoundingBox="622.19 1107.56 632.30 1130.89"
 LabelSize="14"
 LabelJustification="Left"
 LabelAlignment="Above"
 LineStarts="2 4"
><s font="3" size="14" color="0" face="96">NH</s></t></n><n
 id="53242"
 p="636.60 1130.78"
 Z="7285"
 LabelSize="14"
 MarginWidth="1.19"
 Geometry="Tetrahedral"
 AS="S"
 BondOrdering="53304 53308 53347 0"
/><n
 id="53243"
 p="636.60 1141.58"
 Z="7286"
 LabelSize="14"
 MarginWidth="1.19"
 AS="N"
/><n
 id="53244"
 p="645.95 1146.97"
 Z="7287"
 LabelSize="14"
 MarginWidth="1.19"
 AS="N"
/><n
 id="53245"
 p="645.95 1114.57"
 Z="7288"
 LabelSize="14"
 MarginWidth="1.19"
 Element="8"
 NumHydrogens="0"
 NeedsClean="yes"
 AS="N"
><t
 p="640.50 1120.10"
 BoundingBox="640.50 1108.20 651.39 1120.25"
 LabelSize="14"
 LabelJustification="Left"
><s font="3" size="14" color="0" face="96">O</s></t></n><n
 id="53246"
 p="674.01 1130.78"
 Z="7294"
 LabelSize="14"
 MarginWidth="1.19"
 AS="N"
/><n
 id="53247"
 p="655.29 1130.78"
 Z="7295"
 LabelSize="14"
 MarginWidth="1.19"
 Element="7"
 NumHydrogens="1"
 NeedsClean="yes"
 AS="N"
><t
 p="650.24 1136.30"
 BoundingBox="650.24 1124.63 660.35 1147.97"
 LabelSize="14"
 LabelJustification="Left"
 LabelAlignment="Below"
 LineStarts="2 3"
><s font="3" size="14" color="0" face="96">NH</s></t></n><n
 id="53248"
 p="664.65 1125.37"
 Z="7296"
 LabelSize="14"
 MarginWidth="1.19"
 Geometry="Tetrahedral"
 AS="S"
 BondOrdering="53309 53312 53348 0"
/><n
 id="53249"
 p="664.65 1114.57"
 Z="7297"
 LabelSize="14"
 MarginWidth="1.19"
 AS="N"
/><n
 id="53250"
 p="674.01 1141.58"
 Z="7298"
 LabelSize="14"
 MarginWidth="1.19"
 Element="8"
 NumHydrogens="0"
 NeedsClean="yes"
 AS="N"
><t
 p="668.56 1147.10"
 BoundingBox="668.56 1135.20 679.45 1147.25"
 LabelSize="14"
 LabelJustification="Left"
><s font="3" size="14" color="0" face="96">O</s></t></n><n
 id="53251"
 p="702.06 1125.37"
 Z="7303"
 LabelSize="14"
 MarginWidth="1.19"
 AS="N"
/><n
 id="53252"
 p="683.36 1125.37"
 Z="7304"
 LabelSize="14"
 MarginWidth="1.19"
 Element="7"
 NumHydrogens="1"
 NeedsClean="yes"
 AS="N"
><t
 p="678.30 1119.23"
 BoundingBox="678.30 1107.56 688.41 1130.89"
 LabelSize="14"
 LabelJustification="Left"
 LabelAlignment="Above"
 LineStarts="2 4"
><s font="3" size="14" color="0" face="96">NH</s></t></n><n
 id="53253"
 p="692.71 1130.78"
 Z="7305"
 LabelSize="14"
 MarginWidth="1.19"
 Geometry="Tetrahedral"
 AS="S"
 BondOrdering="53313 53316 53349 0"
/><n
 id="53254"
 p="692.71 1141.58"
 Z="7306"
 LabelSize="14"
 MarginWidth="1.19"
 AS="N"
/><n
 id="53255"
 p="702.06 1146.97"
 Z="7307"
 LabelSize="14"
 MarginWidth="1.19"
 AS="N"
/><n
 id="53256"
 p="702.06 1114.57"
 Z="7308"
 LabelSize="14"
 MarginWidth="1.19"
 Element="8"
 NumHydrogens="0"
 NeedsClean="yes"
 AS="N"
><t
 p="696.62 1120.10"
 BoundingBox="696.62 1108.20 707.51 1120.25"
 LabelSize="14"
 LabelJustification="Left"
><s font="3" size="14" color="0" face="96">O</s></t></n><n
 id="53257"
 p="730.12 1130.78"
 Z="7314"
 LabelSize="14"
 MarginWidth="1.19"
 AS="N"
/><n
 id="53258"
 p="711.42 1130.78"
 Z="7315"
 LabelSize="14"
 MarginWidth="1.19"
 Element="7"
 NumHydrogens="1"
 NeedsClean="yes"
 AS="N"
><t
 p="706.36 1136.30"
 BoundingBox="706.36 1124.63 716.47 1147.97"
 LabelSize="14"
 LabelJustification="Left"
 LabelAlignment="Below"
 LineStarts="2 3"
><s font="3" size="14" color="0" face="96">NH</s></t></n><n
 id="53259"
 p="720.77 1125.37"
 Z="7316"
 LabelSize="14"
 MarginWidth="1.19"
 Geometry="Tetrahedral"
 AS="R"
 BondOrdering="53318 53322 0 53351"
/><n
 id="53260"
 p="720.77 1114.57"
 Z="7317"
 LabelSize="14"
 MarginWidth="1.19"
 AS="N"
/><n
 id="53261"
 p="730.12 1109.18"
 Z="7318"
 LabelSize="14"
 MarginWidth="1.19"
 Element="8"
 NumHydrogens="1"
 NeedsClean="yes"
 AS="N"
><t
 p="724.67 1114.70"
 BoundingBox="724.67 1102.80 745.67 1114.85"
 LabelSize="14"
 LabelJustification="Left"
 LabelAlignment="Left"
><s font="3" size="14" color="0">OH</s></t></n><n
 id="53262"
 p="730.12 1141.58"
 Z="7319"
 LabelSize="14"
 MarginWidth="1.19"
 Element="8"
 NumHydrogens="0"
 NeedsClean="yes"
 AS="N"
><t
 p="724.67 1147.10"
 BoundingBox="724.67 1135.20 735.56 1147.25"
 LabelSize="14"
 LabelJustification="Left"
><s font="3" size="14" color="0" face="96">O</s></t></n><n
 id="53263"
 p="758.18 1125.37"
 Z="7325"
 LabelSize="14"
 MarginWidth="1.19"
 AS="N"
/><n
 id="53264"
 p="739.47 1125.37"
 Z="7326"
 LabelSize="14"
 MarginWidth="1.19"
 Element="7"
 NumHydrogens="1"
 NeedsClean="yes"
 AS="N"
><t
 p="734.41 1119.23"
 BoundingBox="734.41 1107.56 744.52 1130.89"
 LabelSize="14"
 LabelJustification="Left"
 LabelAlignment="Above"
 LineStarts="2 4"
><s font="3" size="14" color="0" face="96">NH</s></t></n><n
 id="53265"
 p="748.82 1130.78"
 Z="7327"
 LabelSize="14"
 MarginWidth="1.19"
 Geometry="Tetrahedral"
 AS="S"
 BondOrdering="53323 53326 53350 0"
/><n
 id="53266"
 p="748.82 1141.58"
 Z="7328"
 LabelSize="14"
 MarginWidth="1.19"
 AS="N"
/><n
 id="53267"
 p="758.18 1114.57"
 Z="7329"
 LabelSize="14"
 MarginWidth="1.19"
 Element="8"
 NumHydrogens="0"
 NeedsClean="yes"
 AS="N"
><t
 p="752.74 1120.10"
 BoundingBox="752.74 1108.20 763.63 1120.25"
 LabelSize="14"
 LabelJustification="Left"
><s font="3" size="14" color="0" face="96">O</s></t></n><n
 id="53268"
 p="767.53 1130.78"
 Z="7334"
 LabelSize="14"
 MarginWidth="1.19"
 Element="7"
 NumHydrogens="2"
 NeedsClean="yes"
 AS="N"
><t
 p="762.48 1136.30"
 BoundingBox="762.48 1124.63 788.54 1139.25"
 LabelSize="14"
 LabelJustification="Left"
 LabelAlignment="Left"
><s font="3" size="14" color="0" face="96">NH2</s></t></n><n
 id="53269"
 p="758.18 1146.97"
 Z="7336"
 LabelSize="14"
 MarginWidth="1.19"
 AS="N"
/><n
 id="53270"
 p="767.53 1141.58"
 Z="7337"
 LabelSize="14"
 MarginWidth="1.19"
 AS="N"
/><n
 id="53271"
 p="776.88 1146.97"
 Z="7338"
 LabelSize="14"
 MarginWidth="1.19"
 AS="N"
/><n
 id="53272"
 p="776.88 1157.77"
 Z="7339"
 LabelSize="14"
 MarginWidth="1.19"
 AS="N"
/><n
 id="53273"
 p="767.53 1163.17"
 Z="7340"
 LabelSize="14"
 MarginWidth="1.19"
 AS="N"
/><n
 id="53274"
 p="758.18 1157.77"
 Z="7341"
 LabelSize="14"
 MarginWidth="1.19"
 AS="N"
/><n
 id="53275"
 p="608.54 1114.57"
 Z="7348"
 LabelSize="14"
 MarginWidth="1.19"
 AS="N"
/><n
 id="53276"
 p="599.19 1109.18"
 Z="7349"
 LabelSize="14"
 MarginWidth="1.19"
 AS="N"
/><n
 id="53277"
 p="599.19 1098.38"
 Z="7351"
 LabelSize="14"
 MarginWidth="1.19"
 AS="N"
/><n
 id="53278"
 p="589.83 1092.97"
 Z="7353"
 LabelSize="14"
 MarginWidth="1.19"
 AS="N"
/><n
 id="53279"
 p="589.83 1082.17"
 Z="7355"
 color="18"
 LabelSize="14"
 MarginWidth="1.19"
 NodeType="Nickname"
 NeedsClean="yes"
 AS="N"
><fragment
 id="82252"
><n
 id="61817"
 p="589.83 1082.17"
 Z="6087"
 Element="7"
 NumHydrogens="0"
 NeedsClean="yes"
><t
 p="584.41 1088.07"
 BoundingBox="584.41 1075.53 595.25 1088.07"
 LabelJustification="Left"
><s font="3" size="15" color="0" face="97">N</s></t></n><n
 id="61818"
 p="580.49 1076.78"
 Z="6088"
 Element="7"
 NumHydrogens="0"
 Charge="1"
 NeedsClean="yes"
><t
 p="575.07 1082.68"
 BoundingBox="575.07 1068.22 592.48 1082.68"
 LabelJustification="Left"
 LabelAlignment="Left"
><s font="3" size="15" color="0" face="97">N+</s></t></n><n
 id="61819"
 p="571.15 1071.39"
 Z="6089"
 Element="7"
 NumHydrogens="0"
 Charge="-1"
 NeedsClean="yes"
><t
 p="581.57 1077.29"
 BoundingBox="566.99 1064.75 581.57 1077.29"
 LabelJustification="Right"
 Justification="Right"
 LabelAlignment="Right"
><s font="3" size="15" color="0" face="97">N-</s></t></n><n
 id="61820"
 p="589.83 1092.96"
 Z="6090"
 NodeType="ExternalConnectionPoint"
 ExternalConnectionNum="1"
/><b
 id="61821"
 Z="6091"
 B="61818"
 E="61819"
 Order="2"
/><b
 id="61822"
 Z="6092"
 B="61817"
 E="61818"
 Order="2"
/><b
 id="61823"
 Z="6093"
 B="61820"
 E="61817"
/></fragment><t
 p="584.77 1087.70"
 BoundingBox="584.77 1076.03 600.72 1090.80"
 color="18"
 LabelSize="14"
 LabelJustification="Left"
 LabelAlignment="Left"
><s font="3" size="14" color="18" face="96">N3</s></t></n><n
 id="53287"
 p="655.29 1141.58"
 Z="7358"
 LabelSize="14"
 MarginWidth="1.19"
 AS="N"
/><n
 id="53288"
 p="645.95 1157.77"
 Z="7360"
 LabelSize="14"
 MarginWidth="1.19"
 AS="N"
/><n
 id="53289"
 p="674.01 1109.18"
 Z="7362"
 LabelSize="14"
 MarginWidth="1.19"
 Element="8"
 NumHydrogens="1"
 NeedsClean="yes"
 AS="N"
><t
 p="668.56 1114.70"
 BoundingBox="668.56 1102.80 689.56 1114.85"
 LabelSize="14"
 LabelJustification="Left"
 LabelAlignment="Left"
><s font="3" size="14" color="0" face="96">OH</s></t></n><n
 id="53290"
 p="702.06 1157.77"
 Z="7364"
 LabelSize="14"
 MarginWidth="1.19"
 AS="N"
/><n
 id="53291"
 p="711.42 1163.17"
 Z="7366"
 LabelSize="14"
 MarginWidth="1.19"
 AS="N"
/><n
 id="53292"
 p="711.42 1173.97"
 Z="7368"
 LabelSize="14"
 MarginWidth="1.19"
 Element="7"
 NumHydrogens="2"
 NeedsClean="yes"
 AS="N"
><t
 p="706.36 1179.50"
 BoundingBox="706.36 1167.83 732.42 1182.45"
 LabelSize="14"
 LabelJustification="Left"
 LabelAlignment="Left"
><s font="3" size="14" color="0" face="96">NH2</s></t></n><n
 id="53293"
 p="589.83 1125.37"
 Z="7377"
 LabelSize="14"
 MarginWidth="1.19"
 AS="N"
/><n
 id="53294"
 p="571.13 1125.37"
 Z="7378"
 LabelSize="14"
 MarginWidth="1.19"
 Element="7"
 NumHydrogens="1"
 NeedsClean="yes"
 AS="N"
><t
 p="566.07 1119.23"
 BoundingBox="566.07 1107.56 576.18 1130.89"
 LabelSize="14"
 LabelJustification="Left"
 LabelAlignment="Above"
 LineStarts="2 4"
><s font="3" size="14" color="0" face="96">NH</s></t></n><n
 id="53295"
 p="580.48 1130.78"
 Z="7379"
 LabelSize="14"
 MarginWidth="1.19"
 Geometry="Tetrahedral"
 AS="S"
 BondOrdering="53353 53352 53354 0"
/><n
 id="53296"
 p="580.48 1141.58"
 Z="7380"
 LabelSize="14"
 MarginWidth="1.19"
 AS="N"
/><n
 id="53297"
 p="571.13 1146.97"
 Z="7381"
 LabelSize="14"
 MarginWidth="1.19"
 Element="8"
 NumHydrogens="1"
 NeedsClean="yes"
 AS="N"
><t
 p="576.57 1152.50"
 BoundingBox="555.57 1140.60 576.57 1152.65"
 LabelSize="14"
 LabelJustification="Right"
 Justification="Right"
 LabelAlignment="Right"
><s font="3" size="14" color="0">OH</s></t></n><n
 id="53298"
 p="589.83 1114.57"
 Z="7382"
 LabelSize="14"
 MarginWidth="1.19"
 Element="8"
 NumHydrogens="0"
 NeedsClean="yes"
 AS="N"
><t
 p="584.38 1120.10"
 BoundingBox="584.38 1108.20 595.27 1120.25"
 LabelSize="14"
 LabelJustification="Left"
><s font="3" size="14" color="0" face="96">O</s></t></n><n
 id="53299"
 p="561.77 1130.78"
 Z="7389"
 LabelSize="14"
 MarginWidth="1.19"
 AS="N"
/><n
 id="53300"
 p="561.77 1141.58"
 Z="7391"
 LabelSize="14"
 MarginWidth="1.19"
 Element="8"
 NumHydrogens="0"
 NeedsClean="yes"
 AS="N"
><t
 p="556.33 1147.10"
 BoundingBox="556.33 1135.20 567.22 1147.25"
 LabelSize="14"
 LabelJustification="Left"
><s font="3" size="14" color="0">O</s></t></n><n
 id="53301"
 p="552.42 1125.37"
 Z="7393"
 LabelSize="14"
 MarginWidth="1.19"
 AS="N"
/><b
 id="53302"
 Z="7281"
 LabelSize="14"
 HashSpacing="1.70"
 MarginWidth="1.19"
 LineWidth="0.60"
 BoldWidth="1.56"
 BondLength="10.80"
 B="53236"
 E="53237"
 BS="N"
/><b
 id="53303"
 Z="7282"
 LabelSize="14"
 HashSpacing="1.70"
 MarginWidth="1.19"
 LineWidth="0.60"
 BoldWidth="1.56"
 BondLength="10.80"
 B="53236"
 E="53239"
 Order="2"
 BS="N"
/><b
 id="53304"
 Z="7289"
 LabelSize="14"
 HashSpacing="1.70"
 MarginWidth="1.19"
 LineWidth="0.60"
 BoldWidth="1.56"
 BondLength="10.80"
 B="53240"
 E="53242"
 BS="N"
/><b
 id="53305"
 Z="7290"
 LabelSize="14"
 HashSpacing="1.70"
 MarginWidth="1.19"
 LineWidth="0.60"
 BoldWidth="1.56"
 BondLength="10.80"
 B="53243"
 E="53244"
 BS="N"
/><b
 id="53306"
 Z="7291"
 LabelSize="14"
 HashSpacing="1.70"
 MarginWidth="1.19"
 LineWidth="0.60"
 BoldWidth="1.56"
 BondLength="10.80"
 B="53240"
 E="53245"
 Order="2"
 BS="N"
/><b
 id="53307"
 Z="7292"
 LabelSize="14"
 HashSpacing="1.70"
 MarginWidth="1.19"
 LineWidth="0.60"
 BoldWidth="1.56"
 BondLength="10.80"
 B="53241"
 E="53236"
 BS="N"
/><b
 id="53308"
 Z="7293"
 LabelSize="14"
 HashSpacing="1.70"
 MarginWidth="1.19"
 LineWidth="0.60"
 BoldWidth="1.56"
 BondLength="10.80"
 B="53241"
 E="53242"
 BS="N"
/><b
 id="53309"
 Z="7299"
 LabelSize="14"
 HashSpacing="1.70"
 MarginWidth="1.19"
 LineWidth="0.60"
 BoldWidth="1.56"
 BondLength="10.80"
 B="53246"
 E="53248"
 BS="N"
/><b
 id="53310"
 Z="7300"
 LabelSize="14"
 HashSpacing="1.70"
 MarginWidth="1.19"
 LineWidth="0.60"
 BoldWidth="1.56"
 BondLength="10.80"
 B="53246"
 E="53250"
 Order="2"
 BS="N"
/><b
 id="53311"
 Z="7301"
 LabelSize="14"
 HashSpacing="1.70"
 MarginWidth="1.19"
 LineWidth="0.60"
 BoldWidth="1.56"
 BondLength="10.80"
 B="53247"
 E="53240"
 BS="N"
/><b
 id="53312"
 Z="7302"
 LabelSize="14"
 HashSpacing="1.70"
 MarginWidth="1.19"
 LineWidth="0.60"
 BoldWidth="1.56"
 BondLength="10.80"
 B="53247"
 E="53248"
 BS="N"
/><b
 id="53313"
 Z="7309"
 LabelSize="14"
 HashSpacing="1.70"
 MarginWidth="1.19"
 LineWidth="0.60"
 BoldWidth="1.56"
 BondLength="10.80"
 B="53251"
 E="53253"
 BS="N"
/><b
 id="53314"
 Z="7310"
 LabelSize="14"
 HashSpacing="1.70"
 MarginWidth="1.19"
 LineWidth="0.60"
 BoldWidth="1.56"
 BondLength="10.80"
 B="53254"
 E="53255"
 BS="N"
/><b
 id="53315"
 Z="7311"
 LabelSize="14"
 HashSpacing="1.70"
 MarginWidth="1.19"
 LineWidth="0.60"
 BoldWidth="1.56"
 BondLength="10.80"
 B="53251"
 E="53256"
 Order="2"
 BS="N"
/><b
 id="53316"
 Z="7312"
 LabelSize="14"
 HashSpacing="1.70"
 MarginWidth="1.19"
 LineWidth="0.60"
 BoldWidth="1.56"
 BondLength="10.80"
 B="53252"
 E="53253"
 BS="N"
/><b
 id="53317"
 Z="7313"
 LabelSize="14"
 HashSpacing="1.70"
 MarginWidth="1.19"
 LineWidth="0.60"
 BoldWidth="1.56"
 BondLength="10.80"
 B="53246"
 E="53252"
 BS="N"
/><b
 id="53318"
 Z="7320"
 LabelSize="14"
 HashSpacing="1.70"
 MarginWidth="1.19"
 LineWidth="0.60"
 BoldWidth="1.56"
 BondLength="10.80"
 B="53257"
 E="53259"
 BS="N"
/><b
 id="53319"
 Z="7321"
 LabelSize="14"
 HashSpacing="1.70"
 MarginWidth="1.19"
 LineWidth="0.60"
 BoldWidth="1.56"
 BondLength="10.80"
 B="53260"
 E="53261"
 BS="N"
/><b
 id="53320"
 Z="7322"
 LabelSize="14"
 HashSpacing="1.70"
 MarginWidth="1.19"
 LineWidth="0.60"
 BoldWidth="1.56"
 BondLength="10.80"
 B="53257"
 E="53262"
 Order="2"
 BS="N"
/><b
 id="53321"
 Z="7323"
 LabelSize="14"
 HashSpacing="1.70"
 MarginWidth="1.19"
 LineWidth="0.60"
 BoldWidth="1.56"
 BondLength="10.80"
 B="53258"
 E="53251"
 BS="N"
/><b
 id="53322"
 Z="7324"
 LabelSize="14"
 HashSpacing="1.70"
 MarginWidth="1.19"
 LineWidth="0.60"
 BoldWidth="1.56"
 BondLength="10.80"
 B="53259"
 E="53258"
 BS="N"
/><b
 id="53323"
 Z="7330"
 LabelSize="14"
 HashSpacing="1.70"
 MarginWidth="1.19"
 LineWidth="0.60"
 BoldWidth="1.56"
 BondLength="10.80"
 B="53263"
 E="53265"
 BS="N"
/><b
 id="53324"
 Z="7331"
 LabelSize="14"
 HashSpacing="1.70"
 MarginWidth="1.19"
 LineWidth="0.60"
 BoldWidth="1.56"
 BondLength="10.80"
 B="53263"
 E="53267"
 Order="2"
 BS="N"
/><b
 id="53325"
 Z="7332"
 LabelSize="14"
 HashSpacing="1.70"
 MarginWidth="1.19"
 LineWidth="0.60"
 BoldWidth="1.56"
 BondLength="10.80"
 B="53257"
 E="53264"
 BS="N"
/><b
 id="53326"
 Z="7333"
 LabelSize="14"
 HashSpacing="1.70"
 MarginWidth="1.19"
 LineWidth="0.60"
 BoldWidth="1.56"
 BondLength="10.80"
 B="53264"
 E="53265"
 BS="N"
/><b
 id="53327"
 Z="7335"
 LabelSize="14"
 HashSpacing="1.70"
 MarginWidth="1.19"
 LineWidth="0.60"
 BoldWidth="1.56"
 BondLength="10.80"
 B="53263"
 E="53268"
 BS="N"
/><b
 id="53328"
 Z="7342"
 LabelSize="14"
 HashSpacing="1.70"
 MarginWidth="1.19"
 LineWidth="0.60"
 BoldWidth="1.56"
 BondLength="10.80"
 B="53269"
 E="53270"
 BS="N"
/><b
 id="53329"
 Z="7343"
 LabelSize="14"
 HashSpacing="1.70"
 MarginWidth="1.19"
 LineWidth="0.60"
 BoldWidth="1.56"
 BondLength="10.80"
 B="53270"
 E="53271"
 Order="2"
 BS="N"
 BondCircularOrdering="0 53328 53330 0"
/><b
 id="53330"
 Z="7344"
 LabelSize="14"
 HashSpacing="1.70"
 MarginWidth="1.19"
 LineWidth="0.60"
 BoldWidth="1.56"
 BondLength="10.80"
 B="53271"
 E="53272"
 BS="N"
/><b
 id="53331"
 Z="7345"
 LabelSize="14"
 HashSpacing="1.70"
 MarginWidth="1.19"
 LineWidth="0.60"
 BoldWidth="1.56"
 BondLength="10.80"
 B="53272"
 E="53273"
 Order="2"
 BS="N"
 BondCircularOrdering="0 53330 53332 0"
/><b
 id="53332"
 Z="7346"
 LabelSize="14"
 HashSpacing="1.70"
 MarginWidth="1.19"
 LineWidth="0.60"
 BoldWidth="1.56"
 BondLength="10.80"
 B="53273"
 E="53274"
 BS="N"
/><b
 id="53333"
 Z="7347"
 LabelSize="14"
 HashSpacing="1.70"
 MarginWidth="1.19"
 LineWidth="0.60"
 BoldWidth="1.56"
 BondLength="10.80"
 B="53269"
 E="53274"
 Order="2"
 BS="N"
 BondCircularOrdering="53328 53345 0 53332"
/><b
 id="53334"
 Z="7350"
 LabelSize="14"
 HashSpacing="1.70"
 MarginWidth="1.19"
 LineWidth="0.60"
 BoldWidth="1.56"
 BondLength="10.80"
 B="53275"
 E="53276"
 BS="N"
/><b
 id="53335"
 Z="7352"
 LabelSize="14"
 HashSpacing="1.70"
 MarginWidth="1.19"
 LineWidth="0.60"
 BoldWidth="1.56"
 BondLength="10.80"
 B="53276"
 E="53277"
 BS="N"
/><b
 id="53336"
 Z="7354"
 LabelSize="14"
 HashSpacing="1.70"
 MarginWidth="1.19"
 LineWidth="0.60"
 BoldWidth="1.56"
 BondLength="10.80"
 B="53277"
 E="53278"
 BS="N"
/><b
 id="53337"
 Z="7356"
 LabelSize="14"
 HashSpacing="1.70"
 MarginWidth="1.19"
 LineWidth="0.60"
 BoldWidth="1.56"
 BondLength="10.80"
 B="53278"
 E="53279"
 BS="N"
/><b
 id="53338"
 Z="7357"
 LabelSize="14"
 HashSpacing="1.70"
 MarginWidth="1.19"
 LineWidth="0.60"
 BoldWidth="1.56"
 BondLength="10.80"
 B="53238"
 E="53237"
 BS="N"
/><b
 id="53339"
 Z="7359"
 LabelSize="14"
 HashSpacing="1.70"
 MarginWidth="1.19"
 LineWidth="0.60"
 BoldWidth="1.56"
 BondLength="10.80"
 B="53244"
 E="53287"
 BS="N"
/><b
 id="53340"
 Z="7361"
 LabelSize="14"
 HashSpacing="1.70"
 MarginWidth="1.19"
 LineWidth="0.60"
 BoldWidth="1.56"
 BondLength="10.80"
 B="53244"
 E="53288"
 BS="N"
/><b
 id="53341"
 Z="7363"
 LabelSize="14"
 HashSpacing="1.70"
 MarginWidth="1.19"
 LineWidth="0.60"
 BoldWidth="1.56"
 BondLength="10.80"
 B="53249"
 E="53289"
 BS="N"
/><b
 id="53342"
 Z="7365"
 LabelSize="14"
 HashSpacing="1.70"
 MarginWidth="1.19"
 LineWidth="0.60"
 BoldWidth="1.56"
 BondLength="10.80"
 B="53255"
 E="53290"
 BS="N"
/><b
 id="53343"
 Z="7367"
 LabelSize="14"
 HashSpacing="1.70"
 MarginWidth="1.19"
 LineWidth="0.60"
 BoldWidth="1.56"
 BondLength="10.80"
 B="53290"
 E="53291"
 BS="N"
/><b
 id="53344"
 Z="7369"
 LabelSize="14"
 HashSpacing="1.70"
 MarginWidth="1.19"
 LineWidth="0.60"
 BoldWidth="1.56"
 BondLength="10.80"
 B="53291"
 E="53292"
 BS="N"
/><b
 id="53345"
 Z="7370"
 LabelSize="14"
 HashSpacing="1.70"
 MarginWidth="1.19"
 LineWidth="0.60"
 BoldWidth="1.56"
 BondLength="10.80"
 B="53266"
 E="53269"
 BS="N"
/><b
 id="53346"
 Z="7371"
 LabelSize="14"
 HashSpacing="1.70"
 MarginWidth="1.19"
 LineWidth="0.60"
 BoldWidth="1.56"
 BondLength="10.80"
 B="53237"
 E="53275"
 Display="Bold"
 BS="N"
/><b
 id="53347"
 Z="7372"
 LabelSize="14"
 HashSpacing="1.70"
 MarginWidth="1.19"
 LineWidth="0.60"
 BoldWidth="1.56"
 BondLength="10.80"
 B="53242"
 E="53243"
 Display="Hash"
 BS="N"
/><b
 id="53348"
 Z="7373"
 LabelSize="14"
 HashSpacing="1.70"
 MarginWidth="1.19"
 LineWidth="0.60"
 BoldWidth="1.56"
 BondLength="10.80"
 B="53248"
 E="53249"
 Display="Bold"
 BS="N"
/><b
 id="53349"
 Z="7374"
 LabelSize="14"
 HashSpacing="1.70"
 MarginWidth="1.19"
 LineWidth="0.60"
 BoldWidth="1.56"
 BondLength="10.80"
 B="53253"
 E="53254"
 Display="Hash"
 BS="N"
/><b
 id="53350"
 Z="7375"
 LabelSize="14"
 HashSpacing="1.70"
 MarginWidth="1.19"
 LineWidth="0.60"
 BoldWidth="1.56"
 BondLength="10.80"
 B="53265"
 E="53266"
 Display="Hash"
 BS="N"
/><b
 id="53351"
 Z="7376"
 LabelSize="14"
 HashSpacing="1.70"
 MarginWidth="1.19"
 LineWidth="0.60"
 BoldWidth="1.56"
 BondLength="10.80"
 B="53259"
 E="53260"
 Display="Hash"
 BS="N"
/><b
 id="53352"
 Z="7383"
 LabelSize="14"
 HashSpacing="1.70"
 MarginWidth="1.19"
 LineWidth="0.60"
 BoldWidth="1.56"
 BondLength="10.80"
 B="53295"
 E="53294"
 Display="Hash"
 BS="N"
/><b
 id="53353"
 Z="7384"
 LabelSize="14"
 HashSpacing="1.70"
 MarginWidth="1.19"
 LineWidth="0.60"
 BoldWidth="1.56"
 BondLength="10.80"
 B="53293"
 E="53295"
 BS="N"
/><b
 id="53354"
 Z="7385"
 LabelSize="14"
 HashSpacing="1.70"
 MarginWidth="1.19"
 LineWidth="0.60"
 BoldWidth="1.56"
 BondLength="10.80"
 B="53295"
 E="53296"
 BS="N"
/><b
 id="53355"
 Z="7386"
 LabelSize="14"
 HashSpacing="1.70"
 MarginWidth="1.19"
 LineWidth="0.60"
 BoldWidth="1.56"
 BondLength="10.80"
 B="53296"
 E="53297"
 BS="N"
/><b
 id="53356"
 Z="7387"
 LabelSize="14"
 HashSpacing="1.70"
 MarginWidth="1.19"
 LineWidth="0.60"
 BoldWidth="1.56"
 BondLength="10.80"
 B="53293"
 E="53298"
 Order="2"
 BS="N"
/><b
 id="53357"
 Z="7388"
 LabelSize="14"
 HashSpacing="1.70"
 MarginWidth="1.19"
 LineWidth="0.60"
 BoldWidth="1.56"
 BondLength="10.80"
 B="53293"
 E="53238"
 BS="N"
/><b
 id="53358"
 Z="7390"
 LabelSize="14"
 HashSpacing="1.70"
 MarginWidth="1.19"
 LineWidth="0.60"
 BoldWidth="1.56"
 BondLength="10.80"
 B="53294"
 E="53299"
 BS="N"
/><b
 id="53359"
 Z="7392"
 LabelSize="14"
 HashSpacing="1.70"
 MarginWidth="1.19"
 LineWidth="0.60"
 BoldWidth="1.56"
 BondLength="10.80"
 B="53299"
 E="53300"
 Order="2"
 DoublePosition="Center"
 BS="N"
/><b
 id="53360"
 Z="7394"
 LabelSize="14"
 HashSpacing="1.70"
 MarginWidth="1.19"
 LineWidth="0.60"
 BoldWidth="1.56"
 BondLength="10.80"
 B="53299"
 E="53301"
 BS="N"
/></fragment><fragment
 id="61829"
 BoundingBox="167.17 172.54 375.09 280.24"
 Z="7453"
><n
 id="61830"
 p="204.67 228.64"
 Z="7452"
 LabelSize="14"
 MarginWidth="1.19"
 AS="N"
/><n
 id="61831"
 p="195.33 223.24"
 Z="7454"
 LabelSize="14"
 MarginWidth="1.19"
 Geometry="Tetrahedral"
 AS="S"
 BondOrdering="61891 61927 61938 0"
><objecttag
 TagType="Unknown"
 Visible="no"
 Name="stereo"
><t
 p="208.01 2282.92"
 BoundingBox="208.01 2279.07 214.01 2283.87"
 Visible="no"
 IgnoreWarnings="yes"
 LabelSize="6"
 CaptionLineHeight="variable"
><s font="3" size="4.5" color="0">(S)</s></t></objecttag></n><n
 id="61832"
 p="185.99 228.64"
 Z="7455"
 LabelSize="14"
 MarginWidth="1.19"
 Element="7"
 NumHydrogens="1"
 NeedsClean="yes"
 AS="N"
><t
 p="180.93 234.16"
 BoundingBox="180.93 222.49 191.05 245.83"
 LabelSize="14"
 LabelJustification="Left"
 LabelAlignment="Below"
 LineStarts="2 3"
><s font="3" size="14" color="0" face="96">NH</s></t></n><n
 id="61833"
 p="204.67 239.42"
 Z="7456"
 LabelSize="14"
 MarginWidth="1.19"
 Element="8"
 NumHydrogens="0"
 NeedsClean="yes"
 AS="N"
><t
 p="199.23 244.94"
 BoundingBox="199.23 233.04 210.12 245.09"
 LabelSize="14"
 LabelJustification="Left"
><s font="3" size="14" color="0" face="96">O</s></t></n><n
 id="61834"
 p="232.69 223.24"
 Z="7459"
 LabelSize="14"
 MarginWidth="1.19"
 AS="N"
/><n
 id="61835"
 p="214.01 223.24"
 Z="7460"
 LabelSize="14"
 MarginWidth="1.19"
 Element="7"
 NumHydrogens="1"
 NeedsClean="yes"
 AS="N"
><t
 p="208.95 217.10"
 BoundingBox="208.95 205.44 219.06 228.77"
 LabelSize="14"
 LabelJustification="Left"
 LabelAlignment="Above"
 LineStarts="2 4"
><s font="3" size="14" color="0" face="96">NH</s></t></n><n
 id="61836"
 p="223.35 228.64"
 Z="7461"
 LabelSize="14"
 MarginWidth="1.19"
 Geometry="Tetrahedral"
 AS="S"
 BondOrdering="61893 61897 61939 0"
><objecttag
 TagType="Unknown"
 Visible="no"
 Name="stereo"
><t
 p="260.23 2272.87"
 BoundingBox="260.23 2269.02 266.23 2273.82"
 Visible="no"
 IgnoreWarnings="yes"
 LabelSize="6"
 CaptionLineHeight="variable"
><s font="3" size="4.5" color="0">(S)</s></t></objecttag></n><n
 id="61837"
 p="223.35 239.42"
 Z="7462"
 LabelSize="14"
 MarginWidth="1.19"
 AS="N"
/><n
 id="61838"
 p="232.69 244.81"
 Z="7463"
 LabelSize="14"
 MarginWidth="1.19"
 AS="N"
/><n
 id="61839"
 p="232.69 212.46"
 Z="7464"
 LabelSize="14"
 MarginWidth="1.19"
 Element="8"
 NumHydrogens="0"
 NeedsClean="yes"
 AS="N"
><t
 p="227.24 217.99"
 BoundingBox="227.24 206.09 238.13 218.14"
 LabelSize="14"
 LabelJustification="Left"
><s font="3" size="14" color="0" face="96">O</s></t></n><n
 id="61840"
 p="260.70 228.64"
 Z="7470"
 LabelSize="14"
 MarginWidth="1.19"
 AS="N"
/><n
 id="61841"
 p="242.02 228.64"
 Z="7471"
 LabelSize="14"
 MarginWidth="1.19"
 Element="7"
 NumHydrogens="1"
 NeedsClean="yes"
 AS="N"
><t
 p="236.97 234.16"
 BoundingBox="236.97 222.49 247.08 245.83"
 LabelSize="14"
 LabelJustification="Left"
 LabelAlignment="Below"
 LineStarts="2 3"
><s font="3" size="14" color="0" face="96">NH</s></t></n><n
 id="61842"
 p="251.36 223.24"
 Z="7472"
 LabelSize="14"
 MarginWidth="1.19"
 Geometry="Tetrahedral"
 AS="S"
 BondOrdering="61898 61901 61940 0"
><objecttag
 TagType="Unknown"
 Visible="no"
 Name="stereo"
><t
 p="312.45 2282.92"
 BoundingBox="312.45 2279.07 318.45 2283.87"
 Visible="no"
 IgnoreWarnings="yes"
 LabelSize="6"
 CaptionLineHeight="variable"
><s font="3" size="4.5" color="0">(S)</s></t></objecttag></n><n
 id="61843"
 p="251.36 212.46"
 Z="7473"
 LabelSize="14"
 MarginWidth="1.19"
 AS="N"
/><n
 id="61844"
 p="260.70 239.42"
 Z="7474"
 LabelSize="14"
 MarginWidth="1.19"
 Element="8"
 NumHydrogens="0"
 NeedsClean="yes"
 AS="N"
><t
 p="255.26 244.94"
 BoundingBox="255.26 233.04 266.15 245.09"
 LabelSize="14"
 LabelJustification="Left"
><s font="3" size="14" color="0" face="96">O</s></t></n><n
 id="61845"
 p="288.72 223.24"
 Z="7479"
 LabelSize="14"
 MarginWidth="1.19"
 AS="N"
/><n
 id="61846"
 p="270.04 223.24"
 Z="7480"
 LabelSize="14"
 MarginWidth="1.19"
 Element="7"
 NumHydrogens="1"
 NeedsClean="yes"
 AS="N"
><t
 p="264.98 217.10"
 BoundingBox="264.98 205.44 275.09 228.77"
 LabelSize="14"
 LabelJustification="Left"
 LabelAlignment="Above"
 LineStarts="2 4"
><s font="3" size="14" color="0" face="96">NH</s></t></n><n
 id="61847"
 p="279.38 228.64"
 Z="7481"
 LabelSize="14"
 MarginWidth="1.19"
 Geometry="Tetrahedral"
 AS="S"
 BondOrdering="61902 61905 61941 0"
><objecttag
 TagType="Unknown"
 Visible="no"
 Name="stereo"
><t
 p="364.67 2272.87"
 BoundingBox="364.67 2269.02 370.67 2273.82"
 Visible="no"
 IgnoreWarnings="yes"
 LabelSize="6"
 CaptionLineHeight="variable"
><s font="3" size="4.5" color="0">(S)</s></t></objecttag></n><n
 id="61848"
 p="279.38 239.42"
 Z="7482"
 LabelSize="14"
 MarginWidth="1.19"
 AS="N"
/><n
 id="61849"
 p="288.72 244.81"
 Z="7483"
 LabelSize="14"
 MarginWidth="1.19"
 AS="N"
/><n
 id="61850"
 p="288.72 212.46"
 Z="7484"
 LabelSize="14"
 MarginWidth="1.19"
 Element="8"
 NumHydrogens="0"
 NeedsClean="yes"
 AS="N"
><t
 p="283.27 217.99"
 BoundingBox="283.27 206.09 294.16 218.14"
 LabelSize="14"
 LabelJustification="Left"
><s font="3" size="14" color="0" face="96">O</s></t></n><n
 id="61851"
 p="316.73 228.64"
 Z="7490"
 LabelSize="14"
 MarginWidth="1.19"
 AS="N"
/><n
 id="61852"
 p="298.06 228.64"
 Z="7491"
 LabelSize="14"
 MarginWidth="1.19"
 Element="7"
 NumHydrogens="1"
 NeedsClean="yes"
 AS="N"
><t
 p="293 234.16"
 BoundingBox="293 222.49 303.11 245.83"
 LabelSize="14"
 LabelJustification="Left"
 LabelAlignment="Below"
 LineStarts="2 3"
><s font="3" size="14" color="0" face="96">NH</s></t></n><n
 id="61853"
 p="307.39 223.24"
 Z="7492"
 LabelSize="14"
 MarginWidth="1.19"
 Geometry="Tetrahedral"
 AS="S"
 BondOrdering="61907 61911 61942 0"
><objecttag
 TagType="Unknown"
 Visible="no"
 Name="stereo"
><t
 p="416.89 2282.92"
 BoundingBox="416.89 2279.07 422.89 2283.87"
 Visible="no"
 IgnoreWarnings="yes"
 LabelSize="6"
 CaptionLineHeight="variable"
><s font="3" size="4.5" color="0">(S)</s></t></objecttag></n><n
 id="61854"
 p="307.39 212.46"
 Z="7493"
 LabelSize="14"
 MarginWidth="1.19"
 AS="N"
/><n
 id="61855"
 p="316.73 207.07"
 Z="7494"
 LabelSize="14"
 MarginWidth="1.19"
 Element="8"
 NumHydrogens="1"
 NeedsClean="yes"
 AS="N"
><t
 p="311.29 212.59"
 BoundingBox="311.29 200.69 332.29 212.74"
 LabelSize="14"
 LabelJustification="Left"
 LabelAlignment="Left"
><s font="3" size="14" color="0" face="96">OH</s></t></n><n
 id="61856"
 p="316.73 239.42"
 Z="7495"
 LabelSize="14"
 MarginWidth="1.19"
 Element="8"
 NumHydrogens="0"
 NeedsClean="yes"
 AS="N"
><t
 p="311.29 244.94"
 BoundingBox="311.29 233.04 322.18 245.09"
 LabelSize="14"
 LabelJustification="Left"
><s font="3" size="14" color="0" face="96">O</s></t></n><n
 id="61857"
 p="344.75 223.24"
 Z="7501"
 LabelSize="14"
 MarginWidth="1.19"
 AS="N"
/><n
 id="61858"
 p="326.07 223.24"
 Z="7502"
 LabelSize="14"
 MarginWidth="1.19"
 Element="7"
 NumHydrogens="1"
 NeedsClean="yes"
 AS="N"
><t
 p="321.02 217.10"
 BoundingBox="321.02 205.44 331.13 228.77"
 LabelSize="14"
 LabelJustification="Left"
 LabelAlignment="Above"
 LineStarts="2 4"
><s font="3" size="14" color="0" face="96">NH</s></t></n><n
 id="61859"
 p="335.41 228.64"
 Z="7503"
 LabelSize="14"
 MarginWidth="1.19"
 Geometry="Tetrahedral"
 AS="S"
 BondOrdering="61912 61915 61943 0"
><objecttag
 TagType="Unknown"
 Visible="no"
 Name="stereo"
><t
 p="469.11 2272.87"
 BoundingBox="469.11 2269.02 475.11 2273.82"
 Visible="no"
 IgnoreWarnings="yes"
 LabelSize="6"
 CaptionLineHeight="variable"
><s font="3" size="4.5" color="0">(S)</s></t></objecttag></n><n
 id="61860"
 p="335.41 239.42"
 Z="7504"
 LabelSize="14"
 MarginWidth="1.19"
 AS="N"
/><n
 id="61861"
 p="344.75 212.46"
 Z="7505"
 LabelSize="14"
 MarginWidth="1.19"
 Element="8"
 NumHydrogens="0"
 NeedsClean="yes"
 AS="N"
><t
 p="339.30 217.99"
 BoundingBox="339.30 206.09 350.19 218.14"
 LabelSize="14"
 LabelJustification="Left"
><s font="3" size="14" color="0" face="96">O</s></t></n><n
 id="61862"
 p="354.09 228.64"
 Z="7510"
 LabelSize="14"
 MarginWidth="1.19"
 Element="7"
 NumHydrogens="2"
 NeedsClean="yes"
 AS="N"
><t
 p="349.03 234.16"
 BoundingBox="349.03 222.49 375.09 237.11"
 LabelSize="14"
 LabelJustification="Left"
 LabelAlignment="Left"
><s font="3" size="14" color="0" face="96">NH2</s></t></n><n
 id="61863"
 p="344.75 244.81"
 Z="7512"
 LabelSize="14"
 MarginWidth="1.19"
 AS="N"
/><n
 id="61864"
 p="354.09 239.42"
 Z="7513"
 LabelSize="14"
 MarginWidth="1.19"
 AS="N"
/><n
 id="61865"
 p="363.43 244.81"
 Z="7514"
 LabelSize="14"
 MarginWidth="1.19"
 AS="N"
/><n
 id="61866"
 p="363.43 255.59"
 Z="7515"
 LabelSize="14"
 MarginWidth="1.19"
 AS="N"
/><n
 id="61867"
 p="354.09 260.99"
 Z="7516"
 LabelSize="14"
 MarginWidth="1.19"
 AS="N"
/><n
 id="61868"
 p="344.75 255.59"
 Z="7517"
 LabelSize="14"
 MarginWidth="1.19"
 AS="N"
/><n
 id="61869"
 p="195.33 212.46"
 Z="7524"
 LabelSize="14"
 MarginWidth="1.19"
 AS="N"
/><n
 id="61870"
 p="185.99 207.07"
 Z="7525"
 LabelSize="14"
 MarginWidth="1.19"
 AS="N"
/><n
 id="61871"
 p="185.99 196.29"
 Z="7527"
 LabelSize="14"
 MarginWidth="1.19"
 AS="N"
/><n
 id="61872"
 p="176.65 190.89"
 Z="7529"
 LabelSize="14"
 MarginWidth="1.19"
 AS="N"
/><n
 id="61873"
 p="176.65 178.68"
 Z="7531"
 color="18"
 LabelSize="14"
 MarginWidth="1.19"
 NodeType="Nickname"
 NeedsClean="yes"
 AS="N"
><fragment
 id="82253"
><n
 id="61875"
 p="176.65 178.68"
 Z="7396"
 Element="7"
 NumHydrogens="0"
 NeedsClean="yes"
><t
 p="171.23 184.58"
 BoundingBox="171.23 172.04 182.07 184.58"
 LabelJustification="Left"
><s font="3" size="15" color="0" face="97">N</s></t></n><n
 id="61876"
 p="167.31 173.29"
 Z="7397"
 Element="7"
 NumHydrogens="0"
 Charge="1"
 NeedsClean="yes"
><t
 p="161.89 179.19"
 BoundingBox="161.89 164.72 179.30 179.19"
 LabelJustification="Left"
 LabelAlignment="Left"
><s font="3" size="15" color="0" face="97">N+</s></t></n><n
 id="61877"
 p="157.97 167.89"
 Z="7398"
 Element="7"
 NumHydrogens="0"
 Charge="-1"
 NeedsClean="yes"
><t
 p="168.38 173.79"
 BoundingBox="153.80 161.25 168.38 173.79"
 LabelJustification="Right"
 Justification="Right"
 LabelAlignment="Right"
><s font="3" size="15" color="0" face="97">N-</s></t></n><n
 id="61878"
 p="176.65 189.46"
 Z="7399"
 NodeType="ExternalConnectionPoint"
 ExternalConnectionNum="1"
/><b
 id="61879"
 Z="7400"
 B="61876"
 E="61877"
 Order="2"
/><b
 id="61880"
 Z="7401"
 B="61875"
 E="61876"
 Order="2"
/><b
 id="61881"
 Z="7402"
 B="61878"
 E="61875"
/></fragment><t
 p="171.59 184.20"
 BoundingBox="171.59 172.54 187.54 187.30"
 color="18"
 LabelSize="14"
 LabelJustification="Left"
 LabelAlignment="Left"
><s font="3" size="14" color="18" face="96">N3</s></t></n><n
 id="61882"
 p="176.65 223.24"
 Z="7534"
 LabelSize="14"
 MarginWidth="1.19"
 AS="N"
/><n
 id="61883"
 p="176.65 212.46"
 Z="7536"
 LabelSize="14"
 MarginWidth="1.19"
 Element="8"
 NumHydrogens="0"
 NeedsClean="yes"
 AS="N"
><t
 p="171.20 217.99"
 BoundingBox="171.20 206.09 182.09 218.14"
 LabelSize="14"
 LabelJustification="Left"
><s font="3" size="14" color="0" face="96">O</s></t></n><n
 id="61884"
 p="167.31 228.64"
 Z="7538"
 LabelSize="14"
 MarginWidth="1.19"
 AS="N"
/><n
 id="61885"
 p="242.02 239.42"
 Z="7540"
 LabelSize="14"
 MarginWidth="1.19"
 AS="N"
/><n
 id="61886"
 p="232.69 255.59"
 Z="7542"
 LabelSize="14"
 MarginWidth="1.19"
 AS="N"
/><n
 id="61887"
 p="260.73 207.05"
 Z="7544"
 LabelSize="14"
 MarginWidth="1.19"
 Element="8"
 NumHydrogens="1"
 NeedsClean="yes"
 AS="N"
><t
 p="255.28 212.58"
 BoundingBox="255.28 200.68 276.28 212.73"
 LabelSize="14"
 LabelJustification="Left"
 LabelAlignment="Left"
><s font="3" size="14" color="0" face="96">OH</s></t></n><n
 id="61888"
 p="288.72 255.59"
 Z="7546"
 LabelSize="14"
 MarginWidth="1.19"
 AS="N"
/><n
 id="61889"
 p="298.06 260.99"
 Z="7548"
 LabelSize="14"
 MarginWidth="1.19"
 AS="N"
/><n
 id="61890"
 p="298.06 271.77"
 Z="7550"
 LabelSize="14"
 MarginWidth="1.19"
 Element="7"
 NumHydrogens="2"
 NeedsClean="yes"
 AS="N"
><t
 p="293 277.29"
 BoundingBox="293 265.63 319.06 280.24"
 LabelSize="14"
 LabelJustification="Left"
 LabelAlignment="Left"
><s font="3" size="14" color="0" face="96">NH2</s></t></n><b
 id="61891"
 Z="7457"
 LabelSize="14"
 HashSpacing="1.70"
 MarginWidth="1.19"
 LineWidth="0.60"
 BoldWidth="1.56"
 BondLength="10.80"
 B="61830"
 E="61831"
 BS="N"
/><b
 id="61892"
 Z="7458"
 LabelSize="14"
 HashSpacing="1.70"
 MarginWidth="1.19"
 LineWidth="0.60"
 BoldWidth="1.56"
 BondLength="10.80"
 B="61830"
 E="61833"
 Order="2"
 BS="N"
/><b
 id="61893"
 Z="7465"
 LabelSize="14"
 HashSpacing="1.70"
 MarginWidth="1.19"
 LineWidth="0.60"
 BoldWidth="1.56"
 BondLength="10.80"
 B="61834"
 E="61836"
 BS="N"
/><b
 id="61894"
 Z="7466"
 LabelSize="14"
 HashSpacing="1.70"
 MarginWidth="1.19"
 LineWidth="0.60"
 BoldWidth="1.56"
 BondLength="10.80"
 B="61837"
 E="61838"
 BS="N"
/><b
 id="61895"
 Z="7467"
 LabelSize="14"
 HashSpacing="1.70"
 MarginWidth="1.19"
 LineWidth="0.60"
 BoldWidth="1.56"
 BondLength="10.80"
 B="61834"
 E="61839"
 Order="2"
 BS="N"
/><b
 id="61896"
 Z="7468"
 LabelSize="14"
 HashSpacing="1.70"
 MarginWidth="1.19"
 LineWidth="0.60"
 BoldWidth="1.56"
 BondLength="10.80"
 B="61835"
 E="61830"
 BS="N"
/><b
 id="61897"
 Z="7469"
 LabelSize="14"
 HashSpacing="1.70"
 MarginWidth="1.19"
 LineWidth="0.60"
 BoldWidth="1.56"
 BondLength="10.80"
 B="61835"
 E="61836"
 BS="N"
/><b
 id="61898"
 Z="7475"
 LabelSize="14"
 HashSpacing="1.70"
 MarginWidth="1.19"
 LineWidth="0.60"
 BoldWidth="1.56"
 BondLength="10.80"
 B="61840"
 E="61842"
 BS="N"
/><b
 id="61899"
 Z="7476"
 LabelSize="14"
 HashSpacing="1.70"
 MarginWidth="1.19"
 LineWidth="0.60"
 BoldWidth="1.56"
 BondLength="10.80"
 B="61840"
 E="61844"
 Order="2"
 BS="N"
/><b
 id="61900"
 Z="7477"
 LabelSize="14"
 HashSpacing="1.70"
 MarginWidth="1.19"
 LineWidth="0.60"
 BoldWidth="1.56"
 BondLength="10.80"
 B="61841"
 E="61834"
 BS="N"
/><b
 id="61901"
 Z="7478"
 LabelSize="14"
 HashSpacing="1.70"
 MarginWidth="1.19"
 LineWidth="0.60"
 BoldWidth="1.56"
 BondLength="10.80"
 B="61841"
 E="61842"
 BS="N"
/><b
 id="61902"
 Z="7485"
 LabelSize="14"
 HashSpacing="1.70"
 MarginWidth="1.19"
 LineWidth="0.60"
 BoldWidth="1.56"
 BondLength="10.80"
 B="61845"
 E="61847"
 BS="N"
/><b
 id="61903"
 Z="7486"
 LabelSize="14"
 HashSpacing="1.70"
 MarginWidth="1.19"
 LineWidth="0.60"
 BoldWidth="1.56"
 BondLength="10.80"
 B="61848"
 E="61849"
 BS="N"
/><b
 id="61904"
 Z="7487"
 LabelSize="14"
 HashSpacing="1.70"
 MarginWidth="1.19"
 LineWidth="0.60"
 BoldWidth="1.56"
 BondLength="10.80"
 B="61845"
 E="61850"
 Order="2"
 BS="N"
/><b
 id="61905"
 Z="7488"
 LabelSize="14"
 HashSpacing="1.70"
 MarginWidth="1.19"
 LineWidth="0.60"
 BoldWidth="1.56"
 BondLength="10.80"
 B="61846"
 E="61847"
 BS="N"
/><b
 id="61906"
 Z="7489"
 LabelSize="14"
 HashSpacing="1.70"
 MarginWidth="1.19"
 LineWidth="0.60"
 BoldWidth="1.56"
 BondLength="10.80"
 B="61840"
 E="61846"
 BS="N"
/><b
 id="61907"
 Z="7496"
 LabelSize="14"
 HashSpacing="1.70"
 MarginWidth="1.19"
 LineWidth="0.60"
 BoldWidth="1.56"
 BondLength="10.80"
 B="61851"
 E="61853"
 BS="N"
/><b
 id="61908"
 Z="7497"
 LabelSize="14"
 HashSpacing="1.70"
 MarginWidth="1.19"
 LineWidth="0.60"
 BoldWidth="1.56"
 BondLength="10.80"
 B="61854"
 E="61855"
 BS="N"
/><b
 id="61909"
 Z="7498"
 LabelSize="14"
 HashSpacing="1.70"
 MarginWidth="1.19"
 LineWidth="0.60"
 BoldWidth="1.56"
 BondLength="10.80"
 B="61851"
 E="61856"
 Order="2"
 BS="N"
/><b
 id="61910"
 Z="7499"
 LabelSize="14"
 HashSpacing="1.70"
 MarginWidth="1.19"
 LineWidth="0.60"
 BoldWidth="1.56"
 BondLength="10.80"
 B="61852"
 E="61845"
 BS="N"
/><b
 id="61911"
 Z="7500"
 LabelSize="14"
 HashSpacing="1.70"
 MarginWidth="1.19"
 LineWidth="0.60"
 BoldWidth="1.56"
 BondLength="10.80"
 B="61853"
 E="61852"
 BS="N"
/><b
 id="61912"
 Z="7506"
 LabelSize="14"
 HashSpacing="1.70"
 MarginWidth="1.19"
 LineWidth="0.60"
 BoldWidth="1.56"
 BondLength="10.80"
 B="61857"
 E="61859"
 BS="N"
/><b
 id="61913"
 Z="7507"
 LabelSize="14"
 HashSpacing="1.70"
 MarginWidth="1.19"
 LineWidth="0.60"
 BoldWidth="1.56"
 BondLength="10.80"
 B="61857"
 E="61861"
 Order="2"
 BS="N"
/><b
 id="61914"
 Z="7508"
 LabelSize="14"
 HashSpacing="1.70"
 MarginWidth="1.19"
 LineWidth="0.60"
 BoldWidth="1.56"
 BondLength="10.80"
 B="61851"
 E="61858"
 BS="N"
/><b
 id="61915"
 Z="7509"
 LabelSize="14"
 HashSpacing="1.70"
 MarginWidth="1.19"
 LineWidth="0.60"
 BoldWidth="1.56"
 BondLength="10.80"
 B="61858"
 E="61859"
 BS="N"
/><b
 id="61916"
 Z="7511"
 LabelSize="14"
 HashSpacing="1.70"
 MarginWidth="1.19"
 LineWidth="0.60"
 BoldWidth="1.56"
 BondLength="10.80"
 B="61857"
 E="61862"
 BS="N"
/><b
 id="61917"
 Z="7518"
 LabelSize="14"
 HashSpacing="1.70"
 MarginWidth="1.19"
 LineWidth="0.60"
 BoldWidth="1.56"
 BondLength="10.80"
 B="61863"
 E="61864"
 BS="N"
/><b
 id="61918"
 Z="7519"
 LabelSize="14"
 HashSpacing="1.70"
 MarginWidth="1.19"
 LineWidth="0.60"
 BoldWidth="1.56"
 BondLength="10.80"
 B="61864"
 E="61865"
 Order="2"
 BS="N"
 BondCircularOrdering="0 61917 61919 0"
/><b
 id="61919"
 Z="7520"
 LabelSize="14"
 HashSpacing="1.70"
 MarginWidth="1.19"
 LineWidth="0.60"
 BoldWidth="1.56"
 BondLength="10.80"
 B="61865"
 E="61866"
 BS="N"
/><b
 id="61920"
 Z="7521"
 LabelSize="14"
 HashSpacing="1.70"
 MarginWidth="1.19"
 LineWidth="0.60"
 BoldWidth="1.56"
 BondLength="10.80"
 B="61866"
 E="61867"
 Order="2"
 BS="N"
 BondCircularOrdering="0 61919 61921 0"
/><b
 id="61921"
 Z="7522"
 LabelSize="14"
 HashSpacing="1.70"
 MarginWidth="1.19"
 LineWidth="0.60"
 BoldWidth="1.56"
 BondLength="10.80"
 B="61867"
 E="61868"
 BS="N"
/><b
 id="61922"
 Z="7523"
 LabelSize="14"
 HashSpacing="1.70"
 MarginWidth="1.19"
 LineWidth="0.60"
 BoldWidth="1.56"
 BondLength="10.80"
 B="61863"
 E="61868"
 Order="2"
 BS="N"
 BondCircularOrdering="61917 61937 0 61921"
/><b
 id="61923"
 Z="7526"
 LabelSize="14"
 HashSpacing="1.70"
 MarginWidth="1.19"
 LineWidth="0.60"
 BoldWidth="1.56"
 BondLength="10.80"
 B="61869"
 E="61870"
 BS="N"
/><b
 id="61924"
 Z="7528"
 LabelSize="14"
 HashSpacing="1.70"
 MarginWidth="1.19"
 LineWidth="0.60"
 BoldWidth="1.56"
 BondLength="10.80"
 B="61870"
 E="61871"
 BS="N"
/><b
 id="61925"
 Z="7530"
 LabelSize="14"
 HashSpacing="1.70"
 MarginWidth="1.19"
 LineWidth="0.60"
 BoldWidth="1.56"
 BondLength="10.80"
 B="61871"
 E="61872"
 BS="N"
/><b
 id="61926"
 Z="7532"
 LabelSize="14"
 HashSpacing="1.70"
 MarginWidth="1.19"
 LineWidth="0.60"
 BoldWidth="1.56"
 BondLength="10.80"
 B="61872"
 E="61873"
 BS="N"
/><b
 id="61927"
 Z="7533"
 LabelSize="14"
 HashSpacing="1.70"
 MarginWidth="1.19"
 LineWidth="0.60"
 BoldWidth="1.56"
 BondLength="10.80"
 B="61832"
 E="61831"
 BS="N"
/><b
 id="61928"
 Z="7535"
 LabelSize="14"
 HashSpacing="1.70"
 MarginWidth="1.19"
 LineWidth="0.60"
 BoldWidth="1.56"
 BondLength="10.80"
 B="61832"
 E="61882"
 BS="N"
/><b
 id="61929"
 Z="7537"
 LabelSize="14"
 HashSpacing="1.70"
 MarginWidth="1.19"
 LineWidth="0.60"
 BoldWidth="1.56"
 BondLength="10.80"
 B="61882"
 E="61883"
 Order="2"
 BS="N"
/><b
 id="61930"
 Z="7539"
 LabelSize="14"
 HashSpacing="1.70"
 MarginWidth="1.19"
 LineWidth="0.60"
 BoldWidth="1.56"
 BondLength="10.80"
 B="61882"
 E="61884"
 BS="N"
/><b
 id="61931"
 Z="7541"
 LabelSize="14"
 HashSpacing="1.70"
 MarginWidth="1.19"
 LineWidth="0.60"
 BoldWidth="1.56"
 BondLength="10.80"
 B="61838"
 E="61885"
 BS="N"
/><b
 id="61932"
 Z="7543"
 LabelSize="14"
 HashSpacing="1.70"
 MarginWidth="1.19"
 LineWidth="0.60"
 BoldWidth="1.56"
 BondLength="10.80"
 B="61838"
 E="61886"
 BS="N"
/><b
 id="61933"
 Z="7545"
 LabelSize="14"
 HashSpacing="1.70"
 MarginWidth="1.19"
 LineWidth="0.60"
 BoldWidth="1.56"
 BondLength="10.80"
 B="61843"
 E="61887"
 BS="N"
/><b
 id="61934"
 Z="7547"
 LabelSize="14"
 HashSpacing="1.70"
 MarginWidth="1.19"
 LineWidth="0.60"
 BoldWidth="1.56"
 BondLength="10.80"
 B="61849"
 E="61888"
 BS="N"
/><b
 id="61935"
 Z="7549"
 LabelSize="14"
 HashSpacing="1.70"
 MarginWidth="1.19"
 LineWidth="0.60"
 BoldWidth="1.56"
 BondLength="10.80"
 B="61888"
 E="61889"
 BS="N"
/><b
 id="61936"
 Z="7551"
 LabelSize="14"
 HashSpacing="1.70"
 MarginWidth="1.19"
 LineWidth="0.60"
 BoldWidth="1.56"
 BondLength="10.80"
 B="61889"
 E="61890"
 BS="N"
/><b
 id="61937"
 Z="7552"
 LabelSize="14"
 HashSpacing="1.70"
 MarginWidth="1.19"
 LineWidth="0.60"
 BoldWidth="1.56"
 BondLength="10.80"
 B="61860"
 E="61863"
 BS="N"
/><b
 id="61938"
 Z="7553"
 LabelSize="14"
 HashSpacing="1.70"
 MarginWidth="1.19"
 LineWidth="0.60"
 BoldWidth="1.56"
 BondLength="10.80"
 B="61831"
 E="61869"
 Display="Bold"
 BS="N"
/><b
 id="61939"
 Z="7554"
 LabelSize="14"
 HashSpacing="1.70"
 MarginWidth="1.19"
 LineWidth="0.60"
 BoldWidth="1.56"
 BondLength="10.80"
 B="61836"
 E="61837"
 Display="Hash"
 BS="N"
/><b
 id="61940"
 Z="7555"
 LabelSize="14"
 HashSpacing="1.70"
 MarginWidth="1.19"
 LineWidth="0.60"
 BoldWidth="1.56"
 BondLength="10.80"
 B="61842"
 E="61843"
 Display="Bold"
 BS="N"
/><b
 id="61941"
 Z="7556"
 LabelSize="14"
 HashSpacing="1.70"
 MarginWidth="1.19"
 LineWidth="0.60"
 BoldWidth="1.56"
 BondLength="10.80"
 B="61847"
 E="61848"
 Display="Hash"
 BS="N"
/><b
 id="61942"
 Z="7557"
 LabelSize="14"
 HashSpacing="1.70"
 MarginWidth="1.19"
 LineWidth="0.60"
 BoldWidth="1.56"
 BondLength="10.80"
 B="61853"
 E="61854"
 Display="Bold"
 BS="N"
/><b
 id="61943"
 Z="7558"
 LabelSize="14"
 HashSpacing="1.70"
 MarginWidth="1.19"
 LineWidth="0.60"
 BoldWidth="1.56"
 BondLength="10.80"
 B="61859"
 E="61860"
 Display="Hash"
 BS="N"
/></fragment><fragment
 id="61944"
 BoundingBox="541.82 150.08 702.52 294.30"
 Z="7560"
><n
 id="61945"
 p="609.83 175.50"
 Z="7559"
 LabelSize="14"
 MarginWidth="1.19"
 AS="N"
/><n
 id="61946"
 p="600.22 180.38"
 Z="7561"
 LabelSize="14"
 MarginWidth="1.19"
 Geometry="Tetrahedral"
 AS="S"
 BondOrdering="62006 62042 62053 0"
><objecttag
 TagType="Unknown"
 Visible="no"
 Name="stereo"
><t
 p="815.45 2348.63"
 BoundingBox="815.45 2344.78 821.45 2349.58"
 Visible="no"
 IgnoreWarnings="yes"
 LabelSize="6"
 CaptionLineHeight="variable"
><s font="3" size="4.5" color="0">(S)</s></t></objecttag></n><n
 id="61947"
 p="599.63 191.15"
 Z="7562"
 LabelSize="14"
 MarginWidth="1.19"
 Element="7"
 NumHydrogens="1"
 NeedsClean="yes"
 AS="N"
><t
 p="594.58 196.67"
 BoundingBox="594.58 185 614.80 196.67"
 LabelSize="14"
 LabelJustification="Left"
 LabelAlignment="Left"
><s font="3" size="14" color="0" face="96">NH</s></t></n><n
 id="61948"
 p="610.41 164.73"
 Z="7563"
 LabelSize="14"
 MarginWidth="1.19"
 Element="8"
 NumHydrogens="0"
 NeedsClean="yes"
 AS="N"
><t
 p="604.97 170.25"
 BoundingBox="604.97 158.35 615.86 170.40"
 LabelSize="14"
 LabelJustification="Left"
><s font="3" size="14" color="0" face="96">O</s></t></n><n
 id="61949"
 p="637.51 182.40"
 Z="7566"
 LabelSize="14"
 MarginWidth="1.19"
 AS="N"
/><n
 id="61950"
 p="618.86 181.39"
 Z="7567"
 LabelSize="14"
 MarginWidth="1.19"
 Element="7"
 NumHydrogens="1"
 NeedsClean="yes"
 AS="N"
><t
 p="613.81 186.91"
 BoundingBox="613.81 175.25 623.92 198.58"
 LabelSize="14"
 LabelJustification="Left"
 LabelAlignment="Below"
 LineStarts="2 3"
><s font="3" size="14" color="0" face="96">NH</s></t></n><n
 id="61951"
 p="628.48 176.51"
 Z="7568"
 LabelSize="14"
 MarginWidth="1.19"
 Geometry="Tetrahedral"
 AS="S"
 BondOrdering="62008 62012 62054 0"
><objecttag
 TagType="Unknown"
 Visible="no"
 Name="stereo"
><t
 p="781.57 2374.73"
 BoundingBox="781.57 2370.88 787.57 2375.68"
 Visible="no"
 IgnoreWarnings="yes"
 LabelSize="6"
 CaptionLineHeight="variable"
><s font="3" size="4.5" color="0">(S)</s></t></objecttag></n><n
 id="61952"
 p="629.06 165.74"
 Z="7569"
 LabelSize="14"
 MarginWidth="1.19"
 AS="N"
/><n
 id="61953"
 p="638.68 160.87"
 Z="7570"
 LabelSize="14"
 MarginWidth="1.19"
 AS="N"
/><n
 id="61954"
 p="647.13 177.52"
 Z="7571"
 LabelSize="14"
 MarginWidth="1.19"
 Element="8"
 NumHydrogens="0"
 NeedsClean="yes"
 AS="N"
><t
 p="641.69 183.04"
 BoundingBox="641.69 171.14 652.58 183.19"
 LabelSize="14"
 LabelJustification="Left"
><s font="3" size="14" color="0" face="96">O</s></t></n><n
 id="61955"
 p="645.38 209.83"
 Z="7577"
 LabelSize="14"
 MarginWidth="1.19"
 AS="N"
/><n
 id="61956"
 p="636.93 193.17"
 Z="7578"
 LabelSize="14"
 MarginWidth="1.19"
 Element="7"
 NumHydrogens="1"
 NeedsClean="yes"
 AS="N"
><t
 p="641.98 198.69"
 BoundingBox="621.76 187.03 641.98 198.69"
 LabelSize="14"
 LabelJustification="Right"
 Justification="Right"
 LabelAlignment="Right"
><s font="3" size="14" color="0" face="96">NH</s></t></n><n
 id="61957"
 p="645.96 199.06"
 Z="7579"
 LabelSize="14"
 MarginWidth="1.19"
 Geometry="Tetrahedral"
 AS="S"
 BondOrdering="62013 62016 62055 0"
><objecttag
 TagType="Unknown"
 Visible="no"
 Name="stereo"
><t
 p="743.98 2357.31"
 BoundingBox="743.98 2353.46 749.98 2358.26"
 Visible="no"
 IgnoreWarnings="yes"
 LabelSize="6"
 CaptionLineHeight="variable"
><s font="3" size="4.5" color="0">(S)</s></t></objecttag></n><n
 id="61958"
 p="655.58 194.18"
 Z="7580"
 LabelSize="14"
 MarginWidth="1.19"
 AS="N"
/><n
 id="61959"
 p="654.41 215.71"
 Z="7581"
 LabelSize="14"
 MarginWidth="1.19"
 Element="8"
 NumHydrogens="0"
 NeedsClean="yes"
 AS="N"
><t
 p="648.97 221.24"
 BoundingBox="648.97 209.34 659.86 221.39"
 LabelSize="14"
 LabelJustification="Left"
><s font="3" size="14" color="0" face="96">O</s></t></n><n
 id="61960"
 p="625.56 230.35"
 Z="7586"
 LabelSize="14"
 MarginWidth="1.19"
 AS="N"
/><n
 id="61961"
 p="635.76 214.70"
 Z="7587"
 LabelSize="14"
 MarginWidth="1.19"
 Element="7"
 NumHydrogens="1"
 NeedsClean="yes"
 AS="N"
><t
 p="640.82 220.23"
 BoundingBox="620.60 208.56 640.82 220.23"
 LabelSize="14"
 LabelJustification="Right"
 Justification="Right"
 LabelAlignment="Right"
><s font="3" size="14" color="0" face="96">NH</s></t></n><n
 id="61962"
 p="635.18 225.47"
 Z="7588"
 LabelSize="14"
 MarginWidth="1.19"
 Geometry="Tetrahedral"
 AS="S"
 BondOrdering="62017 62020 62056 0"
><objecttag
 TagType="Unknown"
 Visible="no"
 Name="stereo"
><t
 p="740.23 2313.83"
 BoundingBox="740.23 2309.98 746.23 2314.78"
 Visible="no"
 IgnoreWarnings="yes"
 LabelSize="6"
 CaptionLineHeight="variable"
><s font="3" size="4.5" color="0">(S)</s></t></objecttag></n><n
 id="61963"
 p="644.21 231.36"
 Z="7589"
 LabelSize="14"
 MarginWidth="1.19"
 AS="N"
/><n
 id="61964"
 p="653.83 226.48"
 Z="7590"
 LabelSize="14"
 MarginWidth="1.19"
 AS="N"
/><n
 id="61965"
 p="624.98 241.11"
 Z="7591"
 LabelSize="14"
 MarginWidth="1.19"
 Element="8"
 NumHydrogens="0"
 NeedsClean="yes"
 AS="N"
><t
 p="619.53 246.64"
 BoundingBox="619.53 234.74 630.42 246.79"
 LabelSize="14"
 LabelJustification="Left"
><s font="3" size="14" color="0" face="96">O</s></t></n><n
 id="61966"
 p="606.33 240.11"
 Z="7597"
 LabelSize="14"
 MarginWidth="1.19"
 AS="N"
/><n
 id="61967"
 p="616.53 224.46"
 Z="7598"
 LabelSize="14"
 MarginWidth="1.19"
 Element="7"
 NumHydrogens="1"
 NeedsClean="yes"
 AS="N"
><t
 p="611.47 218.31"
 BoundingBox="611.47 206.65 621.58 229.98"
 LabelSize="14"
 LabelJustification="Left"
 LabelAlignment="Above"
 LineStarts="2 4"
><s font="3" size="14" color="0" face="96">NH</s></t></n><n
 id="61968"
 p="606.91 229.34"
 Z="7599"
 LabelSize="14"
 MarginWidth="1.19"
 Geometry="Tetrahedral"
 AS="R"
 BondOrdering="62022 62026 62058 0"
><objecttag
 TagType="Unknown"
 Visible="no"
 Name="stereo"
><t
 p="773.95 2287.73"
 BoundingBox="773.95 2283.88 780.20 2288.68"
 Visible="no"
 IgnoreWarnings="yes"
 LabelSize="6"
 CaptionLineHeight="variable"
><s font="3" size="4.5" color="0">(R)</s></t></objecttag></n><n
 id="61969"
 p="597.88 223.45"
 Z="7600"
 LabelSize="14"
 MarginWidth="1.19"
 AS="N"
/><n
 id="61970"
 p="598.46 212.68"
 Z="7601"
 LabelSize="14"
 MarginWidth="1.19"
 Element="16"
 NumHydrogens="0"
 NeedsClean="yes"
 AS="N"
><t
 p="593.79 218.21"
 BoundingBox="593.79 206.31 603.13 218.36"
 LabelSize="14"
 LabelJustification="Left"
 LabelAlignment="Right"
><s font="3" size="14" color="0" face="96">S</s></t></n><n
 id="61971"
 p="615.36 245.99"
 Z="7602"
 LabelSize="14"
 MarginWidth="1.19"
 Element="8"
 NumHydrogens="0"
 NeedsClean="yes"
 AS="N"
><t
 p="609.92 251.52"
 BoundingBox="609.92 239.62 620.81 251.67"
 LabelSize="14"
 LabelJustification="Left"
><s font="3" size="14" color="0" face="96">O</s></t></n><n
 id="61972"
 p="586.51 260.63"
 Z="7608"
 LabelSize="14"
 MarginWidth="1.19"
 AS="N"
/><n
 id="61973"
 p="596.71 244.98"
 Z="7609"
 LabelSize="14"
 MarginWidth="1.19"
 Element="7"
 NumHydrogens="1"
 NeedsClean="yes"
 AS="N"
><t
 p="601.76 250.51"
 BoundingBox="581.54 238.84 601.76 250.51"
 LabelSize="14"
 LabelJustification="Right"
 Justification="Right"
 LabelAlignment="Right"
><s font="3" size="14" color="0" face="96">NH</s></t></n><n
 id="61974"
 p="596.13 255.75"
 Z="7610"
 LabelSize="14"
 MarginWidth="1.19"
 Geometry="Tetrahedral"
 AS="S"
 BondOrdering="62027 62030 62057 0"
><objecttag
 TagType="Unknown"
 Visible="no"
 Name="stereo"
><t
 p="751.40 2218.05"
 BoundingBox="751.40 2214.20 757.40 2219"
 Visible="no"
 IgnoreWarnings="yes"
 LabelSize="6"
 CaptionLineHeight="variable"
><s font="3" size="4.5" color="0">(S)</s></t></objecttag></n><n
 id="61975"
 p="605.16 261.64"
 Z="7611"
 LabelSize="14"
 MarginWidth="1.19"
 AS="N"
/><n
 id="61976"
 p="585.92 271.39"
 Z="7612"
 LabelSize="14"
 MarginWidth="1.19"
 Element="8"
 NumHydrogens="0"
 NeedsClean="yes"
 AS="N"
><t
 p="580.48 276.92"
 BoundingBox="580.48 265.02 591.37 277.07"
 LabelSize="14"
 LabelJustification="Left"
><s font="3" size="14" color="0" face="96">O</s></t></n><n
 id="61977"
 p="577.47 254.74"
 Z="7617"
 LabelSize="14"
 MarginWidth="1.19"
 Element="7"
 NumHydrogens="2"
 NeedsClean="yes"
 AS="N"
><t
 p="582.53 260.26"
 BoundingBox="556.47 248.59 582.53 263.21"
 LabelSize="14"
 LabelJustification="Right"
 Justification="Right"
 LabelAlignment="Right"
><s font="3" size="14" color="0" face="96">NH2</s></t></n><n
 id="61978"
 p="604.57 272.41"
 Z="7619"
 LabelSize="14"
 MarginWidth="1.19"
 AS="N"
/><n
 id="61979"
 p="613.61 278.30"
 Z="7620"
 LabelSize="14"
 MarginWidth="1.19"
 AS="N"
/><n
 id="61980"
 p="613.02 289.07"
 Z="7621"
 LabelSize="14"
 MarginWidth="1.19"
 AS="N"
/><n
 id="61981"
 p="603.41 293.94"
 Z="7622"
 LabelSize="14"
 MarginWidth="1.19"
 AS="N"
/><n
 id="61982"
 p="594.37 288.05"
 Z="7623"
 LabelSize="14"
 MarginWidth="1.19"
 AS="N"
/><n
 id="61983"
 p="594.96 277.29"
 Z="7624"
 LabelSize="14"
 MarginWidth="1.19"
 AS="N"
/><n
 id="61984"
 p="591.18 174.49"
 Z="7631"
 LabelSize="14"
 MarginWidth="1.19"
 AS="N"
/><n
 id="61985"
 p="581.56 179.36"
 Z="7632"
 LabelSize="14"
 MarginWidth="1.19"
 AS="N"
/><n
 id="61986"
 p="572.53 173.47"
 Z="7634"
 LabelSize="14"
 MarginWidth="1.19"
 AS="N"
/><n
 id="61987"
 p="562.91 178.36"
 Z="7636"
 LabelSize="14"
 MarginWidth="1.19"
 AS="N"
/><n
 id="61988"
 p="553.88 172.47"
 Z="7638"
 color="18"
 LabelSize="14"
 MarginWidth="1.19"
 NodeType="Nickname"
 NeedsClean="yes"
 AS="N"
><fragment
 id="82254"
><n
 id="61990"
 p="553.88 172.47"
 Z="7403"
 Element="7"
 NumHydrogens="0"
 NeedsClean="yes"
><t
 p="548.46 178.37"
 BoundingBox="548.46 165.82 559.30 178.37"
 LabelJustification="Left"
><s font="3" size="15" color="0" face="97">N</s></t></n><n
 id="61991"
 p="545.81 179.61"
 Z="7404"
 Element="7"
 NumHydrogens="0"
 Charge="1"
 NeedsClean="yes"
><t
 p="540.39 185.51"
 BoundingBox="540.39 171.04 557.80 185.51"
 LabelJustification="Left"
 LabelAlignment="Left"
><s font="3" size="15" color="0" face="97">N+</s></t></n><n
 id="61992"
 p="537.73 186.75"
 Z="7405"
 Element="7"
 NumHydrogens="0"
 Charge="-1"
 NeedsClean="yes"
><t
 p="548.14 192.65"
 BoundingBox="533.56 180.11 548.14 192.65"
 LabelJustification="Right"
 Justification="Right"
 LabelAlignment="Right"
><s font="3" size="15" color="0" face="97">N-</s></t></n><n
 id="61993"
 p="564.11 175.89"
 Z="7406"
 NodeType="ExternalConnectionPoint"
 ExternalConnectionNum="1"
/><b
 id="61994"
 Z="7407"
 B="61991"
 E="61992"
 Order="2"
/><b
 id="61995"
 Z="7408"
 B="61990"
 E="61991"
 Order="2"
/><b
 id="61996"
 Z="7409"
 B="61993"
 E="61990"
/></fragment><t
 p="557.77 177.99"
 BoundingBox="541.82 166.32 557.77 181.09"
 color="18"
 LabelSize="14"
 LabelJustification="Right"
 Justification="Right"
 LabelAlignment="Right"
><s font="3" size="14" color="18" face="96">N3</s></t></n><n
 id="61997"
 p="590.01 196.02"
 Z="7641"
 LabelSize="14"
 MarginWidth="1.19"
 AS="N"
/><n
 id="61998"
 p="580.98 190.13"
 Z="7643"
 LabelSize="14"
 MarginWidth="1.19"
 Element="8"
 NumHydrogens="0"
 NeedsClean="yes"
 AS="N"
><t
 p="575.53 195.66"
 BoundingBox="575.53 183.76 586.42 195.81"
 LabelSize="14"
 LabelJustification="Left"
><s font="3" size="14" color="0" face="96">O</s></t></n><n
 id="61999"
 p="589.43 206.79"
 Z="7645"
 LabelSize="14"
 MarginWidth="1.19"
 AS="N"
/><n
 id="62000"
 p="647.72 166.75"
 Z="7647"
 LabelSize="14"
 MarginWidth="1.19"
 AS="N"
/><n
 id="62001"
 p="639.27 150.10"
 Z="7649"
 LabelSize="14"
 MarginWidth="1.19"
 AS="N"
/><n
 id="62002"
 p="664.61 200.07"
 Z="7651"
 LabelSize="14"
 MarginWidth="1.19"
 Element="8"
 NumHydrogens="1"
 NeedsClean="yes"
 AS="N"
><t
 p="659.17 205.59"
 BoundingBox="659.17 193.69 680.17 205.74"
 LabelSize="14"
 LabelJustification="Left"
 LabelAlignment="Left"
><s font="3" size="14" color="0" face="96">OH</s></t></n><n
 id="62003"
 p="662.86 232.37"
 Z="7653"
 LabelSize="14"
 MarginWidth="1.19"
 AS="N"
/><n
 id="62004"
 p="672.48 227.49"
 Z="7655"
 LabelSize="14"
 MarginWidth="1.19"
 AS="N"
/><n
 id="62005"
 p="681.51 233.38"
 Z="7657"
 LabelSize="14"
 MarginWidth="1.19"
 Element="7"
 NumHydrogens="2"
 NeedsClean="yes"
 AS="N"
><t
 p="676.46 238.91"
 BoundingBox="676.46 227.24 702.52 241.86"
 LabelSize="14"
 LabelJustification="Left"
 LabelAlignment="Left"
><s font="3" size="14" color="0" face="96">NH2</s></t></n><b
 id="62006"
 Z="7564"
 LabelSize="14"
 HashSpacing="1.70"
 MarginWidth="1.19"
 LineWidth="0.60"
 BoldWidth="1.56"
 BondLength="10.80"
 B="61945"
 E="61946"
 BS="N"
/><b
 id="62007"
 Z="7565"
 LabelSize="14"
 HashSpacing="1.70"
 MarginWidth="1.19"
 LineWidth="0.60"
 BoldWidth="1.56"
 BondLength="10.80"
 B="61945"
 E="61948"
 Order="2"
 BS="N"
/><b
 id="62008"
 Z="7572"
 LabelSize="14"
 HashSpacing="1.70"
 MarginWidth="1.19"
 LineWidth="0.60"
 BoldWidth="1.56"
 BondLength="10.80"
 B="61949"
 E="61951"
 BS="N"
/><b
 id="62009"
 Z="7573"
 LabelSize="14"
 HashSpacing="1.70"
 MarginWidth="1.19"
 LineWidth="0.60"
 BoldWidth="1.56"
 BondLength="10.80"
 B="61952"
 E="61953"
 BS="N"
/><b
 id="62010"
 Z="7574"
 LabelSize="14"
 HashSpacing="1.70"
 MarginWidth="1.19"
 LineWidth="0.60"
 BoldWidth="1.56"
 BondLength="10.80"
 B="61949"
 E="61954"
 Order="2"
 BS="N"
/><b
 id="62011"
 Z="7575"
 LabelSize="14"
 HashSpacing="1.70"
 MarginWidth="1.19"
 LineWidth="0.60"
 BoldWidth="1.56"
 BondLength="10.80"
 B="61950"
 E="61945"
 BS="N"
/><b
 id="62012"
 Z="7576"
 LabelSize="14"
 HashSpacing="1.70"
 MarginWidth="1.19"
 LineWidth="0.60"
 BoldWidth="1.56"
 BondLength="10.80"
 B="61950"
 E="61951"
 BS="N"
/><b
 id="62013"
 Z="7582"
 LabelSize="14"
 HashSpacing="1.70"
 MarginWidth="1.19"
 LineWidth="0.60"
 BoldWidth="1.56"
 BondLength="10.80"
 B="61955"
 E="61957"
 BS="N"
/><b
 id="62014"
 Z="7583"
 LabelSize="14"
 HashSpacing="1.70"
 MarginWidth="1.19"
 LineWidth="0.60"
 BoldWidth="1.56"
 BondLength="10.80"
 B="61955"
 E="61959"
 Order="2"
 BS="N"
/><b
 id="62015"
 Z="7584"
 LabelSize="14"
 HashSpacing="1.70"
 MarginWidth="1.19"
 LineWidth="0.60"
 BoldWidth="1.56"
 BondLength="10.80"
 B="61956"
 E="61949"
 BS="N"
/><b
 id="62016"
 Z="7585"
 LabelSize="14"
 HashSpacing="1.70"
 MarginWidth="1.19"
 LineWidth="0.60"
 BoldWidth="1.56"
 BondLength="10.80"
 B="61956"
 E="61957"
 BS="N"
/><b
 id="62017"
 Z="7592"
 LabelSize="14"
 HashSpacing="1.70"
 MarginWidth="1.19"
 LineWidth="0.60"
 BoldWidth="1.56"
 BondLength="10.80"
 B="61960"
 E="61962"
 BS="N"
/><b
 id="62018"
 Z="7593"
 LabelSize="14"
 HashSpacing="1.70"
 MarginWidth="1.19"
 LineWidth="0.60"
 BoldWidth="1.56"
 BondLength="10.80"
 B="61963"
 E="61964"
 BS="N"
/><b
 id="62019"
 Z="7594"
 LabelSize="14"
 HashSpacing="1.70"
 MarginWidth="1.19"
 LineWidth="0.60"
 BoldWidth="1.56"
 BondLength="10.80"
 B="61960"
 E="61965"
 Order="2"
 BS="N"
/><b
 id="62020"
 Z="7595"
 LabelSize="14"
 HashSpacing="1.70"
 MarginWidth="1.19"
 LineWidth="0.60"
 BoldWidth="1.56"
 BondLength="10.80"
 B="61961"
 E="61962"
 BS="N"
/><b
 id="62021"
 Z="7596"
 LabelSize="14"
 HashSpacing="1.70"
 MarginWidth="1.19"
 LineWidth="0.60"
 BoldWidth="1.56"
 BondLength="10.80"
 B="61955"
 E="61961"
 BS="N"
/><b
 id="62022"
 Z="7603"
 LabelSize="14"
 HashSpacing="1.70"
 MarginWidth="1.19"
 LineWidth="0.60"
 BoldWidth="1.56"
 BondLength="10.80"
 B="61966"
 E="61968"
 Display="Hash"
 BS="N"
/><b
 id="62023"
 Z="7604"
 LabelSize="14"
 HashSpacing="1.70"
 MarginWidth="1.19"
 LineWidth="0.60"
 BoldWidth="1.56"
 BondLength="10.80"
 B="61969"
 E="61970"
 BS="N"
/><b
 id="62024"
 Z="7605"
 LabelSize="14"
 HashSpacing="1.70"
 MarginWidth="1.19"
 LineWidth="0.60"
 BoldWidth="1.56"
 BondLength="10.80"
 B="61966"
 E="61971"
 Order="2"
 BS="N"
/><b
 id="62025"
 Z="7606"
 LabelSize="14"
 HashSpacing="1.70"
 MarginWidth="1.19"
 LineWidth="0.60"
 BoldWidth="1.56"
 BondLength="10.80"
 B="61967"
 E="61960"
 BS="N"
/><b
 id="62026"
 Z="7607"
 LabelSize="14"
 HashSpacing="1.70"
 MarginWidth="1.19"
 LineWidth="0.60"
 BoldWidth="1.56"
 BondLength="10.80"
 B="61968"
 E="61967"
 BS="N"
/><b
 id="62027"
 Z="7613"
 LabelSize="14"
 HashSpacing="1.70"
 MarginWidth="1.19"
 LineWidth="0.60"
 BoldWidth="1.56"
 BondLength="10.80"
 B="61972"
 E="61974"
 BS="N"
/><b
 id="62028"
 Z="7614"
 LabelSize="14"
 HashSpacing="1.70"
 MarginWidth="1.19"
 LineWidth="0.60"
 BoldWidth="1.56"
 BondLength="10.80"
 B="61972"
 E="61976"
 Order="2"
 BS="N"
/><b
 id="62029"
 Z="7615"
 LabelSize="14"
 HashSpacing="1.70"
 MarginWidth="1.19"
 LineWidth="0.60"
 BoldWidth="1.56"
 BondLength="10.80"
 B="61966"
 E="61973"
 BS="N"
/><b
 id="62030"
 Z="7616"
 LabelSize="14"
 HashSpacing="1.70"
 MarginWidth="1.19"
 LineWidth="0.60"
 BoldWidth="1.56"
 BondLength="10.80"
 B="61973"
 E="61974"
 Display="Bold"
 BS="N"
/><b
 id="62031"
 Z="7618"
 LabelSize="14"
 HashSpacing="1.70"
 MarginWidth="1.19"
 LineWidth="0.60"
 BoldWidth="1.56"
 BondLength="10.80"
 B="61972"
 E="61977"
 BS="N"
/><b
 id="62032"
 Z="7625"
 LabelSize="14"
 HashSpacing="1.70"
 MarginWidth="1.19"
 LineWidth="0.60"
 BoldWidth="1.56"
 BondLength="10.80"
 B="61978"
 E="61979"
 BS="N"
/><b
 id="62033"
 Z="7626"
 LabelSize="14"
 HashSpacing="1.70"
 MarginWidth="1.19"
 LineWidth="0.60"
 BoldWidth="1.56"
 BondLength="10.80"
 B="61979"
 E="61980"
 Order="2"
 BS="N"
 BondCircularOrdering="0 62032 62034 0"
/><b
 id="62034"
 Z="7627"
 LabelSize="14"
 HashSpacing="1.70"
 MarginWidth="1.19"
 LineWidth="0.60"
 BoldWidth="1.56"
 BondLength="10.80"
 B="61980"
 E="61981"
 BS="N"
/><b
 id="62035"
 Z="7628"
 LabelSize="14"
 HashSpacing="1.70"
 MarginWidth="1.19"
 LineWidth="0.60"
 BoldWidth="1.56"
 BondLength="10.80"
 B="61981"
 E="61982"
 Order="2"
 BS="N"
 BondCircularOrdering="0 62034 62036 0"
/><b
 id="62036"
 Z="7629"
 LabelSize="14"
 HashSpacing="1.70"
 MarginWidth="1.19"
 LineWidth="0.60"
 BoldWidth="1.56"
 BondLength="10.80"
 B="61982"
 E="61983"
 BS="N"
/><b
 id="62037"
 Z="7630"
 LabelSize="14"
 HashSpacing="1.70"
 MarginWidth="1.19"
 LineWidth="0.60"
 BoldWidth="1.56"
 BondLength="10.80"
 B="61978"
 E="61983"
 Order="2"
 BS="N"
 BondCircularOrdering="62032 62052 0 62036"
/><b
 id="62038"
 Z="7633"
 LabelSize="14"
 HashSpacing="1.70"
 MarginWidth="1.19"
 LineWidth="0.60"
 BoldWidth="1.56"
 BondLength="10.80"
 B="61984"
 E="61985"
 BS="N"
/><b
 id="62039"
 Z="7635"
 LabelSize="14"
 HashSpacing="1.70"
 MarginWidth="1.19"
 LineWidth="0.60"
 BoldWidth="1.56"
 BondLength="10.80"
 B="61985"
 E="61986"
 BS="N"
/><b
 id="62040"
 Z="7637"
 LabelSize="14"
 HashSpacing="1.70"
 MarginWidth="1.19"
 LineWidth="0.60"
 BoldWidth="1.56"
 BondLength="10.80"
 B="61986"
 E="61987"
 BS="N"
/><b
 id="62041"
 Z="7639"
 LabelSize="14"
 HashSpacing="1.70"
 MarginWidth="1.19"
 LineWidth="0.60"
 BoldWidth="1.56"
 BondLength="10.80"
 B="61987"
 E="61988"
 BS="N"
/><b
 id="62042"
 Z="7640"
 LabelSize="14"
 HashSpacing="1.70"
 MarginWidth="1.19"
 LineWidth="0.60"
 BoldWidth="1.56"
 BondLength="10.80"
 B="61947"
 E="61946"
 BS="N"
/><b
 id="62043"
 Z="7642"
 LabelSize="14"
 HashSpacing="1.70"
 MarginWidth="1.19"
 LineWidth="0.60"
 BoldWidth="1.56"
 BondLength="10.80"
 B="61947"
 E="61997"
 BS="N"
/><b
 id="62044"
 Z="7644"
 LabelSize="14"
 HashSpacing="1.70"
 MarginWidth="1.19"
 LineWidth="0.60"
 BoldWidth="1.56"
 BondLength="10.80"
 B="61997"
 E="61998"
 Order="2"
 BS="N"
/><b
 id="62045"
 Z="7646"
 LabelSize="14"
 HashSpacing="1.70"
 MarginWidth="1.19"
 LineWidth="0.60"
 BoldWidth="1.56"
 BondLength="10.80"
 B="61997"
 E="61999"
 BS="N"
/><b
 id="62046"
 Z="7648"
 LabelSize="14"
 HashSpacing="1.70"
 MarginWidth="1.19"
 LineWidth="0.60"
 BoldWidth="1.56"
 BondLength="10.80"
 B="61953"
 E="62000"
 BS="N"
/><b
 id="62047"
 Z="7650"
 LabelSize="14"
 HashSpacing="1.70"
 MarginWidth="1.19"
 LineWidth="0.60"
 BoldWidth="1.56"
 BondLength="10.80"
 B="61953"
 E="62001"
 BS="N"
/><b
 id="62048"
 Z="7652"
 LabelSize="14"
 HashSpacing="1.70"
 MarginWidth="1.19"
 LineWidth="0.60"
 BoldWidth="1.56"
 BondLength="10.80"
 B="61958"
 E="62002"
 BS="N"
/><b
 id="62049"
 Z="7654"
 LabelSize="14"
 HashSpacing="1.70"
 MarginWidth="1.19"
 LineWidth="0.60"
 BoldWidth="1.56"
 BondLength="10.80"
 B="61964"
 E="62003"
 BS="N"
/><b
 id="62050"
 Z="7656"
 LabelSize="14"
 HashSpacing="1.70"
 MarginWidth="1.19"
 LineWidth="0.60"
 BoldWidth="1.56"
 BondLength="10.80"
 B="62003"
 E="62004"
 BS="N"
/><b
 id="62051"
 Z="7658"
 LabelSize="14"
 HashSpacing="1.70"
 MarginWidth="1.19"
 LineWidth="0.60"
 BoldWidth="1.56"
 BondLength="10.80"
 B="62004"
 E="62005"
 BS="N"
/><b
 id="62052"
 Z="7659"
 LabelSize="14"
 HashSpacing="1.70"
 MarginWidth="1.19"
 LineWidth="0.60"
 BoldWidth="1.56"
 BondLength="10.80"
 B="61975"
 E="61978"
 BS="N"
/><b
 id="62053"
 Z="7660"
 LabelSize="14"
 HashSpacing="1.70"
 MarginWidth="1.19"
 LineWidth="0.60"
 BoldWidth="1.56"
 BondLength="10.80"
 B="61946"
 E="61984"
 Display="Bold"
 BS="N"
/><b
 id="62054"
 Z="7661"
 LabelSize="14"
 HashSpacing="1.70"
 MarginWidth="1.19"
 LineWidth="0.60"
 BoldWidth="1.56"
 BondLength="10.80"
 B="61951"
 E="61952"
 Display="Bold"
 BS="N"
/><b
 id="62055"
 Z="7662"
 LabelSize="14"
 HashSpacing="1.70"
 MarginWidth="1.19"
 LineWidth="0.60"
 BoldWidth="1.56"
 BondLength="10.80"
 B="61957"
 E="61958"
 Display="Bold"
 BS="N"
/><b
 id="62056"
 Z="7663"
 LabelSize="14"
 HashSpacing="1.70"
 MarginWidth="1.19"
 LineWidth="0.60"
 BoldWidth="1.56"
 BondLength="10.80"
 B="61962"
 E="61963"
 Display="Bold"
 BS="N"
/><b
 id="62057"
 Z="7664"
 LabelSize="14"
 HashSpacing="1.70"
 MarginWidth="1.19"
 LineWidth="0.60"
 BoldWidth="1.56"
 BondLength="10.80"
 B="61974"
 E="61975"
 BS="N"
/><b
 id="62058"
 Z="7665"
 LabelSize="14"
 HashSpacing="1.70"
 MarginWidth="1.19"
 LineWidth="0.60"
 BoldWidth="1.56"
 BondLength="10.80"
 B="61968"
 E="61969"
 BS="N"
/><b
 id="62059"
 Z="7666"
 LabelSize="14"
 HashSpacing="1.70"
 MarginWidth="1.19"
 LineWidth="0.60"
 BoldWidth="1.56"
 BondLength="10.80"
 B="61970"
 E="61999"
 BS="N"
/></fragment><fragment
 id="62060"
 BoundingBox="153.15 348.98 389.10 425.50"
 Z="7668"
><n
 id="62061"
 p="190.66 403.65"
 Z="7667"
 LabelSize="14"
 MarginWidth="1.19"
 AS="N"
/><n
 id="62062"
 p="181.32 398.26"
 Z="7669"
 LabelSize="14"
 MarginWidth="1.19"
 Geometry="Tetrahedral"
 AS="S"
 BondOrdering="62128 62163 62174 0"
><objecttag
 TagType="Unknown"
 Visible="no"
 Name="stereo"
><t
 p="181.89 2609.14"
 BoundingBox="181.89 2605.29 187.89 2610.09"
 Visible="no"
 IgnoreWarnings="yes"
 LabelSize="6"
 CaptionLineHeight="variable"
><s font="3" size="4.5" color="0">(S)</s></t></objecttag></n><n
 id="62063"
 p="171.98 403.65"
 Z="7670"
 LabelSize="14"
 MarginWidth="1.19"
 Element="7"
 NumHydrogens="1"
 NeedsClean="yes"
 AS="N"
><t
 p="166.93 409.18"
 BoundingBox="166.93 397.51 177.04 420.84"
 LabelSize="14"
 LabelJustification="Left"
 LabelAlignment="Below"
 LineStarts="2 3"
><s font="3" size="14" color="0" face="96">NH</s></t></n><n
 id="62064"
 p="190.66 414.43"
 Z="7671"
 LabelSize="14"
 MarginWidth="1.19"
 Element="8"
 NumHydrogens="0"
 NeedsClean="yes"
 AS="N"
><t
 p="185.21 419.96"
 BoundingBox="185.21 408.06 196.10 420.11"
 LabelSize="14"
 LabelJustification="Left"
><s font="3" size="14" color="0" face="96">O</s></t></n><n
 id="62065"
 p="246.69 403.65"
 Z="7674"
 LabelSize="14"
 MarginWidth="1.19"
 AS="N"
/><n
 id="62066"
 p="228.01 403.65"
 Z="7675"
 LabelSize="14"
 MarginWidth="1.19"
 Element="7"
 NumHydrogens="1"
 NeedsClean="yes"
 AS="N"
><t
 p="222.96 409.18"
 BoundingBox="222.96 397.51 233.07 420.84"
 LabelSize="14"
 LabelJustification="Left"
 LabelAlignment="Below"
 LineStarts="2 3"
><s font="3" size="14" color="0" face="96">NH</s></t></n><n
 id="62067"
 p="237.35 398.26"
 Z="7676"
 LabelSize="14"
 MarginWidth="1.19"
 Geometry="Tetrahedral"
 AS="S"
 BondOrdering="62130 62133 62175 0"
><objecttag
 TagType="Unknown"
 Visible="no"
 Name="stereo"
><t
 p="286.33 2609.14"
 BoundingBox="286.33 2605.29 292.33 2610.09"
 Visible="no"
 IgnoreWarnings="yes"
 LabelSize="6"
 CaptionLineHeight="variable"
><s font="3" size="4.5" color="0">(S)</s></t></objecttag></n><n
 id="62068"
 p="237.35 387.48"
 Z="7677"
 LabelSize="14"
 MarginWidth="1.19"
 AS="N"
/><n
 id="62069"
 p="246.69 382.08"
 Z="7678"
 LabelSize="14"
 MarginWidth="1.19"
 AS="N"
/><n
 id="62070"
 p="246.69 414.43"
 Z="7679"
 LabelSize="14"
 MarginWidth="1.19"
 Element="8"
 NumHydrogens="0"
 NeedsClean="yes"
 AS="N"
><t
 p="241.24 419.96"
 BoundingBox="241.24 408.06 252.13 420.11"
 LabelSize="14"
 LabelJustification="Left"
><s font="3" size="14" color="0" face="96">O</s></t></n><n
 id="62071"
 p="274.70 398.26"
 Z="7684"
 LabelSize="14"
 MarginWidth="1.19"
 AS="N"
/><n
 id="62072"
 p="256.03 398.26"
 Z="7685"
 LabelSize="14"
 MarginWidth="1.19"
 Element="7"
 NumHydrogens="1"
 NeedsClean="yes"
 AS="N"
><t
 p="250.97 392.12"
 BoundingBox="250.97 380.45 261.08 403.78"
 LabelSize="14"
 LabelJustification="Left"
 LabelAlignment="Above"
 LineStarts="2 4"
><s font="3" size="14" color="0" face="96">NH</s></t></n><n
 id="62073"
 p="265.37 403.65"
 Z="7686"
 LabelSize="14"
 MarginWidth="1.19"
 Geometry="Tetrahedral"
 AS="S"
 BondOrdering="62134 62137 62176 0"
><objecttag
 TagType="Unknown"
 Visible="no"
 Name="stereo"
><t
 p="338.61 2599.09"
 BoundingBox="338.61 2595.24 344.61 2600.04"
 Visible="no"
 IgnoreWarnings="yes"
 LabelSize="6"
 CaptionLineHeight="variable"
><s font="3" size="4.5" color="0">(S)</s></t></objecttag></n><n
 id="62074"
 p="265.37 414.43"
 Z="7687"
 LabelSize="14"
 MarginWidth="1.19"
 AS="N"
/><n
 id="62075"
 p="274.70 387.48"
 Z="7688"
 LabelSize="14"
 MarginWidth="1.19"
 Element="8"
 NumHydrogens="0"
 NeedsClean="yes"
 AS="N"
><t
 p="269.26 393"
 BoundingBox="269.26 381.10 280.15 393.15"
 LabelSize="14"
 LabelJustification="Left"
><s font="3" size="14" color="0" face="96">O</s></t></n><n
 id="62076"
 p="302.72 403.65"
 Z="7693"
 LabelSize="14"
 MarginWidth="1.19"
 AS="N"
/><n
 id="62077"
 p="284.04 403.65"
 Z="7694"
 LabelSize="14"
 MarginWidth="1.19"
 Element="7"
 NumHydrogens="1"
 NeedsClean="yes"
 AS="N"
><t
 p="278.99 409.18"
 BoundingBox="278.99 397.51 289.10 420.84"
 LabelSize="14"
 LabelJustification="Left"
 LabelAlignment="Below"
 LineStarts="2 3"
><s font="3" size="14" color="0" face="96">NH</s></t></n><n
 id="62078"
 p="293.39 398.26"
 Z="7695"
 LabelSize="14"
 MarginWidth="1.19"
 Geometry="Tetrahedral"
 AS="S"
 BondOrdering="62138 62141 62177 0"
><objecttag
 TagType="Unknown"
 Visible="no"
 Name="stereo"
><t
 p="390.78 2609.14"
 BoundingBox="390.78 2605.29 396.78 2610.09"
 Visible="no"
 IgnoreWarnings="yes"
 LabelSize="6"
 CaptionLineHeight="variable"
><s font="3" size="4.5" color="0">(S)</s></t></objecttag></n><n
 id="62079"
 p="293.39 387.48"
 Z="7696"
 LabelSize="14"
 MarginWidth="1.19"
 AS="N"
/><n
 id="62080"
 p="302.72 382.08"
 Z="7697"
 LabelSize="14"
 MarginWidth="1.19"
 AS="N"
/><n
 id="62081"
 p="302.72 414.43"
 Z="7698"
 LabelSize="14"
 MarginWidth="1.19"
 Element="8"
 NumHydrogens="0"
 NeedsClean="yes"
 AS="N"
><t
 p="297.28 419.96"
 BoundingBox="297.28 408.06 308.16 420.11"
 LabelSize="14"
 LabelJustification="Left"
><s font="3" size="14" color="0" face="96">O</s></t></n><n
 id="62082"
 p="330.74 398.26"
 Z="7704"
 LabelSize="14"
 MarginWidth="1.19"
 AS="N"
/><n
 id="62083"
 p="312.06 398.26"
 Z="7705"
 LabelSize="14"
 MarginWidth="1.19"
 Element="7"
 NumHydrogens="1"
 NeedsClean="yes"
 AS="N"
><t
 p="307.01 392.12"
 BoundingBox="307.01 380.45 317.12 403.78"
 LabelSize="14"
 LabelJustification="Left"
 LabelAlignment="Above"
 LineStarts="2 4"
><s font="3" size="14" color="0" face="96">NH</s></t></n><n
 id="62084"
 p="321.40 403.65"
 Z="7706"
 LabelSize="14"
 MarginWidth="1.19"
 Geometry="Tetrahedral"
 AS="S"
 BondOrdering="62143 62147 62179 0"
><objecttag
 TagType="Unknown"
 Visible="no"
 Name="stereo"
><t
 p="443 2599.09"
 BoundingBox="443 2595.24 449 2600.04"
 Visible="no"
 IgnoreWarnings="yes"
 LabelSize="6"
 CaptionLineHeight="variable"
><s font="3" size="4.5" color="0">(S)</s></t></objecttag></n><n
 id="62085"
 p="321.40 414.43"
 Z="7707"
 LabelSize="14"
 MarginWidth="1.19"
 AS="N"
/><n
 id="62086"
 p="330.74 419.83"
 Z="7708"
 LabelSize="14"
 MarginWidth="1.19"
 Element="8"
 NumHydrogens="1"
 NeedsClean="yes"
 AS="N"
><t
 p="325.30 425.35"
 BoundingBox="325.30 413.45 346.30 425.50"
 LabelSize="14"
 LabelJustification="Left"
 LabelAlignment="Left"
><s font="3" size="14" color="0" face="96">OH</s></t></n><n
 id="62087"
 p="330.74 387.48"
 Z="7709"
 LabelSize="14"
 MarginWidth="1.19"
 Element="8"
 NumHydrogens="0"
 NeedsClean="yes"
 AS="N"
><t
 p="325.30 393"
 BoundingBox="325.30 381.10 336.19 393.15"
 LabelSize="14"
 LabelJustification="Left"
><s font="3" size="14" color="0" face="96">O</s></t></n><n
 id="62088"
 p="358.76 403.65"
 Z="7715"
 LabelSize="14"
 MarginWidth="1.19"
 AS="N"
/><n
 id="62089"
 p="340.08 403.65"
 Z="7716"
 LabelSize="14"
 MarginWidth="1.19"
 Element="7"
 NumHydrogens="1"
 NeedsClean="yes"
 AS="N"
><t
 p="335.02 409.18"
 BoundingBox="335.02 397.51 345.13 420.84"
 LabelSize="14"
 LabelJustification="Left"
 LabelAlignment="Below"
 LineStarts="2 3"
><s font="3" size="14" color="0" face="96">NH</s></t></n><n
 id="62090"
 p="349.42 398.26"
 Z="7717"
 LabelSize="14"
 MarginWidth="1.19"
 Geometry="Tetrahedral"
 AS="S"
 BondOrdering="62148 62151 62178 0"
><objecttag
 TagType="Unknown"
 Visible="no"
 Name="stereo"
><t
 p="495.22 2609.14"
 BoundingBox="495.22 2605.29 501.22 2610.09"
 Visible="no"
 IgnoreWarnings="yes"
 LabelSize="6"
 CaptionLineHeight="variable"
><s font="3" size="4.5" color="0">(S)</s></t></objecttag></n><n
 id="62091"
 p="349.42 387.48"
 Z="7718"
 LabelSize="14"
 MarginWidth="1.19"
 AS="N"
/><n
 id="62092"
 p="358.76 414.43"
 Z="7719"
 LabelSize="14"
 MarginWidth="1.19"
 Element="8"
 NumHydrogens="0"
 NeedsClean="yes"
 AS="N"
><t
 p="353.31 419.96"
 BoundingBox="353.31 408.06 364.20 420.11"
 LabelSize="14"
 LabelJustification="Left"
><s font="3" size="14" color="0" face="96">O</s></t></n><n
 id="62093"
 p="368.09 398.26"
 Z="7724"
 LabelSize="14"
 MarginWidth="1.19"
 Element="7"
 NumHydrogens="2"
 NeedsClean="yes"
 AS="N"
><t
 p="363.04 403.78"
 BoundingBox="363.04 392.12 389.10 406.73"
 LabelSize="14"
 LabelJustification="Left"
 LabelAlignment="Left"
><s font="3" size="14" color="0" face="96">NH2</s></t></n><n
 id="62094"
 p="358.76 382.08"
 Z="7726"
 LabelSize="14"
 MarginWidth="1.19"
 AS="N"
/><n
 id="62095"
 p="358.76 371.30"
 Z="7727"
 LabelSize="14"
 MarginWidth="1.19"
 AS="N"
/><n
 id="62096"
 p="368.09 365.91"
 Z="7728"
 LabelSize="14"
 MarginWidth="1.19"
 AS="N"
/><n
 id="62097"
 p="377.43 371.30"
 Z="7729"
 LabelSize="14"
 MarginWidth="1.19"
 AS="N"
/><n
 id="62098"
 p="377.43 382.08"
 Z="7730"
 LabelSize="14"
 MarginWidth="1.19"
 AS="N"
/><n
 id="62099"
 p="368.09 387.48"
 Z="7731"
 LabelSize="14"
 MarginWidth="1.19"
 AS="N"
/><n
 id="62100"
 p="181.32 387.48"
 Z="7738"
 LabelSize="14"
 MarginWidth="1.19"
 AS="N"
/><n
 id="62101"
 p="171.98 382.08"
 Z="7739"
 LabelSize="14"
 MarginWidth="1.19"
 AS="N"
/><n
 id="62102"
 p="171.98 371.30"
 Z="7741"
 LabelSize="14"
 MarginWidth="1.19"
 AS="N"
/><n
 id="62103"
 p="162.64 365.91"
 Z="7743"
 LabelSize="14"
 MarginWidth="1.19"
 AS="N"
/><n
 id="62104"
 p="162.64 355.12"
 Z="7745"
 color="18"
 LabelSize="14"
 MarginWidth="1.19"
 NodeType="Nickname"
 NeedsClean="yes"
 AS="N"
><fragment
 id="82255"
><n
 id="62106"
 p="162.64 355.12"
 Z="7410"
 Element="7"
 NumHydrogens="0"
 NeedsClean="yes"
><t
 p="157.23 361.02"
 BoundingBox="157.23 348.48 168.06 361.02"
 LabelJustification="Left"
><s font="3" size="15" color="0" face="97">N</s></t></n><n
 id="62107"
 p="153.30 349.73"
 Z="7411"
 Element="7"
 NumHydrogens="0"
 Charge="1"
 NeedsClean="yes"
><t
 p="147.89 355.63"
 BoundingBox="147.89 341.17 165.29 355.63"
 LabelJustification="Left"
 LabelAlignment="Left"
><s font="3" size="15" color="0" face="97">N+</s></t></n><n
 id="62108"
 p="143.97 344.34"
 Z="7412"
 Element="7"
 NumHydrogens="0"
 Charge="-1"
 NeedsClean="yes"
><t
 p="154.38 350.24"
 BoundingBox="139.80 337.70 154.38 350.24"
 LabelJustification="Right"
 Justification="Right"
 LabelAlignment="Right"
><s font="3" size="15" color="0" face="97">N-</s></t></n><n
 id="62109"
 p="162.64 365.91"
 Z="7413"
 NodeType="ExternalConnectionPoint"
 ExternalConnectionNum="1"
/><b
 id="62110"
 Z="7414"
 B="62107"
 E="62108"
 Order="2"
/><b
 id="62111"
 Z="7415"
 B="62106"
 E="62107"
 Order="2"
/><b
 id="62112"
 Z="7416"
 B="62109"
 E="62106"
/></fragment><t
 p="157.59 360.65"
 BoundingBox="157.59 348.98 173.54 363.75"
 color="18"
 LabelSize="14"
 LabelJustification="Left"
 LabelAlignment="Left"
><s font="3" size="14" color="18" face="96">N3</s></t></n><n
 id="62113"
 p="162.64 398.26"
 Z="7748"
 LabelSize="14"
 MarginWidth="1.19"
 AS="N"
/><n
 id="62114"
 p="162.64 387.48"
 Z="7750"
 LabelSize="14"
 MarginWidth="1.19"
 Element="8"
 NumHydrogens="0"
 NeedsClean="yes"
 AS="N"
><t
 p="157.20 393"
 BoundingBox="157.20 381.10 168.09 393.15"
 LabelSize="14"
 LabelJustification="Left"
><s font="3" size="14" color="0" face="96">O</s></t></n><n
 id="62115"
 p="153.30 403.65"
 Z="7752"
 LabelSize="14"
 MarginWidth="1.19"
 AS="N"
/><n
 id="62116"
 p="256.03 387.48"
 Z="7754"
 LabelSize="14"
 MarginWidth="1.19"
 AS="N"
/><n
 id="62117"
 p="246.69 371.30"
 Z="7756"
 LabelSize="14"
 MarginWidth="1.19"
 AS="N"
/><n
 id="62118"
 p="274.70 419.83"
 Z="7758"
 LabelSize="14"
 MarginWidth="1.19"
 Element="8"
 NumHydrogens="1"
 NeedsClean="yes"
 AS="N"
><t
 p="269.26 425.35"
 BoundingBox="269.26 413.45 290.26 425.50"
 LabelSize="14"
 LabelJustification="Left"
 LabelAlignment="Left"
><s font="3" size="14" color="0" face="96">OH</s></t></n><n
 id="62119"
 p="302.72 371.30"
 Z="7760"
 LabelSize="14"
 MarginWidth="1.19"
 AS="N"
/><n
 id="62120"
 p="312.06 365.91"
 Z="7762"
 LabelSize="14"
 MarginWidth="1.19"
 AS="N"
/><n
 id="62121"
 p="312.06 355.12"
 Z="7764"
 LabelSize="14"
 MarginWidth="1.19"
 Element="7"
 NumHydrogens="2"
 NeedsClean="yes"
 AS="N"
><t
 p="307.01 360.65"
 BoundingBox="307.01 348.98 333.07 363.60"
 LabelSize="14"
 LabelJustification="Left"
 LabelAlignment="Left"
><s font="3" size="14" color="0" face="96">NH2</s></t></n><n
 id="62122"
 p="218.67 398.26"
 Z="7773"
 LabelSize="14"
 MarginWidth="1.19"
 AS="N"
/><n
 id="62123"
 p="200 398.26"
 Z="7774"
 LabelSize="14"
 MarginWidth="1.19"
 Element="7"
 NumHydrogens="1"
 NeedsClean="yes"
 AS="N"
><t
 p="194.94 392.12"
 BoundingBox="194.94 380.45 205.05 403.78"
 LabelSize="14"
 LabelJustification="Left"
 LabelAlignment="Above"
 LineStarts="2 4"
><s font="3" size="14" color="0" face="96">NH</s></t></n><n
 id="62124"
 p="209.33 403.65"
 Z="7775"
 LabelSize="14"
 MarginWidth="1.19"
 Geometry="Tetrahedral"
 AS="S"
 BondOrdering="62181 62180 62182 0"
><objecttag
 TagType="Unknown"
 Visible="no"
 Name="stereo"
><t
 p="234.11 2599.09"
 BoundingBox="234.11 2595.24 240.11 2600.04"
 Visible="no"
 IgnoreWarnings="yes"
 LabelSize="6"
 CaptionLineHeight="variable"
><s font="3" size="4.5" color="0">(S)</s></t></objecttag></n><n
 id="62125"
 p="209.33 414.43"
 Z="7776"
 LabelSize="14"
 MarginWidth="1.19"
 AS="N"
/><n
 id="62126"
 p="218.54 419.75"
 Z="7777"
 LabelSize="14"
 MarginWidth="1.19"
 Element="8"
 NumHydrogens="1"
 NeedsClean="yes"
 AS="N"
><t
 p="213.09 425.27"
 BoundingBox="213.09 413.37 234.09 425.42"
 LabelSize="14"
 LabelJustification="Left"
 LabelAlignment="Left"
><s font="3" size="14" color="0" face="96">OH</s></t></n><n
 id="62127"
 p="218.67 387.48"
 Z="7778"
 LabelSize="14"
 MarginWidth="1.19"
 Element="8"
 NumHydrogens="0"
 NeedsClean="yes"
 AS="N"
><t
 p="213.23 393"
 BoundingBox="213.23 381.10 224.12 393.15"
 LabelSize="14"
 LabelJustification="Left"
><s font="3" size="14" color="0" face="96">O</s></t></n><b
 id="62128"
 Z="7672"
 LabelSize="14"
 HashSpacing="1.70"
 MarginWidth="1.19"
 LineWidth="0.60"
 BoldWidth="1.56"
 BondLength="10.80"
 B="62061"
 E="62062"
 BS="N"
/><b
 id="62129"
 Z="7673"
 LabelSize="14"
 HashSpacing="1.70"
 MarginWidth="1.19"
 LineWidth="0.60"
 BoldWidth="1.56"
 BondLength="10.80"
 B="62061"
 E="62064"
 Order="2"
 BS="N"
/><b
 id="62130"
 Z="7680"
 LabelSize="14"
 HashSpacing="1.70"
 MarginWidth="1.19"
 LineWidth="0.60"
 BoldWidth="1.56"
 BondLength="10.80"
 B="62065"
 E="62067"
 BS="N"
/><b
 id="62131"
 Z="7681"
 LabelSize="14"
 HashSpacing="1.70"
 MarginWidth="1.19"
 LineWidth="0.60"
 BoldWidth="1.56"
 BondLength="10.80"
 B="62068"
 E="62069"
 BS="N"
/><b
 id="62132"
 Z="7682"
 LabelSize="14"
 HashSpacing="1.70"
 MarginWidth="1.19"
 LineWidth="0.60"
 BoldWidth="1.56"
 BondLength="10.80"
 B="62065"
 E="62070"
 Order="2"
 BS="N"
/><b
 id="62133"
 Z="7683"
 LabelSize="14"
 HashSpacing="1.70"
 MarginWidth="1.19"
 LineWidth="0.60"
 BoldWidth="1.56"
 BondLength="10.80"
 B="62066"
 E="62067"
 BS="N"
/><b
 id="62134"
 Z="7689"
 LabelSize="14"
 HashSpacing="1.70"
 MarginWidth="1.19"
 LineWidth="0.60"
 BoldWidth="1.56"
 BondLength="10.80"
 B="62071"
 E="62073"
 BS="N"
/><b
 id="62135"
 Z="7690"
 LabelSize="14"
 HashSpacing="1.70"
 MarginWidth="1.19"
 LineWidth="0.60"
 BoldWidth="1.56"
 BondLength="10.80"
 B="62071"
 E="62075"
 Order="2"
 BS="N"
/><b
 id="62136"
 Z="7691"
 LabelSize="14"
 HashSpacing="1.70"
 MarginWidth="1.19"
 LineWidth="0.60"
 BoldWidth="1.56"
 BondLength="10.80"
 B="62072"
 E="62065"
 BS="N"
/><b
 id="62137"
 Z="7692"
 LabelSize="14"
 HashSpacing="1.70"
 MarginWidth="1.19"
 LineWidth="0.60"
 BoldWidth="1.56"
 BondLength="10.80"
 B="62072"
 E="62073"
 BS="N"
/><b
 id="62138"
 Z="7699"
 LabelSize="14"
 HashSpacing="1.70"
 MarginWidth="1.19"
 LineWidth="0.60"
 BoldWidth="1.56"
 BondLength="10.80"
 B="62076"
 E="62078"
 BS="N"
/><b
 id="62139"
 Z="7700"
 LabelSize="14"
 HashSpacing="1.70"
 MarginWidth="1.19"
 LineWidth="0.60"
 BoldWidth="1.56"
 BondLength="10.80"
 B="62079"
 E="62080"
 BS="N"
/><b
 id="62140"
 Z="7701"
 LabelSize="14"
 HashSpacing="1.70"
 MarginWidth="1.19"
 LineWidth="0.60"
 BoldWidth="1.56"
 BondLength="10.80"
 B="62076"
 E="62081"
 Order="2"
 BS="N"
/><b
 id="62141"
 Z="7702"
 LabelSize="14"
 HashSpacing="1.70"
 MarginWidth="1.19"
 LineWidth="0.60"
 BoldWidth="1.56"
 BondLength="10.80"
 B="62077"
 E="62078"
 BS="N"
/><b
 id="62142"
 Z="7703"
 LabelSize="14"
 HashSpacing="1.70"
 MarginWidth="1.19"
 LineWidth="0.60"
 BoldWidth="1.56"
 BondLength="10.80"
 B="62071"
 E="62077"
 BS="N"
/><b
 id="62143"
 Z="7710"
 LabelSize="14"
 HashSpacing="1.70"
 MarginWidth="1.19"
 LineWidth="0.60"
 BoldWidth="1.56"
 BondLength="10.80"
 B="62082"
 E="62084"
 BS="N"
/><b
 id="62144"
 Z="7711"
 LabelSize="14"
 HashSpacing="1.70"
 MarginWidth="1.19"
 LineWidth="0.60"
 BoldWidth="1.56"
 BondLength="10.80"
 B="62085"
 E="62086"
 BS="N"
/><b
 id="62145"
 Z="7712"
 LabelSize="14"
 HashSpacing="1.70"
 MarginWidth="1.19"
 LineWidth="0.60"
 BoldWidth="1.56"
 BondLength="10.80"
 B="62082"
 E="62087"
 Order="2"
 BS="N"
/><b
 id="62146"
 Z="7713"
 LabelSize="14"
 HashSpacing="1.70"
 MarginWidth="1.19"
 LineWidth="0.60"
 BoldWidth="1.56"
 BondLength="10.80"
 B="62083"
 E="62076"
 BS="N"
/><b
 id="62147"
 Z="7714"
 LabelSize="14"
 HashSpacing="1.70"
 MarginWidth="1.19"
 LineWidth="0.60"
 BoldWidth="1.56"
 BondLength="10.80"
 B="62084"
 E="62083"
 BS="N"
/><b
 id="62148"
 Z="7720"
 LabelSize="14"
 HashSpacing="1.70"
 MarginWidth="1.19"
 LineWidth="0.60"
 BoldWidth="1.56"
 BondLength="10.80"
 B="62088"
 E="62090"
 BS="N"
/><b
 id="62149"
 Z="7721"
 LabelSize="14"
 HashSpacing="1.70"
 MarginWidth="1.19"
 LineWidth="0.60"
 BoldWidth="1.56"
 BondLength="10.80"
 B="62088"
 E="62092"
 Order="2"
 BS="N"
/><b
 id="62150"
 Z="7722"
 LabelSize="14"
 HashSpacing="1.70"
 MarginWidth="1.19"
 LineWidth="0.60"
 BoldWidth="1.56"
 BondLength="10.80"
 B="62082"
 E="62089"
 BS="N"
/><b
 id="62151"
 Z="7723"
 LabelSize="14"
 HashSpacing="1.70"
 MarginWidth="1.19"
 LineWidth="0.60"
 BoldWidth="1.56"
 BondLength="10.80"
 B="62089"
 E="62090"
 BS="N"
/><b
 id="62152"
 Z="7725"
 LabelSize="14"
 HashSpacing="1.70"
 MarginWidth="1.19"
 LineWidth="0.60"
 BoldWidth="1.56"
 BondLength="10.80"
 B="62088"
 E="62093"
 BS="N"
/><b
 id="62153"
 Z="7732"
 LabelSize="14"
 HashSpacing="1.70"
 MarginWidth="1.19"
 LineWidth="0.60"
 BoldWidth="1.56"
 BondLength="10.80"
 B="62094"
 E="62095"
 BS="N"
/><b
 id="62154"
 Z="7733"
 LabelSize="14"
 HashSpacing="1.70"
 MarginWidth="1.19"
 LineWidth="0.60"
 BoldWidth="1.56"
 BondLength="10.80"
 B="62095"
 E="62096"
 Order="2"
 BS="N"
 BondCircularOrdering="0 62153 62155 0"
/><b
 id="62155"
 Z="7734"
 LabelSize="14"
 HashSpacing="1.70"
 MarginWidth="1.19"
 LineWidth="0.60"
 BoldWidth="1.56"
 BondLength="10.80"
 B="62096"
 E="62097"
 BS="N"
/><b
 id="62156"
 Z="7735"
 LabelSize="14"
 HashSpacing="1.70"
 MarginWidth="1.19"
 LineWidth="0.60"
 BoldWidth="1.56"
 BondLength="10.80"
 B="62097"
 E="62098"
 Order="2"
 BS="N"
 BondCircularOrdering="0 62155 62157 0"
/><b
 id="62157"
 Z="7736"
 LabelSize="14"
 HashSpacing="1.70"
 MarginWidth="1.19"
 LineWidth="0.60"
 BoldWidth="1.56"
 BondLength="10.80"
 B="62098"
 E="62099"
 BS="N"
/><b
 id="62158"
 Z="7737"
 LabelSize="14"
 HashSpacing="1.70"
 MarginWidth="1.19"
 LineWidth="0.60"
 BoldWidth="1.56"
 BondLength="10.80"
 B="62094"
 E="62099"
 Order="2"
 BS="N"
 BondCircularOrdering="62153 62173 0 62157"
/><b
 id="62159"
 Z="7740"
 LabelSize="14"
 HashSpacing="1.70"
 MarginWidth="1.19"
 LineWidth="0.60"
 BoldWidth="1.56"
 BondLength="10.80"
 B="62100"
 E="62101"
 BS="N"
/><b
 id="62160"
 Z="7742"
 LabelSize="14"
 HashSpacing="1.70"
 MarginWidth="1.19"
 LineWidth="0.60"
 BoldWidth="1.56"
 BondLength="10.80"
 B="62101"
 E="62102"
 BS="N"
/><b
 id="62161"
 Z="7744"
 LabelSize="14"
 HashSpacing="1.70"
 MarginWidth="1.19"
 LineWidth="0.60"
 BoldWidth="1.56"
 BondLength="10.80"
 B="62102"
 E="62103"
 BS="N"
/><b
 id="62162"
 Z="7746"
 LabelSize="14"
 HashSpacing="1.70"
 MarginWidth="1.19"
 LineWidth="0.60"
 BoldWidth="1.56"
 BondLength="10.80"
 B="62103"
 E="62104"
 BS="N"
/><b
 id="62163"
 Z="7747"
 LabelSize="14"
 HashSpacing="1.70"
 MarginWidth="1.19"
 LineWidth="0.60"
 BoldWidth="1.56"
 BondLength="10.80"
 B="62063"
 E="62062"
 BS="N"
/><b
 id="62164"
 Z="7749"
 LabelSize="14"
 HashSpacing="1.70"
 MarginWidth="1.19"
 LineWidth="0.60"
 BoldWidth="1.56"
 BondLength="10.80"
 B="62063"
 E="62113"
 BS="N"
/><b
 id="62165"
 Z="7751"
 LabelSize="14"
 HashSpacing="1.70"
 MarginWidth="1.19"
 LineWidth="0.60"
 BoldWidth="1.56"
 BondLength="10.80"
 B="62113"
 E="62114"
 Order="2"
 BS="N"
/><b
 id="62166"
 Z="7753"
 LabelSize="14"
 HashSpacing="1.70"
 MarginWidth="1.19"
 LineWidth="0.60"
 BoldWidth="1.56"
 BondLength="10.80"
 B="62113"
 E="62115"
 BS="N"
/><b
 id="62167"
 Z="7755"
 LabelSize="14"
 HashSpacing="1.70"
 MarginWidth="1.19"
 LineWidth="0.60"
 BoldWidth="1.56"
 BondLength="10.80"
 B="62069"
 E="62116"
 BS="N"
/><b
 id="62168"
 Z="7757"
 LabelSize="14"
 HashSpacing="1.70"
 MarginWidth="1.19"
 LineWidth="0.60"
 BoldWidth="1.56"
 BondLength="10.80"
 B="62069"
 E="62117"
 BS="N"
/><b
 id="62169"
 Z="7759"
 LabelSize="14"
 HashSpacing="1.70"
 MarginWidth="1.19"
 LineWidth="0.60"
 BoldWidth="1.56"
 BondLength="10.80"
 B="62074"
 E="62118"
 BS="N"
/><b
 id="62170"
 Z="7761"
 LabelSize="14"
 HashSpacing="1.70"
 MarginWidth="1.19"
 LineWidth="0.60"
 BoldWidth="1.56"
 BondLength="10.80"
 B="62080"
 E="62119"
 BS="N"
/><b
 id="62171"
 Z="7763"
 LabelSize="14"
 HashSpacing="1.70"
 MarginWidth="1.19"
 LineWidth="0.60"
 BoldWidth="1.56"
 BondLength="10.80"
 B="62119"
 E="62120"
 BS="N"
/><b
 id="62172"
 Z="7765"
 LabelSize="14"
 HashSpacing="1.70"
 MarginWidth="1.19"
 LineWidth="0.60"
 BoldWidth="1.56"
 BondLength="10.80"
 B="62120"
 E="62121"
 BS="N"
/><b
 id="62173"
 Z="7766"
 LabelSize="14"
 HashSpacing="1.70"
 MarginWidth="1.19"
 LineWidth="0.60"
 BoldWidth="1.56"
 BondLength="10.80"
 B="62091"
 E="62094"
 BS="N"
/><b
 id="62174"
 Z="7767"
 LabelSize="14"
 HashSpacing="1.70"
 MarginWidth="1.19"
 LineWidth="0.60"
 BoldWidth="1.56"
 BondLength="10.80"
 B="62062"
 E="62100"
 Display="Bold"
 BS="N"
/><b
 id="62175"
 Z="7768"
 LabelSize="14"
 HashSpacing="1.70"
 MarginWidth="1.19"
 LineWidth="0.60"
 BoldWidth="1.56"
 BondLength="10.80"
 B="62067"
 E="62068"
 Display="Bold"
 BS="N"
/><b
 id="62176"
 Z="7769"
 LabelSize="14"
 HashSpacing="1.70"
 MarginWidth="1.19"
 LineWidth="0.60"
 BoldWidth="1.56"
 BondLength="10.80"
 B="62073"
 E="62074"
 Display="Hash"
 BS="N"
/><b
 id="62177"
 Z="7770"
 LabelSize="14"
 HashSpacing="1.70"
 MarginWidth="1.19"
 LineWidth="0.60"
 BoldWidth="1.56"
 BondLength="10.80"
 B="62078"
 E="62079"
 Display="Bold"
 BS="N"
/><b
 id="62178"
 Z="7771"
 LabelSize="14"
 HashSpacing="1.70"
 MarginWidth="1.19"
 LineWidth="0.60"
 BoldWidth="1.56"
 BondLength="10.80"
 B="62090"
 E="62091"
 Display="Bold"
 BS="N"
/><b
 id="62179"
 Z="7772"
 LabelSize="14"
 HashSpacing="1.70"
 MarginWidth="1.19"
 LineWidth="0.60"
 BoldWidth="1.56"
 BondLength="10.80"
 B="62084"
 E="62085"
 Display="Hash"
 BS="N"
/><b
 id="62180"
 Z="7779"
 LabelSize="14"
 HashSpacing="1.70"
 MarginWidth="1.19"
 LineWidth="0.60"
 BoldWidth="1.56"
 BondLength="10.80"
 B="62124"
 E="62123"
 BS="N"
/><b
 id="62181"
 Z="7780"
 LabelSize="14"
 HashSpacing="1.70"
 MarginWidth="1.19"
 LineWidth="0.60"
 BoldWidth="1.56"
 BondLength="10.80"
 B="62122"
 E="62124"
 BS="N"
/><b
 id="62182"
 Z="7781"
 LabelSize="14"
 HashSpacing="1.70"
 MarginWidth="1.19"
 LineWidth="0.60"
 BoldWidth="1.56"
 BondLength="10.80"
 B="62124"
 E="62125"
 Display="Hash"
 BS="N"
/><b
 id="62183"
 Z="7782"
 LabelSize="14"
 HashSpacing="1.70"
 MarginWidth="1.19"
 LineWidth="0.60"
 BoldWidth="1.56"
 BondLength="10.80"
 B="62125"
 E="62126"
 BS="N"
/><b
 id="62184"
 Z="7783"
 LabelSize="14"
 HashSpacing="1.70"
 MarginWidth="1.19"
 LineWidth="0.60"
 BoldWidth="1.56"
 BondLength="10.80"
 B="62122"
 E="62127"
 Order="2"
 BS="N"
/><b
 id="62185"
 Z="7784"
 LabelSize="14"
 HashSpacing="1.70"
 MarginWidth="1.19"
 LineWidth="0.60"
 BoldWidth="1.56"
 BondLength="10.80"
 B="62122"
 E="62066"
 BS="N"
/><b
 id="62186"
 Z="7785"
 LabelSize="14"
 HashSpacing="1.70"
 MarginWidth="1.19"
 LineWidth="0.60"
 BoldWidth="1.56"
 BondLength="10.80"
 B="62061"
 E="62123"
 BS="N"
/></fragment><fragment
 id="62187"
 BoundingBox="530.92 329.39 676.23 466.63"
 Z="7787"
><n
 id="62188"
 p="591.76 365.61"
 Z="7786"
 LabelSize="14"
 MarginWidth="1.19"
 AS="N"
/><n
 id="62189"
 p="587.96 375.56"
 Z="7788"
 LabelSize="14"
 MarginWidth="1.19"
 Geometry="Tetrahedral"
 AS="S"
 BondOrdering="62255 62290 62301 0"
><objecttag
 TagType="Unknown"
 Visible="no"
 Name="stereo"
><t
 p="809.94 2639.29"
 BoundingBox="809.94 2635.44 815.94 2640.24"
 Visible="no"
 IgnoreWarnings="yes"
 LabelSize="6"
 CaptionLineHeight="variable"
><s font="3" size="4.5" color="0">(S)</s></t></objecttag></n><n
 id="62190"
 p="594.67 383.83"
 Z="7789"
 LabelSize="14"
 MarginWidth="1.19"
 Element="7"
 NumHydrogens="1"
 NeedsClean="yes"
 AS="N"
><t
 p="589.61 389.35"
 BoundingBox="589.61 377.69 609.83 389.35"
 LabelSize="14"
 LabelJustification="Left"
 LabelAlignment="Left"
><s font="3" size="14" color="0" face="96">NH</s></t></n><n
 id="62191"
 p="585.04 357.35"
 Z="7790"
 LabelSize="14"
 MarginWidth="1.19"
 Element="8"
 NumHydrogens="0"
 NeedsClean="yes"
 AS="N"
><t
 p="579.59 362.87"
 BoundingBox="579.59 350.97 590.48 363.02"
 LabelSize="14"
 LabelJustification="Left"
><s font="3" size="14" color="0" face="96">O</s></t></n><n
 id="62192"
 p="640.53 367.15"
 Z="7793"
 LabelSize="14"
 MarginWidth="1.19"
 AS="N"
/><n
 id="62193"
 p="623.30 360.56"
 Z="7794"
 LabelSize="14"
 MarginWidth="1.19"
 Element="7"
 NumHydrogens="1"
 NeedsClean="yes"
 AS="N"
><t
 p="618.25 366.09"
 BoundingBox="618.25 354.42 628.36 377.76"
 LabelSize="14"
 LabelJustification="Left"
 LabelAlignment="Below"
 LineStarts="2 3"
><s font="3" size="14" color="0" face="96">NH</s></t></n><n
 id="62194"
 p="633.82 358.88"
 Z="7795"
 LabelSize="14"
 MarginWidth="1.19"
 Geometry="Tetrahedral"
 AS="S"
 BondOrdering="62257 62260 62302 0"
><objecttag
 TagType="Unknown"
 Visible="no"
 Name="stereo"
><t
 p="780.09 2708.05"
 BoundingBox="780.09 2704.20 786.09 2709"
 Visible="no"
 IgnoreWarnings="yes"
 LabelSize="6"
 CaptionLineHeight="variable"
><s font="3" size="4.5" color="0">(S)</s></t></objecttag></n><n
 id="62195"
 p="637.62 348.93"
 Z="7796"
 LabelSize="14"
 MarginWidth="1.19"
 AS="N"
/><n
 id="62196"
 p="648.14 347.25"
 Z="7797"
 LabelSize="14"
 MarginWidth="1.19"
 AS="N"
/><n
 id="62197"
 p="651.05 365.46"
 Z="7798"
 LabelSize="14"
 MarginWidth="1.19"
 Element="8"
 NumHydrogens="0"
 NeedsClean="yes"
 AS="N"
><t
 p="645.60 370.99"
 BoundingBox="645.60 359.09 656.49 371.14"
 LabelSize="14"
 LabelJustification="Left"
><s font="3" size="14" color="0" face="96">O</s></t></n><n
 id="62198"
 p="639.65 395.31"
 Z="7803"
 LabelSize="14"
 MarginWidth="1.19"
 AS="N"
/><n
 id="62199"
 p="636.73 377.09"
 Z="7804"
 LabelSize="14"
 MarginWidth="1.19"
 Element="7"
 NumHydrogens="1"
 NeedsClean="yes"
 AS="N"
><t
 p="641.79 382.62"
 BoundingBox="621.56 370.95 641.79 382.62"
 LabelSize="14"
 LabelJustification="Right"
 Justification="Right"
 LabelAlignment="Right"
><s font="3" size="14" color="0" face="96">NH</s></t></n><n
 id="62200"
 p="643.45 385.36"
 Z="7805"
 LabelSize="14"
 MarginWidth="1.19"
 Geometry="Tetrahedral"
 AS="S"
 BondOrdering="62261 62264 62303 0"
><objecttag
 TagType="Unknown"
 Visible="no"
 Name="stereo"
><t
 p="743.05 2690.87"
 BoundingBox="743.05 2687.02 749.05 2691.82"
 Visible="no"
 IgnoreWarnings="yes"
 LabelSize="6"
 CaptionLineHeight="variable"
><s font="3" size="4.5" color="0">(S)</s></t></objecttag></n><n
 id="62201"
 p="653.96 383.68"
 Z="7806"
 LabelSize="14"
 MarginWidth="1.19"
 AS="N"
/><n
 id="62202"
 p="629.13 396.99"
 Z="7807"
 LabelSize="14"
 MarginWidth="1.19"
 Element="8"
 NumHydrogens="0"
 NeedsClean="yes"
 AS="N"
><t
 p="623.69 402.52"
 BoundingBox="623.69 390.62 634.58 402.67"
 LabelSize="14"
 LabelJustification="Left"
><s font="3" size="14" color="0" face="96">O</s></t></n><n
 id="62203"
 p="631.90 415.15"
 Z="7812"
 LabelSize="14"
 MarginWidth="1.19"
 AS="N"
/><n
 id="62204"
 p="646.21 403.52"
 Z="7813"
 LabelSize="14"
 MarginWidth="1.19"
 Element="7"
 NumHydrogens="1"
 NeedsClean="yes"
 AS="N"
><t
 p="641.15 409.04"
 BoundingBox="641.15 397.37 661.38 409.04"
 LabelSize="14"
 LabelJustification="Left"
 LabelAlignment="Left"
><s font="3" size="14" color="0" face="96">NH</s></t></n><n
 id="62205"
 p="642.41 413.47"
 Z="7814"
 LabelSize="14"
 MarginWidth="1.19"
 Geometry="Tetrahedral"
 AS="S"
 BondOrdering="62265 62268 62304 0"
><objecttag
 TagType="Unknown"
 Visible="no"
 Name="stereo"
><t
 p="709.85 2664.95"
 BoundingBox="709.85 2661.10 715.85 2665.90"
 Visible="no"
 IgnoreWarnings="yes"
 LabelSize="6"
 CaptionLineHeight="variable"
><s font="3" size="4.5" color="0">(S)</s></t></objecttag></n><n
 id="62206"
 p="649.12 421.73"
 Z="7815"
 LabelSize="14"
 MarginWidth="1.19"
 AS="N"
/><n
 id="62207"
 p="645.32 431.68"
 Z="7816"
 LabelSize="14"
 MarginWidth="1.19"
 AS="N"
/><n
 id="62208"
 p="626.80 405.80"
 Z="7817"
 LabelSize="14"
 MarginWidth="1.19"
 Element="8"
 NumHydrogens="0"
 NeedsClean="yes"
 AS="N"
><t
 p="621.35 411.32"
 BoundingBox="621.35 399.42 632.24 411.47"
 LabelSize="14"
 LabelJustification="Left"
><s font="3" size="14" color="0" face="96">O</s></t></n><n
 id="62209"
 p="605.70 424.76"
 Z="7823"
 LabelSize="14"
 MarginWidth="1.19"
 AS="N"
/><n
 id="62210"
 p="624.78 423.07"
 Z="7824"
 LabelSize="14"
 MarginWidth="1.19"
 Element="7"
 NumHydrogens="1"
 NeedsClean="yes"
 AS="N"
><t
 p="619.73 428.60"
 BoundingBox="619.73 416.93 629.84 440.26"
 LabelSize="14"
 LabelJustification="Left"
 LabelAlignment="Below"
 LineStarts="2 3"
><s font="3" size="14" color="0" face="96">NH</s></t></n><n
 id="62211"
 p="614.84 419.27"
 Z="7825"
 LabelSize="14"
 MarginWidth="1.19"
 Geometry="Tetrahedral"
 AS="R"
 BondOrdering="62270 62274 62306 0"
><objecttag
 TagType="Unknown"
 Visible="no"
 Name="stereo"
><t
 p="732.60 2613.79"
 BoundingBox="732.60 2609.94 738.85 2614.74"
 Visible="no"
 IgnoreWarnings="yes"
 LabelSize="6"
 CaptionLineHeight="variable"
><s font="3" size="4.5" color="0">(R)</s></t></objecttag></n><n
 id="62212"
 p="615.88 410.88"
 Z="7826"
 LabelSize="14"
 MarginWidth="1.19"
 AS="N"
/><n
 id="62213"
 p="607.66 402.82"
 Z="7827"
 LabelSize="14"
 MarginWidth="1.19"
 Element="16"
 NumHydrogens="0"
 NeedsClean="yes"
 AS="N"
><t
 p="602.99 408.35"
 BoundingBox="602.99 396.45 612.33 408.50"
 LabelSize="14"
 LabelJustification="Left"
 LabelAlignment="Left"
><s font="3" size="14" color="0" face="96">S</s></t></n><n
 id="62214"
 p="605.89 435.41"
 Z="7828"
 LabelSize="14"
 MarginWidth="1.19"
 Element="8"
 NumHydrogens="0"
 NeedsClean="yes"
 AS="N"
><t
 p="600.45 440.93"
 BoundingBox="600.45 429.03 611.34 441.08"
 LabelSize="14"
 LabelJustification="Left"
><s font="3" size="14" color="0" face="96">O</s></t></n><n
 id="62215"
 p="577.95 419.92"
 Z="7834"
 LabelSize="14"
 MarginWidth="1.19"
 AS="N"
/><n
 id="62216"
 p="596.39 419.60"
 Z="7835"
 LabelSize="14"
 MarginWidth="1.19"
 Element="7"
 NumHydrogens="1"
 NeedsClean="yes"
 AS="N"
><t
 p="591.34 413.45"
 BoundingBox="591.34 401.79 601.45 425.12"
 LabelSize="14"
 LabelJustification="Left"
 LabelAlignment="Above"
 LineStarts="2 4"
><s font="3" size="14" color="0" face="96">NH</s></t></n><n
 id="62217"
 p="587.27 425.08"
 Z="7836"
 LabelSize="14"
 MarginWidth="1.19"
 Geometry="Tetrahedral"
 AS="S"
 BondOrdering="62275 62278 62305 0"
><objecttag
 TagType="Unknown"
 Visible="no"
 Name="stereo"
><t
 p="738.44 2558.26"
 BoundingBox="738.44 2554.41 744.44 2559.21"
 Visible="no"
 IgnoreWarnings="yes"
 LabelSize="6"
 CaptionLineHeight="variable"
><s font="3" size="4.5" color="0">(S)</s></t></objecttag></n><n
 id="62218"
 p="587.45 435.73"
 Z="7837"
 LabelSize="14"
 MarginWidth="1.19"
 AS="N"
/><n
 id="62219"
 p="577.76 409.27"
 Z="7838"
 LabelSize="14"
 MarginWidth="1.19"
 Element="8"
 NumHydrogens="0"
 NeedsClean="yes"
 AS="N"
><t
 p="572.32 414.79"
 BoundingBox="572.32 402.89 583.21 414.94"
 LabelSize="14"
 LabelJustification="Left"
><s font="3" size="14" color="0" face="96">O</s></t></n><n
 id="62220"
 p="568.82 425.41"
 Z="7843"
 LabelSize="14"
 MarginWidth="1.19"
 Element="7"
 NumHydrogens="2"
 NeedsClean="yes"
 AS="N"
><t
 p="573.88 430.93"
 BoundingBox="547.82 419.26 573.88 433.88"
 LabelSize="14"
 LabelJustification="Right"
 Justification="Right"
 LabelAlignment="Right"
><s font="3" size="14" color="0" face="96">NH2</s></t></n><n
 id="62221"
 p="578.32 441.21"
 Z="7845"
 LabelSize="14"
 MarginWidth="1.19"
 AS="N"
/><n
 id="62222"
 p="569.01 436.05"
 Z="7846"
 LabelSize="14"
 MarginWidth="1.19"
 AS="N"
/><n
 id="62223"
 p="559.88 441.54"
 Z="7847"
 LabelSize="14"
 MarginWidth="1.19"
 AS="N"
/><n
 id="62224"
 p="560.07 452.19"
 Z="7848"
 LabelSize="14"
 MarginWidth="1.19"
 AS="N"
/><n
 id="62225"
 p="569.38 457.35"
 Z="7849"
 LabelSize="14"
 MarginWidth="1.19"
 AS="N"
/><n
 id="62226"
 p="578.51 451.86"
 Z="7850"
 LabelSize="14"
 MarginWidth="1.19"
 AS="N"
/><n
 id="62227"
 p="577.44 377.24"
 Z="7857"
 LabelSize="14"
 MarginWidth="1.19"
 AS="N"
/><n
 id="62228"
 p="570.73 368.98"
 Z="7858"
 LabelSize="14"
 MarginWidth="1.19"
 AS="N"
/><n
 id="62229"
 p="560.21 370.66"
 Z="7860"
 LabelSize="14"
 MarginWidth="1.19"
 AS="N"
/><n
 id="62230"
 p="553.49 362.40"
 Z="7862"
 LabelSize="14"
 MarginWidth="1.19"
 AS="N"
/><n
 id="62231"
 p="542.98 364.08"
 Z="7864"
 color="18"
 LabelSize="14"
 MarginWidth="1.19"
 NodeType="Nickname"
 NeedsClean="yes"
 AS="N"
><fragment
 id="82256"
><n
 id="62233"
 p="542.98 364.08"
 Z="7417"
 Element="7"
 NumHydrogens="0"
 NeedsClean="yes"
><t
 p="537.56 369.98"
 BoundingBox="537.56 357.44 548.39 369.98"
 LabelJustification="Left"
><s font="3" size="15" color="0" face="97">N</s></t></n><n
 id="62234"
 p="536.13 355.75"
 Z="7418"
 Element="7"
 NumHydrogens="0"
 Charge="1"
 NeedsClean="yes"
><t
 p="530.72 361.65"
 BoundingBox="530.72 347.19 548.12 361.65"
 LabelJustification="Left"
 LabelAlignment="Left"
><s font="3" size="15" color="0" face="97">N+</s></t></n><n
 id="62235"
 p="529.29 347.42"
 Z="7419"
 Element="7"
 NumHydrogens="0"
 Charge="-1"
 NeedsClean="yes"
><t
 p="539.70 353.32"
 BoundingBox="525.12 340.77 539.70 353.32"
 LabelJustification="Right"
 Justification="Right"
 LabelAlignment="Right"
><s font="3" size="15" color="0" face="97">N-</s></t></n><n
 id="62236"
 p="539.18 374.18"
 Z="7420"
 NodeType="ExternalConnectionPoint"
 ExternalConnectionNum="1"
/><b
 id="62237"
 Z="7421"
 B="62234"
 E="62235"
 Order="2"
/><b
 id="62238"
 Z="7422"
 B="62233"
 E="62234"
 Order="2"
/><b
 id="62239"
 Z="7423"
 B="62236"
 E="62233"
/></fragment><t
 p="546.87 369.61"
 BoundingBox="530.92 357.94 546.87 372.71"
 color="18"
 LabelSize="14"
 LabelJustification="Right"
 Justification="Right"
 LabelAlignment="Right"
><s font="3" size="14" color="18" face="96">N3</s></t></n><n
 id="62240"
 p="590.87 393.77"
 Z="7867"
 LabelSize="14"
 MarginWidth="1.19"
 AS="N"
/><n
 id="62241"
 p="580.36 395.46"
 Z="7869"
 LabelSize="14"
 MarginWidth="1.19"
 Element="8"
 NumHydrogens="0"
 NeedsClean="yes"
 AS="N"
><t
 p="574.91 400.98"
 BoundingBox="574.91 389.08 585.80 401.13"
 LabelSize="14"
 LabelJustification="Left"
><s font="3" size="14" color="0" face="96">O</s></t></n><n
 id="62242"
 p="597.59 402.04"
 Z="7871"
 LabelSize="14"
 MarginWidth="1.19"
 AS="N"
/><n
 id="62243"
 p="654.85 355.51"
 Z="7873"
 LabelSize="14"
 MarginWidth="1.19"
 AS="N"
/><n
 id="62244"
 p="651.93 337.30"
 Z="7875"
 LabelSize="14"
 MarginWidth="1.19"
 AS="N"
/><n
 id="62245"
 p="660.68 391.94"
 Z="7877"
 LabelSize="14"
 MarginWidth="1.19"
 Element="8"
 NumHydrogens="1"
 NeedsClean="yes"
 AS="N"
><t
 p="655.23 397.46"
 BoundingBox="655.23 385.56 676.23 397.61"
 LabelSize="14"
 LabelJustification="Left"
 LabelAlignment="Left"
><s font="3" size="14" color="0" face="96">OH</s></t></n><n
 id="62246"
 p="652.04 439.94"
 Z="7879"
 LabelSize="14"
 MarginWidth="1.19"
 AS="N"
/><n
 id="62247"
 p="648.24 449.89"
 Z="7881"
 LabelSize="14"
 MarginWidth="1.19"
 AS="N"
/><n
 id="62248"
 p="654.96 458.16"
 Z="7883"
 LabelSize="14"
 MarginWidth="1.19"
 Element="7"
 NumHydrogens="2"
 NeedsClean="yes"
 AS="N"
><t
 p="649.90 463.68"
 BoundingBox="649.90 452.02 675.97 466.63"
 LabelSize="14"
 LabelJustification="Left"
 LabelAlignment="Left"
><s font="3" size="14" color="0" face="96">NH2</s></t></n><n
 id="62249"
 p="616.59 352.30"
 Z="7892"
 LabelSize="14"
 MarginWidth="1.19"
 AS="N"
/><n
 id="62250"
 p="602.27 363.93"
 Z="7893"
 LabelSize="14"
 MarginWidth="1.19"
 Element="7"
 NumHydrogens="1"
 NeedsClean="yes"
 AS="N"
><t
 p="597.22 369.45"
 BoundingBox="597.22 357.79 617.44 369.45"
 LabelSize="14"
 LabelJustification="Left"
 LabelAlignment="Left"
><s font="3" size="14" color="0" face="96">NH</s></t></n><n
 id="62251"
 p="606.07 353.98"
 Z="7894"
 LabelSize="14"
 MarginWidth="1.19"
 Geometry="Tetrahedral"
 AS="S"
 BondOrdering="62308 62307 62309 0"
><objecttag
 TagType="Unknown"
 Visible="no"
 Name="stereo"
><t
 p="813.61 2682.29"
 BoundingBox="813.61 2678.44 819.61 2683.24"
 Visible="no"
 IgnoreWarnings="yes"
 LabelSize="6"
 CaptionLineHeight="variable"
><s font="3" size="4.5" color="0">(S)</s></t></objecttag></n><n
 id="62252"
 p="599.36 345.72"
 Z="7895"
 LabelSize="14"
 MarginWidth="1.19"
 AS="N"
/><n
 id="62253"
 p="603.16 335.77"
 Z="7896"
 LabelSize="14"
 MarginWidth="1.19"
 Element="8"
 NumHydrogens="1"
 NeedsClean="yes"
 AS="N"
><t
 p="597.71 341.29"
 BoundingBox="597.71 329.39 618.71 341.44"
 LabelSize="14"
 LabelJustification="Left"
 LabelAlignment="Left"
><s font="3" size="14" color="0" face="96">OH</s></t></n><n
 id="62254"
 p="620.39 342.35"
 Z="7897"
 LabelSize="14"
 MarginWidth="1.19"
 Element="8"
 NumHydrogens="0"
 NeedsClean="yes"
 AS="N"
><t
 p="614.94 347.88"
 BoundingBox="614.94 335.98 625.83 348.03"
 LabelSize="14"
 LabelJustification="Left"
><s font="3" size="14" color="0" face="96">O</s></t></n><b
 id="62255"
 Z="7791"
 LabelSize="14"
 HashSpacing="1.70"
 MarginWidth="1.19"
 LineWidth="0.60"
 BoldWidth="1.56"
 BondLength="10.80"
 B="62188"
 E="62189"
 BS="N"
/><b
 id="62256"
 Z="7792"
 LabelSize="14"
 HashSpacing="1.70"
 MarginWidth="1.19"
 LineWidth="0.60"
 BoldWidth="1.56"
 BondLength="10.80"
 B="62188"
 E="62191"
 Order="2"
 BS="N"
/><b
 id="62257"
 Z="7799"
 LabelSize="14"
 HashSpacing="1.70"
 MarginWidth="1.19"
 LineWidth="0.60"
 BoldWidth="1.56"
 BondLength="10.80"
 B="62192"
 E="62194"
 BS="N"
/><b
 id="62258"
 Z="7800"
 LabelSize="14"
 HashSpacing="1.70"
 MarginWidth="1.19"
 LineWidth="0.60"
 BoldWidth="1.56"
 BondLength="10.80"
 B="62195"
 E="62196"
 BS="N"
/><b
 id="62259"
 Z="7801"
 LabelSize="14"
 HashSpacing="1.70"
 MarginWidth="1.19"
 LineWidth="0.60"
 BoldWidth="1.56"
 BondLength="10.80"
 B="62192"
 E="62197"
 Order="2"
 BS="N"
/><b
 id="62260"
 Z="7802"
 LabelSize="14"
 HashSpacing="1.70"
 MarginWidth="1.19"
 LineWidth="0.60"
 BoldWidth="1.56"
 BondLength="10.80"
 B="62193"
 E="62194"
 BS="N"
/><b
 id="62261"
 Z="7808"
 LabelSize="14"
 HashSpacing="1.70"
 MarginWidth="1.19"
 LineWidth="0.60"
 BoldWidth="1.56"
 BondLength="10.80"
 B="62198"
 E="62200"
 BS="N"
/><b
 id="62262"
 Z="7809"
 LabelSize="14"
 HashSpacing="1.70"
 MarginWidth="1.19"
 LineWidth="0.60"
 BoldWidth="1.56"
 BondLength="10.80"
 B="62198"
 E="62202"
 Order="2"
 BS="N"
/><b
 id="62263"
 Z="7810"
 LabelSize="14"
 HashSpacing="1.70"
 MarginWidth="1.19"
 LineWidth="0.60"
 BoldWidth="1.56"
 BondLength="10.80"
 B="62199"
 E="62192"
 BS="N"
/><b
 id="62264"
 Z="7811"
 LabelSize="14"
 HashSpacing="1.70"
 MarginWidth="1.19"
 LineWidth="0.60"
 BoldWidth="1.56"
 BondLength="10.80"
 B="62199"
 E="62200"
 BS="N"
/><b
 id="62265"
 Z="7818"
 LabelSize="14"
 HashSpacing="1.70"
 MarginWidth="1.19"
 LineWidth="0.60"
 BoldWidth="1.56"
 BondLength="10.80"
 B="62203"
 E="62205"
 BS="N"
/><b
 id="62266"
 Z="7819"
 LabelSize="14"
 HashSpacing="1.70"
 MarginWidth="1.19"
 LineWidth="0.60"
 BoldWidth="1.56"
 BondLength="10.80"
 B="62206"
 E="62207"
 BS="N"
/><b
 id="62267"
 Z="7820"
 LabelSize="14"
 HashSpacing="1.70"
 MarginWidth="1.19"
 LineWidth="0.60"
 BoldWidth="1.56"
 BondLength="10.80"
 B="62203"
 E="62208"
 Order="2"
 BS="N"
/><b
 id="62268"
 Z="7821"
 LabelSize="14"
 HashSpacing="1.70"
 MarginWidth="1.19"
 LineWidth="0.60"
 BoldWidth="1.56"
 BondLength="10.80"
 B="62204"
 E="62205"
 BS="N"
/><b
 id="62269"
 Z="7822"
 LabelSize="14"
 HashSpacing="1.70"
 MarginWidth="1.19"
 LineWidth="0.60"
 BoldWidth="1.56"
 BondLength="10.80"
 B="62198"
 E="62204"
 BS="N"
/><b
 id="62270"
 Z="7829"
 LabelSize="14"
 HashSpacing="1.70"
 MarginWidth="1.19"
 LineWidth="0.60"
 BoldWidth="1.56"
 BondLength="10.80"
 B="62209"
 E="62211"
 Display="Hash"
 BS="N"
/><b
 id="62271"
 Z="7830"
 LabelSize="14"
 HashSpacing="1.70"
 MarginWidth="1.19"
 LineWidth="0.60"
 BoldWidth="1.56"
 BondLength="10.80"
 B="62212"
 E="62213"
 BS="N"
/><b
 id="62272"
 Z="7831"
 LabelSize="14"
 HashSpacing="1.70"
 MarginWidth="1.19"
 LineWidth="0.60"
 BoldWidth="1.56"
 BondLength="10.80"
 B="62209"
 E="62214"
 Order="2"
 BS="N"
/><b
 id="62273"
 Z="7832"
 LabelSize="14"
 HashSpacing="1.70"
 MarginWidth="1.19"
 LineWidth="0.60"
 BoldWidth="1.56"
 BondLength="10.80"
 B="62210"
 E="62203"
 BS="N"
/><b
 id="62274"
 Z="7833"
 LabelSize="14"
 HashSpacing="1.70"
 MarginWidth="1.19"
 LineWidth="0.60"
 BoldWidth="1.56"
 BondLength="10.80"
 B="62211"
 E="62210"
 BS="N"
/><b
 id="62275"
 Z="7839"
 LabelSize="14"
 HashSpacing="1.70"
 MarginWidth="1.19"
 LineWidth="0.60"
 BoldWidth="1.56"
 BondLength="10.80"
 B="62215"
 E="62217"
 BS="N"
/><b
 id="62276"
 Z="7840"
 LabelSize="14"
 HashSpacing="1.70"
 MarginWidth="1.19"
 LineWidth="0.60"
 BoldWidth="1.56"
 BondLength="10.80"
 B="62215"
 E="62219"
 Order="2"
 BS="N"
/><b
 id="62277"
 Z="7841"
 LabelSize="14"
 HashSpacing="1.70"
 MarginWidth="1.19"
 LineWidth="0.60"
 BoldWidth="1.56"
 BondLength="10.80"
 B="62209"
 E="62216"
 BS="N"
/><b
 id="62278"
 Z="7842"
 LabelSize="14"
 HashSpacing="1.70"
 MarginWidth="1.19"
 LineWidth="0.60"
 BoldWidth="1.56"
 BondLength="10.80"
 B="62216"
 E="62217"
 Display="Bold"
 BS="N"
/><b
 id="62279"
 Z="7844"
 LabelSize="14"
 HashSpacing="1.70"
 MarginWidth="1.19"
 LineWidth="0.60"
 BoldWidth="1.56"
 BondLength="10.80"
 B="62215"
 E="62220"
 BS="N"
/><b
 id="62280"
 Z="7851"
 LabelSize="14"
 HashSpacing="1.70"
 MarginWidth="1.19"
 LineWidth="0.60"
 BoldWidth="1.56"
 BondLength="10.80"
 B="62221"
 E="62222"
 BS="N"
/><b
 id="62281"
 Z="7852"
 LabelSize="14"
 HashSpacing="1.70"
 MarginWidth="1.19"
 LineWidth="0.60"
 BoldWidth="1.56"
 BondLength="10.80"
 B="62222"
 E="62223"
 Order="2"
 BS="N"
 BondCircularOrdering="62280 0 0 62282"
/><b
 id="62282"
 Z="7853"
 LabelSize="14"
 HashSpacing="1.70"
 MarginWidth="1.19"
 LineWidth="0.60"
 BoldWidth="1.56"
 BondLength="10.80"
 B="62223"
 E="62224"
 BS="N"
/><b
 id="62283"
 Z="7854"
 LabelSize="14"
 HashSpacing="1.70"
 MarginWidth="1.19"
 LineWidth="0.60"
 BoldWidth="1.56"
 BondLength="10.80"
 B="62224"
 E="62225"
 Order="2"
 BS="N"
 BondCircularOrdering="62282 0 0 62284"
/><b
 id="62284"
 Z="7855"
 LabelSize="14"
 HashSpacing="1.70"
 MarginWidth="1.19"
 LineWidth="0.60"
 BoldWidth="1.56"
 BondLength="10.80"
 B="62225"
 E="62226"
 BS="N"
/><b
 id="62285"
 Z="7856"
 LabelSize="14"
 HashSpacing="1.70"
 MarginWidth="1.19"
 LineWidth="0.60"
 BoldWidth="1.56"
 BondLength="10.80"
 B="62221"
 E="62226"
 Order="2"
 BS="N"
 BondCircularOrdering="62300 62280 62284 0"
/><b
 id="62286"
 Z="7859"
 LabelSize="14"
 HashSpacing="1.70"
 MarginWidth="1.19"
 LineWidth="0.60"
 BoldWidth="1.56"
 BondLength="10.80"
 B="62227"
 E="62228"
 BS="N"
/><b
 id="62287"
 Z="7861"
 LabelSize="14"
 HashSpacing="1.70"
 MarginWidth="1.19"
 LineWidth="0.60"
 BoldWidth="1.56"
 BondLength="10.80"
 B="62228"
 E="62229"
 BS="N"
/><b
 id="62288"
 Z="7863"
 LabelSize="14"
 HashSpacing="1.70"
 MarginWidth="1.19"
 LineWidth="0.60"
 BoldWidth="1.56"
 BondLength="10.80"
 B="62229"
 E="62230"
 BS="N"
/><b
 id="62289"
 Z="7865"
 LabelSize="14"
 HashSpacing="1.70"
 MarginWidth="1.19"
 LineWidth="0.60"
 BoldWidth="1.56"
 BondLength="10.80"
 B="62230"
 E="62231"
 BS="N"
/><b
 id="62290"
 Z="7866"
 LabelSize="14"
 HashSpacing="1.70"
 MarginWidth="1.19"
 LineWidth="0.60"
 BoldWidth="1.56"
 BondLength="10.80"
 B="62190"
 E="62189"
 BS="N"
/><b
 id="62291"
 Z="7868"
 LabelSize="14"
 HashSpacing="1.70"
 MarginWidth="1.19"
 LineWidth="0.60"
 BoldWidth="1.56"
 BondLength="10.80"
 B="62190"
 E="62240"
 BS="N"
/><b
 id="62292"
 Z="7870"
 LabelSize="14"
 HashSpacing="1.70"
 MarginWidth="1.19"
 LineWidth="0.60"
 BoldWidth="1.56"
 BondLength="10.80"
 B="62240"
 E="62241"
 Order="2"
 BS="N"
/><b
 id="62293"
 Z="7872"
 LabelSize="14"
 HashSpacing="1.70"
 MarginWidth="1.19"
 LineWidth="0.60"
 BoldWidth="1.56"
 BondLength="10.80"
 B="62240"
 E="62242"
 BS="N"
/><b
 id="62294"
 Z="7874"
 LabelSize="14"
 HashSpacing="1.70"
 MarginWidth="1.19"
 LineWidth="0.60"
 BoldWidth="1.56"
 BondLength="10.80"
 B="62196"
 E="62243"
 BS="N"
/><b
 id="62295"
 Z="7876"
 LabelSize="14"
 HashSpacing="1.70"
 MarginWidth="1.19"
 LineWidth="0.60"
 BoldWidth="1.56"
 BondLength="10.80"
 B="62196"
 E="62244"
 BS="N"
/><b
 id="62296"
 Z="7878"
 LabelSize="14"
 HashSpacing="1.70"
 MarginWidth="1.19"
 LineWidth="0.60"
 BoldWidth="1.56"
 BondLength="10.80"
 B="62201"
 E="62245"
 BS="N"
/><b
 id="62297"
 Z="7880"
 LabelSize="14"
 HashSpacing="1.70"
 MarginWidth="1.19"
 LineWidth="0.60"
 BoldWidth="1.56"
 BondLength="10.80"
 B="62207"
 E="62246"
 BS="N"
/><b
 id="62298"
 Z="7882"
 LabelSize="14"
 HashSpacing="1.70"
 MarginWidth="1.19"
 LineWidth="0.60"
 BoldWidth="1.56"
 BondLength="10.80"
 B="62246"
 E="62247"
 BS="N"
/><b
 id="62299"
 Z="7884"
 LabelSize="14"
 HashSpacing="1.70"
 MarginWidth="1.19"
 LineWidth="0.60"
 BoldWidth="1.56"
 BondLength="10.80"
 B="62247"
 E="62248"
 BS="N"
/><b
 id="62300"
 Z="7885"
 LabelSize="14"
 HashSpacing="1.70"
 MarginWidth="1.19"
 LineWidth="0.60"
 BoldWidth="1.56"
 BondLength="10.80"
 B="62218"
 E="62221"
 BS="N"
/><b
 id="62301"
 Z="7886"
 LabelSize="14"
 HashSpacing="1.70"
 MarginWidth="1.19"
 LineWidth="0.60"
 BoldWidth="1.56"
 BondLength="10.80"
 B="62189"
 E="62227"
 Display="Bold"
 BS="N"
/><b
 id="62302"
 Z="7887"
 LabelSize="14"
 HashSpacing="1.70"
 MarginWidth="1.19"
 LineWidth="0.60"
 BoldWidth="1.56"
 BondLength="10.80"
 B="62194"
 E="62195"
 Display="Bold"
 BS="N"
/><b
 id="62303"
 Z="7888"
 LabelSize="14"
 HashSpacing="1.70"
 MarginWidth="1.19"
 LineWidth="0.60"
 BoldWidth="1.56"
 BondLength="10.80"
 B="62200"
 E="62201"
 Display="Bold"
 BS="N"
/><b
 id="62304"
 Z="7889"
 LabelSize="14"
 HashSpacing="1.70"
 MarginWidth="1.19"
 LineWidth="0.60"
 BoldWidth="1.56"
 BondLength="10.80"
 B="62205"
 E="62206"
 Display="Bold"
 BS="N"
/><b
 id="62305"
 Z="7890"
 LabelSize="14"
 HashSpacing="1.70"
 MarginWidth="1.19"
 LineWidth="0.60"
 BoldWidth="1.56"
 BondLength="10.80"
 B="62217"
 E="62218"
 BS="N"
/><b
 id="62306"
 Z="7891"
 LabelSize="14"
 HashSpacing="1.70"
 MarginWidth="1.19"
 LineWidth="0.60"
 BoldWidth="1.56"
 BondLength="10.80"
 B="62211"
 E="62212"
 BS="N"
/><b
 id="62307"
 Z="7898"
 LabelSize="14"
 HashSpacing="1.70"
 MarginWidth="1.19"
 LineWidth="0.60"
 BoldWidth="1.56"
 BondLength="10.80"
 B="62251"
 E="62250"
 BS="N"
/><b
 id="62308"
 Z="7899"
 LabelSize="14"
 HashSpacing="1.70"
 MarginWidth="1.19"
 LineWidth="0.60"
 BoldWidth="1.56"
 BondLength="10.80"
 B="62249"
 E="62251"
 BS="N"
/><b
 id="62309"
 Z="7900"
 LabelSize="14"
 HashSpacing="1.70"
 MarginWidth="1.19"
 LineWidth="0.60"
 BoldWidth="1.56"
 BondLength="10.80"
 B="62251"
 E="62252"
 Display="Bold"
 BS="N"
/><b
 id="62310"
 Z="7901"
 LabelSize="14"
 HashSpacing="1.70"
 MarginWidth="1.19"
 LineWidth="0.60"
 BoldWidth="1.56"
 BondLength="10.80"
 B="62252"
 E="62253"
 BS="N"
/><b
 id="62311"
 Z="7902"
 LabelSize="14"
 HashSpacing="1.70"
 MarginWidth="1.19"
 LineWidth="0.60"
 BoldWidth="1.56"
 BondLength="10.80"
 B="62249"
 E="62254"
 Order="2"
 BS="N"
/><b
 id="62312"
 Z="7903"
 LabelSize="14"
 HashSpacing="1.70"
 MarginWidth="1.19"
 LineWidth="0.60"
 BoldWidth="1.56"
 BondLength="10.80"
 B="62249"
 E="62193"
 BS="N"
/><b
 id="62313"
 Z="7904"
 LabelSize="14"
 HashSpacing="1.70"
 MarginWidth="1.19"
 LineWidth="0.60"
 BoldWidth="1.56"
 BondLength="10.80"
 B="62188"
 E="62250"
 BS="N"
/><b
 id="62314"
 Z="7905"
 LabelSize="14"
 HashSpacing="1.70"
 MarginWidth="1.19"
 LineWidth="0.60"
 BoldWidth="1.56"
 BondLength="10.80"
 B="62242"
 E="62213"
 BS="N"
/></fragment><fragment
 id="62315"
 BoundingBox="139.14 495.45 403.11 601.73"
 Z="7907"
><n
 id="62316"
 p="176.65 550.12"
 Z="7906"
 LabelSize="14"
 MarginWidth="1.19"
 AS="N"
/><n
 id="62317"
 p="167.31 544.73"
 Z="7908"
 LabelSize="14"
 MarginWidth="1.19"
 Geometry="Tetrahedral"
 AS="S"
 BondOrdering="62391 62426 62437 0"
><objecttag
 TagType="Unknown"
 Visible="no"
 Name="stereo"
><t
 p="155.78 2882.15"
 BoundingBox="155.78 2878.30 161.78 2883.10"
 Visible="no"
 IgnoreWarnings="yes"
 LabelSize="6"
 CaptionLineHeight="variable"
><s font="3" size="4.5" color="0">(S)</s></t></objecttag></n><n
 id="62318"
 p="157.97 550.12"
 Z="7909"
 LabelSize="14"
 MarginWidth="1.19"
 Element="7"
 NumHydrogens="1"
 NeedsClean="yes"
 AS="N"
><t
 p="152.91 555.64"
 BoundingBox="152.91 543.98 163.02 567.31"
 LabelSize="14"
 LabelJustification="Left"
 LabelAlignment="Below"
 LineStarts="2 3"
><s font="3" size="14" color="0" face="96">NH</s></t></n><n
 id="62319"
 p="176.65 560.90"
 Z="7910"
 LabelSize="14"
 MarginWidth="1.19"
 Element="8"
 NumHydrogens="0"
 NeedsClean="yes"
 AS="N"
><t
 p="171.20 566.43"
 BoundingBox="171.20 554.53 182.09 566.58"
 LabelSize="14"
 LabelJustification="Left"
><s font="3" size="14" color="0" face="96">O</s></t></n><n
 id="62320"
 p="260.70 544.73"
 Z="7913"
 LabelSize="14"
 MarginWidth="1.19"
 AS="N"
/><n
 id="62321"
 p="242.02 544.73"
 Z="7914"
 LabelSize="14"
 MarginWidth="1.19"
 Element="7"
 NumHydrogens="1"
 NeedsClean="yes"
 AS="N"
><t
 p="236.97 538.59"
 BoundingBox="236.97 526.92 247.08 550.25"
 LabelSize="14"
 LabelJustification="Left"
 LabelAlignment="Above"
 LineStarts="2 4"
><s font="3" size="14" color="0" face="96">NH</s></t></n><n
 id="62322"
 p="251.36 550.12"
 Z="7915"
 LabelSize="14"
 MarginWidth="1.19"
 Geometry="Tetrahedral"
 AS="S"
 BondOrdering="62393 62396 62438 0"
><objecttag
 TagType="Unknown"
 Visible="no"
 Name="stereo"
><t
 p="312.45 2872.10"
 BoundingBox="312.45 2868.25 318.45 2873.05"
 Visible="no"
 IgnoreWarnings="yes"
 LabelSize="6"
 CaptionLineHeight="variable"
><s font="3" size="4.5" color="0">(S)</s></t></objecttag></n><n
 id="62323"
 p="251.36 560.90"
 Z="7916"
 LabelSize="14"
 MarginWidth="1.19"
 AS="N"
/><n
 id="62324"
 p="260.70 566.29"
 Z="7917"
 LabelSize="14"
 MarginWidth="1.19"
 AS="N"
/><n
 id="62325"
 p="260.70 533.94"
 Z="7918"
 LabelSize="14"
 MarginWidth="1.19"
 Element="8"
 NumHydrogens="0"
 NeedsClean="yes"
 AS="N"
><t
 p="255.25 539.47"
 BoundingBox="255.25 527.57 266.14 539.62"
 LabelSize="14"
 LabelJustification="Left"
><s font="3" size="14" color="0" face="96">O</s></t></n><n
 id="62326"
 p="288.71 550.12"
 Z="7923"
 LabelSize="14"
 MarginWidth="1.19"
 AS="N"
/><n
 id="62327"
 p="270.04 550.12"
 Z="7924"
 LabelSize="14"
 MarginWidth="1.19"
 Element="7"
 NumHydrogens="1"
 NeedsClean="yes"
 AS="N"
><t
 p="264.98 555.64"
 BoundingBox="264.98 543.98 275.09 567.31"
 LabelSize="14"
 LabelJustification="Left"
 LabelAlignment="Below"
 LineStarts="2 3"
><s font="3" size="14" color="0" face="96">NH</s></t></n><n
 id="62328"
 p="279.38 544.73"
 Z="7925"
 LabelSize="14"
 MarginWidth="1.19"
 Geometry="Tetrahedral"
 AS="S"
 BondOrdering="62397 62400 62439 0"
><objecttag
 TagType="Unknown"
 Visible="no"
 Name="stereo"
><t
 p="364.67 2882.15"
 BoundingBox="364.67 2878.30 370.67 2883.10"
 Visible="no"
 IgnoreWarnings="yes"
 LabelSize="6"
 CaptionLineHeight="variable"
><s font="3" size="4.5" color="0">(S)</s></t></objecttag></n><n
 id="62329"
 p="279.38 533.94"
 Z="7926"
 LabelSize="14"
 MarginWidth="1.19"
 AS="N"
/><n
 id="62330"
 p="288.71 560.90"
 Z="7927"
 LabelSize="14"
 MarginWidth="1.19"
 Element="8"
 NumHydrogens="0"
 NeedsClean="yes"
 AS="N"
><t
 p="283.27 566.43"
 BoundingBox="283.27 554.53 294.16 566.58"
 LabelSize="14"
 LabelJustification="Left"
><s font="3" size="14" color="0" face="96">O</s></t></n><n
 id="62331"
 p="316.73 544.73"
 Z="7932"
 LabelSize="14"
 MarginWidth="1.19"
 AS="N"
/><n
 id="62332"
 p="298.05 544.73"
 Z="7933"
 LabelSize="14"
 MarginWidth="1.19"
 Element="7"
 NumHydrogens="1"
 NeedsClean="yes"
 AS="N"
><t
 p="293 538.59"
 BoundingBox="293 526.92 303.11 550.25"
 LabelSize="14"
 LabelJustification="Left"
 LabelAlignment="Above"
 LineStarts="2 4"
><s font="3" size="14" color="0" face="96">NH</s></t></n><n
 id="62333"
 p="307.39 550.12"
 Z="7934"
 LabelSize="14"
 MarginWidth="1.19"
 Geometry="Tetrahedral"
 AS="S"
 BondOrdering="62401 62404 62440 0"
><objecttag
 TagType="Unknown"
 Visible="no"
 Name="stereo"
><t
 p="416.94 2872.10"
 BoundingBox="416.94 2868.25 422.94 2873.05"
 Visible="no"
 IgnoreWarnings="yes"
 LabelSize="6"
 CaptionLineHeight="variable"
><s font="3" size="4.5" color="0">(S)</s></t></objecttag></n><n
 id="62334"
 p="307.39 560.90"
 Z="7935"
 LabelSize="14"
 MarginWidth="1.19"
 AS="N"
/><n
 id="62335"
 p="316.73 566.29"
 Z="7936"
 LabelSize="14"
 MarginWidth="1.19"
 AS="N"
/><n
 id="62336"
 p="316.73 533.94"
 Z="7937"
 LabelSize="14"
 MarginWidth="1.19"
 Element="8"
 NumHydrogens="0"
 NeedsClean="yes"
 AS="N"
><t
 p="311.29 539.47"
 BoundingBox="311.29 527.57 322.18 539.62"
 LabelSize="14"
 LabelJustification="Left"
><s font="3" size="14" color="0" face="96">O</s></t></n><n
 id="62337"
 p="344.75 550.12"
 Z="7943"
 LabelSize="14"
 MarginWidth="1.19"
 AS="N"
/><n
 id="62338"
 p="326.07 550.12"
 Z="7944"
 LabelSize="14"
 MarginWidth="1.19"
 Element="7"
 NumHydrogens="1"
 NeedsClean="yes"
 AS="N"
><t
 p="321.01 555.64"
 BoundingBox="321.01 543.98 331.12 567.31"
 LabelSize="14"
 LabelJustification="Left"
 LabelAlignment="Below"
 LineStarts="2 3"
><s font="3" size="14" color="0" face="96">NH</s></t></n><n
 id="62339"
 p="335.41 544.73"
 Z="7945"
 LabelSize="14"
 MarginWidth="1.19"
 Geometry="Tetrahedral"
 AS="S"
 BondOrdering="62406 62410 62442 0"
><objecttag
 TagType="Unknown"
 Visible="no"
 Name="stereo"
><t
 p="469.11 2882.15"
 BoundingBox="469.11 2878.30 475.11 2883.10"
 Visible="no"
 IgnoreWarnings="yes"
 LabelSize="6"
 CaptionLineHeight="variable"
><s font="3" size="4.5" color="0">(S)</s></t></objecttag></n><n
 id="62340"
 p="335.41 533.94"
 Z="7946"
 LabelSize="14"
 MarginWidth="1.19"
 AS="N"
/><n
 id="62341"
 p="344.75 528.55"
 Z="7947"
 LabelSize="14"
 MarginWidth="1.19"
 Element="8"
 NumHydrogens="1"
 NeedsClean="yes"
 AS="N"
><t
 p="339.30 534.08"
 BoundingBox="339.30 522.18 360.30 534.23"
 LabelSize="14"
 LabelJustification="Left"
 LabelAlignment="Left"
><s font="3" size="14" color="0" face="96">OH</s></t></n><n
 id="62342"
 p="344.75 560.90"
 Z="7948"
 LabelSize="14"
 MarginWidth="1.19"
 Element="8"
 NumHydrogens="0"
 NeedsClean="yes"
 AS="N"
><t
 p="339.30 566.43"
 BoundingBox="339.30 554.53 350.19 566.58"
 LabelSize="14"
 LabelJustification="Left"
><s font="3" size="14" color="0" face="96">O</s></t></n><n
 id="62343"
 p="372.76 544.73"
 Z="7954"
 LabelSize="14"
 MarginWidth="1.19"
 AS="N"
/><n
 id="62344"
 p="354.08 544.73"
 Z="7955"
 LabelSize="14"
 MarginWidth="1.19"
 Element="7"
 NumHydrogens="1"
 NeedsClean="yes"
 AS="N"
><t
 p="349.03 538.59"
 BoundingBox="349.03 526.92 359.14 550.25"
 LabelSize="14"
 LabelJustification="Left"
 LabelAlignment="Above"
 LineStarts="2 4"
><s font="3" size="14" color="0" face="96">NH</s></t></n><n
 id="62345"
 p="363.42 550.12"
 Z="7956"
 LabelSize="14"
 MarginWidth="1.19"
 Geometry="Tetrahedral"
 AS="S"
 BondOrdering="62411 62414 62441 0"
><objecttag
 TagType="Unknown"
 Visible="no"
 Name="stereo"
><t
 p="521.33 2872.10"
 BoundingBox="521.33 2868.25 527.33 2873.05"
 Visible="no"
 IgnoreWarnings="yes"
 LabelSize="6"
 CaptionLineHeight="variable"
><s font="3" size="4.5" color="0">(S)</s></t></objecttag></n><n
 id="62346"
 p="363.42 560.90"
 Z="7957"
 LabelSize="14"
 MarginWidth="1.19"
 AS="N"
/><n
 id="62347"
 p="372.76 533.94"
 Z="7958"
 LabelSize="14"
 MarginWidth="1.19"
 Element="8"
 NumHydrogens="0"
 NeedsClean="yes"
 AS="N"
><t
 p="367.32 539.47"
 BoundingBox="367.32 527.57 378.21 539.62"
 LabelSize="14"
 LabelJustification="Left"
><s font="3" size="14" color="0" face="96">O</s></t></n><n
 id="62348"
 p="382.10 550.12"
 Z="7963"
 LabelSize="14"
 MarginWidth="1.19"
 Element="7"
 NumHydrogens="2"
 NeedsClean="yes"
 AS="N"
><t
 p="377.05 555.64"
 BoundingBox="377.05 543.98 403.11 558.59"
 LabelSize="14"
 LabelJustification="Left"
 LabelAlignment="Left"
><s font="3" size="14" color="0" face="96">NH2</s></t></n><n
 id="62349"
 p="372.76 566.29"
 Z="7965"
 LabelSize="14"
 MarginWidth="1.19"
 AS="N"
/><n
 id="62350"
 p="372.76 577.08"
 Z="7966"
 LabelSize="14"
 MarginWidth="1.19"
 AS="N"
/><n
 id="62351"
 p="382.10 582.47"
 Z="7967"
 LabelSize="14"
 MarginWidth="1.19"
 AS="N"
/><n
 id="62352"
 p="391.44 577.08"
 Z="7968"
 LabelSize="14"
 MarginWidth="1.19"
 AS="N"
/><n
 id="62353"
 p="391.44 566.29"
 Z="7969"
 LabelSize="14"
 MarginWidth="1.19"
 AS="N"
/><n
 id="62354"
 p="382.10 560.90"
 Z="7970"
 LabelSize="14"
 MarginWidth="1.19"
 AS="N"
/><n
 id="62355"
 p="167.31 533.94"
 Z="7977"
 LabelSize="14"
 MarginWidth="1.19"
 AS="N"
/><n
 id="62356"
 p="157.97 528.55"
 Z="7978"
 LabelSize="14"
 MarginWidth="1.19"
 AS="N"
/><n
 id="62357"
 p="157.97 517.77"
 Z="7980"
 LabelSize="14"
 MarginWidth="1.19"
 AS="N"
/><n
 id="62358"
 p="148.63 512.38"
 Z="7982"
 LabelSize="14"
 MarginWidth="1.19"
 AS="N"
/><n
 id="62359"
 p="148.63 501.59"
 Z="7984"
 color="18"
 LabelSize="14"
 MarginWidth="1.19"
 NodeType="Nickname"
 NeedsClean="yes"
 AS="N"
><fragment
 id="82257"
><n
 id="62361"
 p="148.63 501.59"
 Z="7424"
 Element="7"
 NumHydrogens="0"
 NeedsClean="yes"
><t
 p="143.22 507.49"
 BoundingBox="143.22 494.95 154.05 507.49"
 LabelJustification="Left"
><s font="3" size="15" color="0" face="97">N</s></t></n><n
 id="62362"
 p="139.29 496.20"
 Z="7425"
 Element="7"
 NumHydrogens="0"
 Charge="1"
 NeedsClean="yes"
><t
 p="133.88 502.10"
 BoundingBox="133.88 487.63 151.28 502.10"
 LabelJustification="Left"
 LabelAlignment="Left"
><s font="3" size="15" color="0" face="97">N+</s></t></n><n
 id="62363"
 p="129.95 490.81"
 Z="7426"
 Element="7"
 NumHydrogens="0"
 Charge="-1"
 NeedsClean="yes"
><t
 p="140.36 496.71"
 BoundingBox="125.79 484.17 140.36 496.71"
 LabelJustification="Right"
 Justification="Right"
 LabelAlignment="Right"
><s font="3" size="15" color="0" face="97">N-</s></t></n><n
 id="62364"
 p="148.63 512.38"
 Z="7427"
 NodeType="ExternalConnectionPoint"
 ExternalConnectionNum="1"
/><b
 id="62365"
 Z="7428"
 B="62362"
 E="62363"
 Order="2"
/><b
 id="62366"
 Z="7429"
 B="62361"
 E="62362"
 Order="2"
/><b
 id="62367"
 Z="7430"
 B="62364"
 E="62361"
/></fragment><t
 p="143.58 507.12"
 BoundingBox="143.58 495.45 159.53 510.22"
 color="18"
 LabelSize="14"
 LabelJustification="Left"
 LabelAlignment="Left"
><s font="3" size="14" color="18" face="96">N3</s></t></n><n
 id="62368"
 p="148.63 544.73"
 Z="7987"
 LabelSize="14"
 MarginWidth="1.19"
 AS="N"
/><n
 id="62369"
 p="148.63 533.94"
 Z="7989"
 LabelSize="14"
 MarginWidth="1.19"
 Element="8"
 NumHydrogens="0"
 NeedsClean="yes"
 AS="N"
><t
 p="143.19 539.47"
 BoundingBox="143.19 527.57 154.08 539.62"
 LabelSize="14"
 LabelJustification="Left"
><s font="3" size="14" color="0" face="96">O</s></t></n><n
 id="62370"
 p="139.29 550.12"
 Z="7991"
 LabelSize="14"
 MarginWidth="1.19"
 AS="N"
/><n
 id="62371"
 p="270.04 560.90"
 Z="7993"
 LabelSize="14"
 MarginWidth="1.19"
 AS="N"
/><n
 id="62372"
 p="260.70 577.08"
 Z="7995"
 LabelSize="14"
 MarginWidth="1.19"
 AS="N"
/><n
 id="62373"
 p="288.71 528.55"
 Z="7997"
 LabelSize="14"
 MarginWidth="1.19"
 Element="8"
 NumHydrogens="1"
 NeedsClean="yes"
 AS="N"
><t
 p="283.27 534.08"
 BoundingBox="283.27 522.18 304.27 534.23"
 LabelSize="14"
 LabelJustification="Left"
 LabelAlignment="Left"
><s font="3" size="14" color="0" face="96">OH</s></t></n><n
 id="62374"
 p="316.73 577.08"
 Z="7999"
 LabelSize="14"
 MarginWidth="1.19"
 AS="N"
/><n
 id="62375"
 p="326.07 582.47"
 Z="8001"
 LabelSize="14"
 MarginWidth="1.19"
 AS="N"
/><n
 id="62376"
 p="326.07 593.25"
 Z="8003"
 LabelSize="14"
 MarginWidth="1.19"
 Element="7"
 NumHydrogens="2"
 NeedsClean="yes"
 AS="N"
><t
 p="321.01 598.78"
 BoundingBox="321.01 587.11 347.07 601.73"
 LabelSize="14"
 LabelJustification="Left"
 LabelAlignment="Left"
><s font="3" size="14" color="0" face="96">NH2</s></t></n><n
 id="62377"
 p="232.68 550.12"
 Z="8012"
 LabelSize="14"
 MarginWidth="1.19"
 AS="N"
/><n
 id="62378"
 p="214.01 550.12"
 Z="8013"
 LabelSize="14"
 MarginWidth="1.19"
 Element="7"
 NumHydrogens="1"
 NeedsClean="yes"
 AS="N"
><t
 p="208.95 555.64"
 BoundingBox="208.95 543.98 219.06 567.31"
 LabelSize="14"
 LabelJustification="Left"
 LabelAlignment="Below"
 LineStarts="2 3"
><s font="3" size="14" color="0" face="96">NH</s></t></n><n
 id="62379"
 p="223.34 544.73"
 Z="8014"
 LabelSize="14"
 MarginWidth="1.19"
 Geometry="Tetrahedral"
 AS="S"
 BondOrdering="62444 62443 62445 0"
><objecttag
 TagType="Unknown"
 Visible="no"
 Name="stereo"
><t
 p="260.22 2882.15"
 BoundingBox="260.22 2878.30 266.22 2883.10"
 Visible="no"
 IgnoreWarnings="yes"
 LabelSize="6"
 CaptionLineHeight="variable"
><s font="3" size="4.5" color="0">(S)</s></t></objecttag></n><n
 id="62380"
 p="223.34 533.94"
 Z="8015"
 LabelSize="14"
 MarginWidth="1.19"
 AS="N"
/><n
 id="62381"
 p="231.97 528.96"
 Z="8016"
 LabelSize="14"
 MarginWidth="1.19"
 Element="8"
 NumHydrogens="1"
 NeedsClean="yes"
 AS="N"
><t
 p="226.53 534.48"
 BoundingBox="226.53 522.58 247.53 534.63"
 LabelSize="14"
 LabelJustification="Left"
 LabelAlignment="Left"
><s font="3" size="14" color="0" face="96">OH</s></t></n><n
 id="62382"
 p="232.68 560.90"
 Z="8017"
 LabelSize="14"
 MarginWidth="1.19"
 Element="8"
 NumHydrogens="0"
 NeedsClean="yes"
 AS="N"
><t
 p="227.24 566.43"
 BoundingBox="227.24 554.53 238.13 566.58"
 LabelSize="14"
 LabelJustification="Left"
><s font="3" size="14" color="0" face="96">O</s></t></n><n
 id="62383"
 p="204.67 544.73"
 Z="8024"
 LabelSize="14"
 MarginWidth="1.19"
 AS="N"
/><n
 id="62384"
 p="185.99 544.73"
 Z="8025"
 LabelSize="14"
 MarginWidth="1.19"
 Element="7"
 NumHydrogens="1"
 NeedsClean="yes"
 AS="N"
><t
 p="180.93 538.59"
 BoundingBox="180.93 526.92 191.05 550.25"
 LabelSize="14"
 LabelJustification="Left"
 LabelAlignment="Above"
 LineStarts="2 4"
><s font="3" size="14" color="0" face="96">NH</s></t></n><n
 id="62385"
 p="195.33 550.12"
 Z="8026"
 LabelSize="14"
 MarginWidth="1.19"
 Geometry="Tetrahedral"
 AS="S"
 BondOrdering="62450 62449 62451 0"
><objecttag
 TagType="Unknown"
 Visible="no"
 Name="stereo"
><t
 p="208 2872.10"
 BoundingBox="208 2868.25 214 2873.05"
 Visible="no"
 IgnoreWarnings="yes"
 LabelSize="6"
 CaptionLineHeight="variable"
><s font="3" size="4.5" color="0">(S)</s></t></objecttag></n><n
 id="62386"
 p="195.33 560.90"
 Z="8027"
 LabelSize="14"
 MarginWidth="1.19"
 AS="N"
/><n
 id="62387"
 p="204.67 566.29"
 Z="8028"
 LabelSize="14"
 MarginWidth="1.19"
 AS="N"
/><n
 id="62388"
 p="214.01 560.90"
 Z="8029"
 LabelSize="14"
 MarginWidth="1.19"
 AS="N"
/><n
 id="62389"
 p="204.67 577.08"
 Z="8030"
 LabelSize="14"
 MarginWidth="1.19"
 AS="N"
/><n
 id="62390"
 p="204.67 533.94"
 Z="8031"
 LabelSize="14"
 MarginWidth="1.19"
 Element="8"
 NumHydrogens="0"
 NeedsClean="yes"
 AS="N"
><t
 p="199.22 539.47"
 BoundingBox="199.22 527.57 210.11 539.62"
 LabelSize="14"
 LabelJustification="Left"
><s font="3" size="14" color="0" face="96">O</s></t></n><b
 id="62391"
 Z="7911"
 LabelSize="14"
 HashSpacing="1.70"
 MarginWidth="1.19"
 LineWidth="0.60"
 BoldWidth="1.56"
 BondLength="10.80"
 B="62316"
 E="62317"
 BS="N"
/><b
 id="62392"
 Z="7912"
 LabelSize="14"
 HashSpacing="1.70"
 MarginWidth="1.19"
 LineWidth="0.60"
 BoldWidth="1.56"
 BondLength="10.80"
 B="62316"
 E="62319"
 Order="2"
 BS="N"
/><b
 id="62393"
 Z="7919"
 LabelSize="14"
 HashSpacing="1.70"
 MarginWidth="1.19"
 LineWidth="0.60"
 BoldWidth="1.56"
 BondLength="10.80"
 B="62320"
 E="62322"
 BS="N"
/><b
 id="62394"
 Z="7920"
 LabelSize="14"
 HashSpacing="1.70"
 MarginWidth="1.19"
 LineWidth="0.60"
 BoldWidth="1.56"
 BondLength="10.80"
 B="62323"
 E="62324"
 BS="N"
/><b
 id="62395"
 Z="7921"
 LabelSize="14"
 HashSpacing="1.70"
 MarginWidth="1.19"
 LineWidth="0.60"
 BoldWidth="1.56"
 BondLength="10.80"
 B="62320"
 E="62325"
 Order="2"
 BS="N"
/><b
 id="62396"
 Z="7922"
 LabelSize="14"
 HashSpacing="1.70"
 MarginWidth="1.19"
 LineWidth="0.60"
 BoldWidth="1.56"
 BondLength="10.80"
 B="62321"
 E="62322"
 BS="N"
/><b
 id="62397"
 Z="7928"
 LabelSize="14"
 HashSpacing="1.70"
 MarginWidth="1.19"
 LineWidth="0.60"
 BoldWidth="1.56"
 BondLength="10.80"
 B="62326"
 E="62328"
 BS="N"
/><b
 id="62398"
 Z="7929"
 LabelSize="14"
 HashSpacing="1.70"
 MarginWidth="1.19"
 LineWidth="0.60"
 BoldWidth="1.56"
 BondLength="10.80"
 B="62326"
 E="62330"
 Order="2"
 BS="N"
/><b
 id="62399"
 Z="7930"
 LabelSize="14"
 HashSpacing="1.70"
 MarginWidth="1.19"
 LineWidth="0.60"
 BoldWidth="1.56"
 BondLength="10.80"
 B="62327"
 E="62320"
 BS="N"
/><b
 id="62400"
 Z="7931"
 LabelSize="14"
 HashSpacing="1.70"
 MarginWidth="1.19"
 LineWidth="0.60"
 BoldWidth="1.56"
 BondLength="10.80"
 B="62327"
 E="62328"
 BS="N"
/><b
 id="62401"
 Z="7938"
 LabelSize="14"
 HashSpacing="1.70"
 MarginWidth="1.19"
 LineWidth="0.60"
 BoldWidth="1.56"
 BondLength="10.80"
 B="62331"
 E="62333"
 BS="N"
/><b
 id="62402"
 Z="7939"
 LabelSize="14"
 HashSpacing="1.70"
 MarginWidth="1.19"
 LineWidth="0.60"
 BoldWidth="1.56"
 BondLength="10.80"
 B="62334"
 E="62335"
 BS="N"
/><b
 id="62403"
 Z="7940"
 LabelSize="14"
 HashSpacing="1.70"
 MarginWidth="1.19"
 LineWidth="0.60"
 BoldWidth="1.56"
 BondLength="10.80"
 B="62331"
 E="62336"
 Order="2"
 BS="N"
/><b
 id="62404"
 Z="7941"
 LabelSize="14"
 HashSpacing="1.70"
 MarginWidth="1.19"
 LineWidth="0.60"
 BoldWidth="1.56"
 BondLength="10.80"
 B="62332"
 E="62333"
 BS="N"
/><b
 id="62405"
 Z="7942"
 LabelSize="14"
 HashSpacing="1.70"
 MarginWidth="1.19"
 LineWidth="0.60"
 BoldWidth="1.56"
 BondLength="10.80"
 B="62326"
 E="62332"
 BS="N"
/><b
 id="62406"
 Z="7949"
 LabelSize="14"
 HashSpacing="1.70"
 MarginWidth="1.19"
 LineWidth="0.60"
 BoldWidth="1.56"
 BondLength="10.80"
 B="62337"
 E="62339"
 BS="N"
/><b
 id="62407"
 Z="7950"
 LabelSize="14"
 HashSpacing="1.70"
 MarginWidth="1.19"
 LineWidth="0.60"
 BoldWidth="1.56"
 BondLength="10.80"
 B="62340"
 E="62341"
 BS="N"
/><b
 id="62408"
 Z="7951"
 LabelSize="14"
 HashSpacing="1.70"
 MarginWidth="1.19"
 LineWidth="0.60"
 BoldWidth="1.56"
 BondLength="10.80"
 B="62337"
 E="62342"
 Order="2"
 BS="N"
/><b
 id="62409"
 Z="7952"
 LabelSize="14"
 HashSpacing="1.70"
 MarginWidth="1.19"
 LineWidth="0.60"
 BoldWidth="1.56"
 BondLength="10.80"
 B="62338"
 E="62331"
 BS="N"
/><b
 id="62410"
 Z="7953"
 LabelSize="14"
 HashSpacing="1.70"
 MarginWidth="1.19"
 LineWidth="0.60"
 BoldWidth="1.56"
 BondLength="10.80"
 B="62339"
 E="62338"
 BS="N"
/><b
 id="62411"
 Z="7959"
 LabelSize="14"
 HashSpacing="1.70"
 MarginWidth="1.19"
 LineWidth="0.60"
 BoldWidth="1.56"
 BondLength="10.80"
 B="62343"
 E="62345"
 BS="N"
/><b
 id="62412"
 Z="7960"
 LabelSize="14"
 HashSpacing="1.70"
 MarginWidth="1.19"
 LineWidth="0.60"
 BoldWidth="1.56"
 BondLength="10.80"
 B="62343"
 E="62347"
 Order="2"
 BS="N"
/><b
 id="62413"
 Z="7961"
 LabelSize="14"
 HashSpacing="1.70"
 MarginWidth="1.19"
 LineWidth="0.60"
 BoldWidth="1.56"
 BondLength="10.80"
 B="62337"
 E="62344"
 BS="N"
/><b
 id="62414"
 Z="7962"
 LabelSize="14"
 HashSpacing="1.70"
 MarginWidth="1.19"
 LineWidth="0.60"
 BoldWidth="1.56"
 BondLength="10.80"
 B="62344"
 E="62345"
 BS="N"
/><b
 id="62415"
 Z="7964"
 LabelSize="14"
 HashSpacing="1.70"
 MarginWidth="1.19"
 LineWidth="0.60"
 BoldWidth="1.56"
 BondLength="10.80"
 B="62343"
 E="62348"
 BS="N"
/><b
 id="62416"
 Z="7971"
 LabelSize="14"
 HashSpacing="1.70"
 MarginWidth="1.19"
 LineWidth="0.60"
 BoldWidth="1.56"
 BondLength="10.80"
 B="62349"
 E="62350"
 BS="N"
/><b
 id="62417"
 Z="7972"
 LabelSize="14"
 HashSpacing="1.70"
 MarginWidth="1.19"
 LineWidth="0.60"
 BoldWidth="1.56"
 BondLength="10.80"
 B="62350"
 E="62351"
 Order="2"
 BS="N"
 BondCircularOrdering="62416 0 0 62418"
/><b
 id="62418"
 Z="7973"
 LabelSize="14"
 HashSpacing="1.70"
 MarginWidth="1.19"
 LineWidth="0.60"
 BoldWidth="1.56"
 BondLength="10.80"
 B="62351"
 E="62352"
 BS="N"
/><b
 id="62419"
 Z="7974"
 LabelSize="14"
 HashSpacing="1.70"
 MarginWidth="1.19"
 LineWidth="0.60"
 BoldWidth="1.56"
 BondLength="10.80"
 B="62352"
 E="62353"
 Order="2"
 BS="N"
 BondCircularOrdering="62418 0 0 62420"
/><b
 id="62420"
 Z="7975"
 LabelSize="14"
 HashSpacing="1.70"
 MarginWidth="1.19"
 LineWidth="0.60"
 BoldWidth="1.56"
 BondLength="10.80"
 B="62353"
 E="62354"
 BS="N"
/><b
 id="62421"
 Z="7976"
 LabelSize="14"
 HashSpacing="1.70"
 MarginWidth="1.19"
 LineWidth="0.60"
 BoldWidth="1.56"
 BondLength="10.80"
 B="62349"
 E="62354"
 Order="2"
 BS="N"
 BondCircularOrdering="62436 62416 62420 0"
/><b
 id="62422"
 Z="7979"
 LabelSize="14"
 HashSpacing="1.70"
 MarginWidth="1.19"
 LineWidth="0.60"
 BoldWidth="1.56"
 BondLength="10.80"
 B="62355"
 E="62356"
 BS="N"
/><b
 id="62423"
 Z="7981"
 LabelSize="14"
 HashSpacing="1.70"
 MarginWidth="1.19"
 LineWidth="0.60"
 BoldWidth="1.56"
 BondLength="10.80"
 B="62356"
 E="62357"
 BS="N"
/><b
 id="62424"
 Z="7983"
 LabelSize="14"
 HashSpacing="1.70"
 MarginWidth="1.19"
 LineWidth="0.60"
 BoldWidth="1.56"
 BondLength="10.80"
 B="62357"
 E="62358"
 BS="N"
/><b
 id="62425"
 Z="7985"
 LabelSize="14"
 HashSpacing="1.70"
 MarginWidth="1.19"
 LineWidth="0.60"
 BoldWidth="1.56"
 BondLength="10.80"
 B="62358"
 E="62359"
 BS="N"
/><b
 id="62426"
 Z="7986"
 LabelSize="14"
 HashSpacing="1.70"
 MarginWidth="1.19"
 LineWidth="0.60"
 BoldWidth="1.56"
 BondLength="10.80"
 B="62318"
 E="62317"
 BS="N"
/><b
 id="62427"
 Z="7988"
 LabelSize="14"
 HashSpacing="1.70"
 MarginWidth="1.19"
 LineWidth="0.60"
 BoldWidth="1.56"
 BondLength="10.80"
 B="62318"
 E="62368"
 BS="N"
/><b
 id="62428"
 Z="7990"
 LabelSize="14"
 HashSpacing="1.70"
 MarginWidth="1.19"
 LineWidth="0.60"
 BoldWidth="1.56"
 BondLength="10.80"
 B="62368"
 E="62369"
 Order="2"
 BS="N"
/><b
 id="62429"
 Z="7992"
 LabelSize="14"
 HashSpacing="1.70"
 MarginWidth="1.19"
 LineWidth="0.60"
 BoldWidth="1.56"
 BondLength="10.80"
 B="62368"
 E="62370"
 BS="N"
/><b
 id="62430"
 Z="7994"
 LabelSize="14"
 HashSpacing="1.70"
 MarginWidth="1.19"
 LineWidth="0.60"
 BoldWidth="1.56"
 BondLength="10.80"
 B="62324"
 E="62371"
 BS="N"
/><b
 id="62431"
 Z="7996"
 LabelSize="14"
 HashSpacing="1.70"
 MarginWidth="1.19"
 LineWidth="0.60"
 BoldWidth="1.56"
 BondLength="10.80"
 B="62324"
 E="62372"
 BS="N"
/><b
 id="62432"
 Z="7998"
 LabelSize="14"
 HashSpacing="1.70"
 MarginWidth="1.19"
 LineWidth="0.60"
 BoldWidth="1.56"
 BondLength="10.80"
 B="62329"
 E="62373"
 BS="N"
/><b
 id="62433"
 Z="8000"
 LabelSize="14"
 HashSpacing="1.70"
 MarginWidth="1.19"
 LineWidth="0.60"
 BoldWidth="1.56"
 BondLength="10.80"
 B="62335"
 E="62374"
 BS="N"
/><b
 id="62434"
 Z="8002"
 LabelSize="14"
 HashSpacing="1.70"
 MarginWidth="1.19"
 LineWidth="0.60"
 BoldWidth="1.56"
 BondLength="10.80"
 B="62374"
 E="62375"
 BS="N"
/><b
 id="62435"
 Z="8004"
 LabelSize="14"
 HashSpacing="1.70"
 MarginWidth="1.19"
 LineWidth="0.60"
 BoldWidth="1.56"
 BondLength="10.80"
 B="62375"
 E="62376"
 BS="N"
/><b
 id="62436"
 Z="8005"
 LabelSize="14"
 HashSpacing="1.70"
 MarginWidth="1.19"
 LineWidth="0.60"
 BoldWidth="1.56"
 BondLength="10.80"
 B="62346"
 E="62349"
 BS="N"
/><b
 id="62437"
 Z="8006"
 LabelSize="14"
 HashSpacing="1.70"
 MarginWidth="1.19"
 LineWidth="0.60"
 BoldWidth="1.56"
 BondLength="10.80"
 B="62317"
 E="62355"
 Display="Bold"
 BS="N"
/><b
 id="62438"
 Z="8007"
 LabelSize="14"
 HashSpacing="1.70"
 MarginWidth="1.19"
 LineWidth="0.60"
 BoldWidth="1.56"
 BondLength="10.80"
 B="62322"
 E="62323"
 Display="Hash"
 BS="N"
/><b
 id="62439"
 Z="8008"
 LabelSize="14"
 HashSpacing="1.70"
 MarginWidth="1.19"
 LineWidth="0.60"
 BoldWidth="1.56"
 BondLength="10.80"
 B="62328"
 E="62329"
 Display="Bold"
 BS="N"
/><b
 id="62440"
 Z="8009"
 LabelSize="14"
 HashSpacing="1.70"
 MarginWidth="1.19"
 LineWidth="0.60"
 BoldWidth="1.56"
 BondLength="10.80"
 B="62333"
 E="62334"
 Display="Hash"
 BS="N"
/><b
 id="62441"
 Z="8010"
 LabelSize="14"
 HashSpacing="1.70"
 MarginWidth="1.19"
 LineWidth="0.60"
 BoldWidth="1.56"
 BondLength="10.80"
 B="62345"
 E="62346"
 Display="Hash"
 BS="N"
/><b
 id="62442"
 Z="8011"
 LabelSize="14"
 HashSpacing="1.70"
 MarginWidth="1.19"
 LineWidth="0.60"
 BoldWidth="1.56"
 BondLength="10.80"
 B="62339"
 E="62340"
 Display="Bold"
 BS="N"
/><b
 id="62443"
 Z="8018"
 LabelSize="14"
 HashSpacing="1.70"
 MarginWidth="1.19"
 LineWidth="0.60"
 BoldWidth="1.56"
 BondLength="10.80"
 B="62379"
 E="62378"
 BS="N"
/><b
 id="62444"
 Z="8019"
 LabelSize="14"
 HashSpacing="1.70"
 MarginWidth="1.19"
 LineWidth="0.60"
 BoldWidth="1.56"
 BondLength="10.80"
 B="62377"
 E="62379"
 BS="N"
/><b
 id="62445"
 Z="8020"
 LabelSize="14"
 HashSpacing="1.70"
 MarginWidth="1.19"
 LineWidth="0.60"
 BoldWidth="1.56"
 BondLength="10.80"
 B="62379"
 E="62380"
 Display="Bold"
 BS="N"
/><b
 id="62446"
 Z="8021"
 LabelSize="14"
 HashSpacing="1.70"
 MarginWidth="1.19"
 LineWidth="0.60"
 BoldWidth="1.56"
 BondLength="10.80"
 B="62380"
 E="62381"
 BS="N"
/><b
 id="62447"
 Z="8022"
 LabelSize="14"
 HashSpacing="1.70"
 MarginWidth="1.19"
 LineWidth="0.60"
 BoldWidth="1.56"
 BondLength="10.80"
 B="62377"
 E="62382"
 Order="2"
 BS="N"
/><b
 id="62448"
 Z="8023"
 LabelSize="14"
 HashSpacing="1.70"
 MarginWidth="1.19"
 LineWidth="0.60"
 BoldWidth="1.56"
 BondLength="10.80"
 B="62377"
 E="62321"
 BS="N"
/><b
 id="62449"
 Z="8032"
 LabelSize="14"
 HashSpacing="1.70"
 MarginWidth="1.19"
 LineWidth="0.60"
 BoldWidth="1.56"
 BondLength="10.80"
 B="62385"
 E="62384"
 BS="N"
/><b
 id="62450"
 Z="8033"
 LabelSize="14"
 HashSpacing="1.70"
 MarginWidth="1.19"
 LineWidth="0.60"
 BoldWidth="1.56"
 BondLength="10.80"
 B="62383"
 E="62385"
 BS="N"
/><b
 id="62451"
 Z="8034"
 LabelSize="14"
 HashSpacing="1.70"
 MarginWidth="1.19"
 LineWidth="0.60"
 BoldWidth="1.56"
 BondLength="10.80"
 B="62385"
 E="62386"
 Display="Hash"
 BS="N"
/><b
 id="62452"
 Z="8035"
 LabelSize="14"
 HashSpacing="1.70"
 MarginWidth="1.19"
 LineWidth="0.60"
 BoldWidth="1.56"
 BondLength="10.80"
 B="62386"
 E="62387"
 BS="N"
/><b
 id="62453"
 Z="8036"
 LabelSize="14"
 HashSpacing="1.70"
 MarginWidth="1.19"
 LineWidth="0.60"
 BoldWidth="1.56"
 BondLength="10.80"
 B="62387"
 E="62388"
 BS="N"
/><b
 id="62454"
 Z="8037"
 LabelSize="14"
 HashSpacing="1.70"
 MarginWidth="1.19"
 LineWidth="0.60"
 BoldWidth="1.56"
 BondLength="10.80"
 B="62387"
 E="62389"
 BS="N"
/><b
 id="62455"
 Z="8038"
 LabelSize="14"
 HashSpacing="1.70"
 MarginWidth="1.19"
 LineWidth="0.60"
 BoldWidth="1.56"
 BondLength="10.80"
 B="62383"
 E="62390"
 Order="2"
 BS="N"
/><b
 id="62456"
 Z="8039"
 LabelSize="14"
 HashSpacing="1.70"
 MarginWidth="1.19"
 LineWidth="0.60"
 BoldWidth="1.56"
 BondLength="10.80"
 B="62383"
 E="62378"
 BS="N"
/><b
 id="62457"
 Z="8040"
 LabelSize="14"
 HashSpacing="1.70"
 MarginWidth="1.19"
 LineWidth="0.60"
 BoldWidth="1.56"
 BondLength="10.80"
 B="62384"
 E="62316"
 BS="N"
/></fragment><fragment
 id="62458"
 BoundingBox="550.75 491.05 689.06 654.32"
 Z="8042"
><n
 id="62459"
 p="607.52 527.78"
 Z="8041"
 LabelSize="14"
 MarginWidth="1.19"
 AS="N"
/><n
 id="62460"
 p="603.61 537.80"
 Z="8043"
 LabelSize="14"
 MarginWidth="1.19"
 Geometry="Tetrahedral"
 AS="S"
 BondOrdering="62534 62569 62580 0"
><objecttag
 TagType="Unknown"
 Visible="no"
 Name="stereo"
><t
 p="823.50 3000.63"
 BoundingBox="823.50 2996.78 829.50 3001.58"
 Visible="no"
 IgnoreWarnings="yes"
 LabelSize="6"
 CaptionLineHeight="variable"
><s font="3" size="4.5" color="0">(S)</s></t></objecttag></n><n
 id="62461"
 p="611.95 544.61"
 Z="8044"
 LabelSize="14"
 MarginWidth="1.19"
 Element="7"
 NumHydrogens="1"
 NeedsClean="yes"
 AS="N"
><t
 p="606.89 550.13"
 BoundingBox="606.89 538.47 627.11 550.13"
 LabelSize="14"
 LabelJustification="Left"
 LabelAlignment="Left"
><s font="3" size="14" color="0" face="96">NH</s></t></n><n
 id="62462"
 p="601.70 518.73"
 Z="8045"
 LabelSize="14"
 MarginWidth="1.19"
 Element="8"
 NumHydrogens="0"
 NeedsClean="yes"
 AS="N"
><t
 p="596.25 524.25"
 BoundingBox="596.25 512.35 607.14 524.40"
 LabelSize="14"
 LabelJustification="Left"
><s font="3" size="14" color="0" face="96">O</s></t></n><n
 id="62463"
 p="652.55 563.07"
 Z="8048"
 LabelSize="14"
 MarginWidth="1.19"
 AS="N"
/><n
 id="62464"
 p="644.17 546.44"
 Z="8049"
 LabelSize="14"
 MarginWidth="1.19"
 Element="7"
 NumHydrogens="1"
 NeedsClean="yes"
 AS="N"
><t
 p="649.22 551.97"
 BoundingBox="629 540.30 649.22 551.97"
 LabelSize="14"
 LabelJustification="Right"
 Justification="Right"
 LabelAlignment="Right"
><s font="3" size="14" color="0" face="96">NH</s></t></n><n
 id="62465"
 p="643.56 557.18"
 Z="8050"
 LabelSize="14"
 MarginWidth="1.19"
 Geometry="Tetrahedral"
 AS="S"
 BondOrdering="62536 62539 62581 0"
><objecttag
 TagType="Unknown"
 Visible="no"
 Name="stereo"
><t
 p="734.18 2983.70"
 BoundingBox="734.18 2979.85 740.18 2984.65"
 Visible="no"
 IgnoreWarnings="yes"
 LabelSize="6"
 CaptionLineHeight="variable"
><s font="3" size="4.5" color="0">(S)</s></t></objecttag></n><n
 id="62466"
 p="633.95 562.02"
 Z="8051"
 LabelSize="14"
 MarginWidth="1.19"
 AS="N"
/><n
 id="62467"
 p="633.33 572.76"
 Z="8052"
 LabelSize="14"
 MarginWidth="1.19"
 AS="N"
/><n
 id="62468"
 p="662.16 558.24"
 Z="8053"
 LabelSize="14"
 MarginWidth="1.19"
 Element="8"
 NumHydrogens="0"
 NeedsClean="yes"
 AS="N"
><t
 p="656.71 563.77"
 BoundingBox="656.71 551.87 667.60 563.92"
 LabelSize="14"
 LabelJustification="Left"
><s font="3" size="14" color="0" face="96">O</s></t></n><n
 id="62469"
 p="656.37 590.65"
 Z="8058"
 LabelSize="14"
 MarginWidth="1.19"
 AS="N"
/><n
 id="62470"
 p="651.94 573.82"
 Z="8059"
 LabelSize="14"
 MarginWidth="1.19"
 Element="7"
 NumHydrogens="1"
 NeedsClean="yes"
 AS="N"
><t
 p="656.99 579.34"
 BoundingBox="636.77 567.67 656.99 579.34"
 LabelSize="14"
 LabelJustification="Right"
 Justification="Right"
 LabelAlignment="Right"
><s font="3" size="14" color="0" face="96">NH</s></t></n><n
 id="62471"
 p="660.27 580.62"
 Z="8060"
 LabelSize="14"
 MarginWidth="1.19"
 Geometry="Tetrahedral"
 AS="S"
 BondOrdering="62540 62543 62582 0"
><objecttag
 TagType="Unknown"
 Visible="no"
 Name="stereo"
><t
 p="709.63 2946.74"
 BoundingBox="709.63 2942.89 715.63 2947.69"
 Visible="no"
 IgnoreWarnings="yes"
 LabelSize="6"
 CaptionLineHeight="variable"
><s font="3" size="4.5" color="0">(S)</s></t></objecttag></n><n
 id="62472"
 p="670.67 577.89"
 Z="8061"
 LabelSize="14"
 MarginWidth="1.19"
 AS="N"
/><n
 id="62473"
 p="662.19 599.70"
 Z="8062"
 LabelSize="14"
 MarginWidth="1.19"
 Element="8"
 NumHydrogens="0"
 NeedsClean="yes"
 AS="N"
><t
 p="656.74 605.23"
 BoundingBox="656.74 593.33 667.63 605.38"
 LabelSize="14"
 LabelJustification="Left"
><s font="3" size="14" color="0" face="96">O</s></t></n><n
 id="62474"
 p="628.99 598.42"
 Z="8067"
 LabelSize="14"
 MarginWidth="1.19"
 AS="N"
/><n
 id="62475"
 p="645.63 590.04"
 Z="8068"
 LabelSize="14"
 MarginWidth="1.19"
 Element="7"
 NumHydrogens="1"
 NeedsClean="yes"
 AS="N"
><t
 p="650.69 595.56"
 BoundingBox="630.46 583.90 650.69 595.56"
 LabelSize="14"
 LabelJustification="Right"
 Justification="Right"
 LabelAlignment="Right"
><s font="3" size="14" color="0" face="96">NH</s></t></n><n
 id="62476"
 p="639.73 599.04"
 Z="8069"
 LabelSize="14"
 MarginWidth="1.19"
 Geometry="Tetrahedral"
 AS="S"
 BondOrdering="62544 62547 62583 0"
><objecttag
 TagType="Unknown"
 Visible="no"
 Name="stereo"
><t
 p="754.16 2909.08"
 BoundingBox="754.16 2905.23 760.16 2910.03"
 Visible="no"
 IgnoreWarnings="yes"
 LabelSize="6"
 CaptionLineHeight="variable"
><s font="3" size="4.5" color="0">(S)</s></t></objecttag></n><n
 id="62477"
 p="644.57 608.64"
 Z="8070"
 LabelSize="14"
 MarginWidth="1.19"
 AS="N"
/><n
 id="62478"
 p="638.67 617.64"
 Z="8071"
 LabelSize="14"
 MarginWidth="1.19"
 AS="N"
/><n
 id="62479"
 p="623.09 607.42"
 Z="8072"
 LabelSize="14"
 MarginWidth="1.19"
 Element="8"
 NumHydrogens="0"
 NeedsClean="yes"
 AS="N"
><t
 p="617.65 612.94"
 BoundingBox="617.65 601.04 628.54 613.09"
 LabelSize="14"
 LabelJustification="Left"
><s font="3" size="14" color="0" face="96">O</s></t></n><n
 id="62480"
 p="606.60 596.54"
 Z="8078"
 LabelSize="14"
 MarginWidth="1.19"
 AS="N"
/><n
 id="62481"
 p="624.15 588.82"
 Z="8079"
 LabelSize="14"
 MarginWidth="1.19"
 Element="7"
 NumHydrogens="1"
 NeedsClean="yes"
 AS="N"
><t
 p="619.09 594.35"
 BoundingBox="619.09 582.68 639.31 594.35"
 LabelSize="14"
 LabelJustification="Left"
 LabelAlignment="Left"
><s font="3" size="14" color="0" face="96">NH</s></t></n><n
 id="62482"
 p="613.41 588.21"
 Z="8080"
 LabelSize="14"
 MarginWidth="1.19"
 Geometry="Tetrahedral"
 AS="R"
 BondOrdering="62549 62553 62585 0"
><objecttag
 TagType="Unknown"
 Visible="no"
 Name="stereo"
><t
 p="810.46 2919.37"
 BoundingBox="810.46 2915.52 816.71 2920.32"
 Visible="no"
 IgnoreWarnings="yes"
 LabelSize="6"
 CaptionLineHeight="variable"
><s font="3" size="4.5" color="0">(R)</s></t></objecttag></n><n
 id="62483"
 p="610.68 577.81"
 Z="8081"
 LabelSize="14"
 MarginWidth="1.19"
 AS="N"
/><n
 id="62484"
 p="619.72 571.99"
 Z="8082"
 LabelSize="14"
 MarginWidth="1.19"
 Element="16"
 NumHydrogens="0"
 NeedsClean="yes"
 AS="N"
><t
 p="615.05 577.51"
 BoundingBox="615.05 565.61 624.39 577.66"
 LabelSize="14"
 LabelJustification="Left"
 LabelAlignment="Above"
><s font="3" size="14" color="0" face="96">S</s></t></n><n
 id="62485"
 p="610.41 606.60"
 Z="8083"
 LabelSize="14"
 MarginWidth="1.19"
 Element="8"
 NumHydrogens="0"
 NeedsClean="yes"
 AS="N"
><t
 p="604.96 612.13"
 BoundingBox="604.96 600.23 615.85 612.28"
 LabelSize="14"
 LabelJustification="Left"
><s font="3" size="14" color="0" face="96">O</s></t></n><n
 id="62486"
 p="578.56 601.40"
 Z="8089"
 LabelSize="14"
 MarginWidth="1.19"
 AS="N"
/><n
 id="62487"
 p="595.99 594.81"
 Z="8090"
 LabelSize="14"
 MarginWidth="1.19"
 Element="7"
 NumHydrogens="1"
 NeedsClean="yes"
 AS="N"
><t
 p="590.93 588.67"
 BoundingBox="590.93 577 601.04 600.33"
 LabelSize="14"
 LabelJustification="Left"
 LabelAlignment="Above"
 LineStarts="2 4"
><s font="3" size="14" color="0" face="96">NH</s></t></n><n
 id="62488"
 p="589.18 603.13"
 Z="8091"
 LabelSize="14"
 MarginWidth="1.19"
 Geometry="Tetrahedral"
 AS="S"
 BondOrdering="62554 62557 62584 0"
><objecttag
 TagType="Unknown"
 Visible="no"
 Name="stereo"
><t
 p="848.91 2879.27"
 BoundingBox="848.91 2875.42 854.91 2880.22"
 Visible="no"
 IgnoreWarnings="yes"
 LabelSize="6"
 CaptionLineHeight="variable"
><s font="3" size="4.5" color="0">(S)</s></t></objecttag></n><n
 id="62489"
 p="592.99 613.19"
 Z="8092"
 LabelSize="14"
 MarginWidth="1.19"
 AS="N"
/><n
 id="62490"
 p="574.75 591.34"
 Z="8093"
 LabelSize="14"
 MarginWidth="1.19"
 Element="8"
 NumHydrogens="0"
 NeedsClean="yes"
 AS="N"
><t
 p="569.31 596.87"
 BoundingBox="569.31 584.97 580.20 597.02"
 LabelSize="14"
 LabelJustification="Left"
><s font="3" size="14" color="0" face="96">O</s></t></n><n
 id="62491"
 p="571.76 609.73"
 Z="8098"
 LabelSize="14"
 MarginWidth="1.19"
 Element="7"
 NumHydrogens="2"
 NeedsClean="yes"
 AS="N"
><t
 p="576.81 615.26"
 BoundingBox="550.75 603.59 576.81 618.21"
 LabelSize="14"
 LabelJustification="Right"
 Justification="Right"
 LabelAlignment="Right"
><s font="3" size="14" color="0" face="96">NH2</s></t></n><n
 id="62492"
 p="586.18 621.53"
 Z="8100"
 LabelSize="14"
 MarginWidth="1.19"
 AS="N"
/><n
 id="62493"
 p="589.99 631.58"
 Z="8101"
 LabelSize="14"
 MarginWidth="1.19"
 AS="N"
/><n
 id="62494"
 p="583.18 639.91"
 Z="8102"
 LabelSize="14"
 MarginWidth="1.19"
 AS="N"
/><n
 id="62495"
 p="572.57 638.18"
 Z="8103"
 LabelSize="14"
 MarginWidth="1.19"
 AS="N"
/><n
 id="62496"
 p="568.76 628.12"
 Z="8104"
 LabelSize="14"
 MarginWidth="1.19"
 AS="N"
/><n
 id="62497"
 p="575.56 619.79"
 Z="8105"
 LabelSize="14"
 MarginWidth="1.19"
 AS="N"
/><n
 id="62498"
 p="593.21 540.54"
 Z="8112"
 LabelSize="14"
 MarginWidth="1.19"
 AS="N"
/><n
 id="62499"
 p="590.38 550.92"
 Z="8113"
 LabelSize="14"
 MarginWidth="1.19"
 AS="N"
/><n
 id="62500"
 p="579.98 553.65"
 Z="8115"
 LabelSize="14"
 MarginWidth="1.19"
 AS="N"
/><n
 id="62501"
 p="577.15 564.04"
 Z="8117"
 LabelSize="14"
 MarginWidth="1.19"
 AS="N"
/><n
 id="62502"
 p="566.74 566.77"
 Z="8119"
 color="18"
 LabelSize="14"
 MarginWidth="1.19"
 NodeType="Nickname"
 NeedsClean="yes"
 AS="N"
><fragment
 id="82258"
><n
 id="62504"
 p="566.74 566.77"
 Z="7431"
 Element="7"
 NumHydrogens="0"
 NeedsClean="yes"
><t
 p="561.33 572.67"
 BoundingBox="561.33 560.13 572.16 572.67"
 LabelJustification="Left"
><s font="3" size="15" color="0" face="97">N</s></t></n><n
 id="62505"
 p="566.33 577.54"
 Z="7432"
 Element="7"
 NumHydrogens="0"
 Charge="1"
 NeedsClean="yes"
><t
 p="560.92 583.44"
 BoundingBox="560.92 568.98 578.32 583.44"
 LabelJustification="Left"
 LabelAlignment="Left"
><s font="3" size="15" color="0" face="97">N+</s></t></n><n
 id="62506"
 p="565.92 588.32"
 Z="7433"
 Element="7"
 NumHydrogens="0"
 Charge="-1"
 NeedsClean="yes"
><t
 p="560.50 594.22"
 BoundingBox="560.50 581.68 575.08 594.22"
 LabelJustification="Left"
 LabelAlignment="Left"
><s font="3" size="15" color="0" face="97">N-</s></t></n><n
 id="62507"
 p="576.29 561.74"
 Z="7434"
 NodeType="ExternalConnectionPoint"
 ExternalConnectionNum="1"
/><b
 id="62508"
 Z="7435"
 B="62505"
 E="62506"
 Order="2"
/><b
 id="62509"
 Z="7436"
 B="62504"
 E="62505"
 Order="2"
/><b
 id="62510"
 Z="7437"
 B="62507"
 E="62504"
/></fragment><t
 p="570.64 572.30"
 BoundingBox="554.69 560.63 570.64 575.40"
 color="18"
 LabelSize="14"
 LabelJustification="Right"
 Justification="Right"
 LabelAlignment="Right"
><s font="3" size="14" color="18" face="96">N3</s></t></n><n
 id="62511"
 p="611.34 555.35"
 Z="8122"
 LabelSize="14"
 MarginWidth="1.19"
 AS="N"
/><n
 id="62512"
 p="601.73 560.19"
 Z="8124"
 LabelSize="14"
 MarginWidth="1.19"
 Element="8"
 NumHydrogens="0"
 NeedsClean="yes"
 AS="N"
><t
 p="596.28 565.71"
 BoundingBox="596.28 553.81 607.17 565.86"
 LabelSize="14"
 LabelJustification="Left"
><s font="3" size="14" color="0" face="96">O</s></t></n><n
 id="62513"
 p="620.33 561.25"
 Z="8126"
 LabelSize="14"
 MarginWidth="1.19"
 AS="N"
/><n
 id="62514"
 p="642.33 578.66"
 Z="8128"
 LabelSize="14"
 MarginWidth="1.19"
 AS="N"
/><n
 id="62515"
 p="623.73 577.60"
 Z="8130"
 LabelSize="14"
 MarginWidth="1.19"
 AS="N"
/><n
 id="62516"
 p="673.50 567.51"
 Z="8132"
 LabelSize="14"
 MarginWidth="1.19"
 Element="8"
 NumHydrogens="1"
 NeedsClean="yes"
 AS="N"
><t
 p="668.06 573.04"
 BoundingBox="668.06 561.14 689.06 573.19"
 LabelSize="14"
 LabelJustification="Left"
 LabelAlignment="Left"
><s font="3" size="14" color="0" face="96">OH</s></t></n><n
 id="62517"
 p="643.51 627.24"
 Z="8134"
 LabelSize="14"
 MarginWidth="1.19"
 AS="N"
/><n
 id="62518"
 p="637.60 636.24"
 Z="8136"
 LabelSize="14"
 MarginWidth="1.19"
 AS="N"
/><n
 id="62519"
 p="642.44 645.84"
 Z="8138"
 LabelSize="14"
 MarginWidth="1.19"
 Element="7"
 NumHydrogens="2"
 NeedsClean="yes"
 AS="N"
><t
 p="637.39 651.37"
 BoundingBox="637.39 639.70 663.45 654.32"
 LabelSize="14"
 LabelJustification="Left"
 LabelAlignment="Left"
><s font="3" size="14" color="0" face="96">NH2</s></t></n><n
 id="62520"
 p="653.22 540.62"
 Z="8147"
 LabelSize="14"
 MarginWidth="1.19"
 AS="N"
/><n
 id="62521"
 p="639.73 529.61"
 Z="8148"
 LabelSize="14"
 MarginWidth="1.19"
 Element="7"
 NumHydrogens="1"
 NeedsClean="yes"
 AS="N"
><t
 p="644.79 535.13"
 BoundingBox="624.57 523.47 644.79 535.13"
 LabelSize="14"
 LabelJustification="Right"
 Justification="Right"
 LabelAlignment="Right"
><s font="3" size="14" color="0" face="96">NH</s></t></n><n
 id="62522"
 p="650.47 530.22"
 Z="8149"
 LabelSize="14"
 MarginWidth="1.19"
 Geometry="Tetrahedral"
 AS="S"
 BondOrdering="62587 62586 62588 0"
><objecttag
 TagType="Unknown"
 Visible="no"
 Name="stereo"
><t
 p="740.92 3038.53"
 BoundingBox="740.92 3034.68 746.92 3039.48"
 Visible="no"
 IgnoreWarnings="yes"
 LabelSize="6"
 CaptionLineHeight="variable"
><s font="3" size="4.5" color="0">(S)</s></t></objecttag></n><n
 id="62523"
 p="657.28 521.89"
 Z="8150"
 LabelSize="14"
 MarginWidth="1.19"
 AS="N"
/><n
 id="62524"
 p="667.89 523.62"
 Z="8151"
 LabelSize="14"
 MarginWidth="1.19"
 Element="8"
 NumHydrogens="1"
 NeedsClean="yes"
 AS="N"
><t
 p="662.45 529.14"
 BoundingBox="662.45 517.24 683.45 529.29"
 LabelSize="14"
 LabelJustification="Left"
 LabelAlignment="Left"
><s font="3" size="14" color="0" face="96">OH</s></t></n><n
 id="62525"
 p="663.24 544.52"
 Z="8152"
 LabelSize="14"
 MarginWidth="1.19"
 Element="8"
 NumHydrogens="0"
 NeedsClean="yes"
 AS="N"
><t
 p="657.79 550.04"
 BoundingBox="657.79 538.14 668.68 550.19"
 LabelSize="14"
 LabelJustification="Left"
><s font="3" size="14" color="0" face="96">O</s></t></n><n
 id="62526"
 p="634.90 520.01"
 Z="8159"
 LabelSize="14"
 MarginWidth="1.19"
 AS="N"
/><n
 id="62527"
 p="618.25 528.39"
 Z="8160"
 LabelSize="14"
 MarginWidth="1.19"
 Element="7"
 NumHydrogens="1"
 NeedsClean="yes"
 AS="N"
><t
 p="613.20 533.91"
 BoundingBox="613.20 522.24 633.42 533.91"
 LabelSize="14"
 LabelJustification="Left"
 LabelAlignment="Left"
><s font="3" size="14" color="0" face="96">NH</s></t></n><n
 id="62528"
 p="624.15 519.39"
 Z="8161"
 LabelSize="14"
 MarginWidth="1.19"
 Geometry="Tetrahedral"
 AS="S"
 BondOrdering="62593 62592 62594 0"
><objecttag
 TagType="Unknown"
 Visible="no"
 Name="stereo"
><t
 p="778.96 3038.28"
 BoundingBox="778.96 3034.43 784.96 3039.23"
 Visible="no"
 IgnoreWarnings="yes"
 LabelSize="6"
 CaptionLineHeight="variable"
><s font="3" size="4.5" color="0">(S)</s></t></objecttag></n><n
 id="62529"
 p="619.32 509.78"
 Z="8162"
 LabelSize="14"
 MarginWidth="1.19"
 AS="N"
/><n
 id="62530"
 p="625.22 500.79"
 Z="8163"
 LabelSize="14"
 MarginWidth="1.19"
 AS="N"
/><n
 id="62531"
 p="635.96 501.40"
 Z="8164"
 LabelSize="14"
 MarginWidth="1.19"
 AS="N"
/><n
 id="62532"
 p="620.38 491.18"
 Z="8165"
 LabelSize="14"
 MarginWidth="1.19"
 AS="N"
/><n
 id="62533"
 p="640.80 511.01"
 Z="8166"
 LabelSize="14"
 MarginWidth="1.19"
 Element="8"
 NumHydrogens="0"
 NeedsClean="yes"
 AS="N"
><t
 p="635.35 516.53"
 BoundingBox="635.35 504.63 646.24 516.68"
 LabelSize="14"
 LabelJustification="Left"
><s font="3" size="14" color="0" face="96">O</s></t></n><b
 id="62534"
 Z="8046"
 LabelSize="14"
 HashSpacing="1.70"
 MarginWidth="1.19"
 LineWidth="0.60"
 BoldWidth="1.56"
 BondLength="10.80"
 B="62459"
 E="62460"
 BS="N"
/><b
 id="62535"
 Z="8047"
 LabelSize="14"
 HashSpacing="1.70"
 MarginWidth="1.19"
 LineWidth="0.60"
 BoldWidth="1.56"
 BondLength="10.80"
 B="62459"
 E="62462"
 Order="2"
 BS="N"
/><b
 id="62536"
 Z="8054"
 LabelSize="14"
 HashSpacing="1.70"
 MarginWidth="1.19"
 LineWidth="0.60"
 BoldWidth="1.56"
 BondLength="10.80"
 B="62463"
 E="62465"
 BS="N"
/><b
 id="62537"
 Z="8055"
 LabelSize="14"
 HashSpacing="1.70"
 MarginWidth="1.19"
 LineWidth="0.60"
 BoldWidth="1.56"
 BondLength="10.80"
 B="62466"
 E="62467"
 BS="N"
/><b
 id="62538"
 Z="8056"
 LabelSize="14"
 HashSpacing="1.70"
 MarginWidth="1.19"
 LineWidth="0.60"
 BoldWidth="1.56"
 BondLength="10.80"
 B="62463"
 E="62468"
 Order="2"
 BS="N"
/><b
 id="62539"
 Z="8057"
 LabelSize="14"
 HashSpacing="1.70"
 MarginWidth="1.19"
 LineWidth="0.60"
 BoldWidth="1.56"
 BondLength="10.80"
 B="62464"
 E="62465"
 BS="N"
/><b
 id="62540"
 Z="8063"
 LabelSize="14"
 HashSpacing="1.70"
 MarginWidth="1.19"
 LineWidth="0.60"
 BoldWidth="1.56"
 BondLength="10.80"
 B="62469"
 E="62471"
 BS="N"
/><b
 id="62541"
 Z="8064"
 LabelSize="14"
 HashSpacing="1.70"
 MarginWidth="1.19"
 LineWidth="0.60"
 BoldWidth="1.56"
 BondLength="10.80"
 B="62469"
 E="62473"
 Order="2"
 BS="N"
/><b
 id="62542"
 Z="8065"
 LabelSize="14"
 HashSpacing="1.70"
 MarginWidth="1.19"
 LineWidth="0.60"
 BoldWidth="1.56"
 BondLength="10.80"
 B="62470"
 E="62463"
 BS="N"
/><b
 id="62543"
 Z="8066"
 LabelSize="14"
 HashSpacing="1.70"
 MarginWidth="1.19"
 LineWidth="0.60"
 BoldWidth="1.56"
 BondLength="10.80"
 B="62470"
 E="62471"
 BS="N"
/><b
 id="62544"
 Z="8073"
 LabelSize="14"
 HashSpacing="1.70"
 MarginWidth="1.19"
 LineWidth="0.60"
 BoldWidth="1.56"
 BondLength="10.80"
 B="62474"
 E="62476"
 BS="N"
/><b
 id="62545"
 Z="8074"
 LabelSize="14"
 HashSpacing="1.70"
 MarginWidth="1.19"
 LineWidth="0.60"
 BoldWidth="1.56"
 BondLength="10.80"
 B="62477"
 E="62478"
 BS="N"
/><b
 id="62546"
 Z="8075"
 LabelSize="14"
 HashSpacing="1.70"
 MarginWidth="1.19"
 LineWidth="0.60"
 BoldWidth="1.56"
 BondLength="10.80"
 B="62474"
 E="62479"
 Order="2"
 BS="N"
/><b
 id="62547"
 Z="8076"
 LabelSize="14"
 HashSpacing="1.70"
 MarginWidth="1.19"
 LineWidth="0.60"
 BoldWidth="1.56"
 BondLength="10.80"
 B="62475"
 E="62476"
 BS="N"
/><b
 id="62548"
 Z="8077"
 LabelSize="14"
 HashSpacing="1.70"
 MarginWidth="1.19"
 LineWidth="0.60"
 BoldWidth="1.56"
 BondLength="10.80"
 B="62469"
 E="62475"
 BS="N"
/><b
 id="62549"
 Z="8084"
 LabelSize="14"
 HashSpacing="1.70"
 MarginWidth="1.19"
 LineWidth="0.60"
 BoldWidth="1.56"
 BondLength="10.80"
 B="62480"
 E="62482"
 Display="Hash"
 BS="N"
/><b
 id="62550"
 Z="8085"
 LabelSize="14"
 HashSpacing="1.70"
 MarginWidth="1.19"
 LineWidth="0.60"
 BoldWidth="1.56"
 BondLength="10.80"
 B="62483"
 E="62484"
 BS="N"
/><b
 id="62551"
 Z="8086"
 LabelSize="14"
 HashSpacing="1.70"
 MarginWidth="1.19"
 LineWidth="0.60"
 BoldWidth="1.56"
 BondLength="10.80"
 B="62480"
 E="62485"
 Order="2"
 BS="N"
/><b
 id="62552"
 Z="8087"
 LabelSize="14"
 HashSpacing="1.70"
 MarginWidth="1.19"
 LineWidth="0.60"
 BoldWidth="1.56"
 BondLength="10.80"
 B="62481"
 E="62474"
 BS="N"
/><b
 id="62553"
 Z="8088"
 LabelSize="14"
 HashSpacing="1.70"
 MarginWidth="1.19"
 LineWidth="0.60"
 BoldWidth="1.56"
 BondLength="10.80"
 B="62482"
 E="62481"
 BS="N"
/><b
 id="62554"
 Z="8094"
 LabelSize="14"
 HashSpacing="1.70"
 MarginWidth="1.19"
 LineWidth="0.60"
 BoldWidth="1.56"
 BondLength="10.80"
 B="62486"
 E="62488"
 BS="N"
/><b
 id="62555"
 Z="8095"
 LabelSize="14"
 HashSpacing="1.70"
 MarginWidth="1.19"
 LineWidth="0.60"
 BoldWidth="1.56"
 BondLength="10.80"
 B="62486"
 E="62490"
 Order="2"
 BS="N"
/><b
 id="62556"
 Z="8096"
 LabelSize="14"
 HashSpacing="1.70"
 MarginWidth="1.19"
 LineWidth="0.60"
 BoldWidth="1.56"
 BondLength="10.80"
 B="62480"
 E="62487"
 BS="N"
/><b
 id="62557"
 Z="8097"
 LabelSize="14"
 HashSpacing="1.70"
 MarginWidth="1.19"
 LineWidth="0.60"
 BoldWidth="1.56"
 BondLength="10.80"
 B="62487"
 E="62488"
 Display="Bold"
 BS="N"
/><b
 id="62558"
 Z="8099"
 LabelSize="14"
 HashSpacing="1.70"
 MarginWidth="1.19"
 LineWidth="0.60"
 BoldWidth="1.56"
 BondLength="10.80"
 B="62486"
 E="62491"
 BS="N"
/><b
 id="62559"
 Z="8106"
 LabelSize="14"
 HashSpacing="1.70"
 MarginWidth="1.19"
 LineWidth="0.60"
 BoldWidth="1.56"
 BondLength="10.80"
 B="62492"
 E="62493"
 BS="N"
/><b
 id="62560"
 Z="8107"
 LabelSize="14"
 HashSpacing="1.70"
 MarginWidth="1.19"
 LineWidth="0.60"
 BoldWidth="1.56"
 BondLength="10.80"
 B="62493"
 E="62494"
 Order="2"
 BS="N"
 BondCircularOrdering="0 62559 62561 0"
/><b
[truncated: 982,675 more chars]
