# Supplementary material for: A generalizable assay for intracellular accumulation to profile cytosolic drug delivery in mammalian cells
Source: Commun Chem. 2026 Feb 6;9:94. doi: 10.1038/s42004-026-01898-8 (PMC12917008; doi:10.1038/s42004-026-01898-8)
Supplement: Supplementary file 5 — Supplementary Data 2 [file 42004_2026_1898_MOESM5_ESM.xlsx]

## Sheet: Figure 2b
			HT HeLa			WT HeLa
	vehicle	4969	5615	6080	1314	1373	1310
	TMRcl	72221	72190	69920	14935	14622	14213

## Sheet: Figure 2d
		Dyes		HT HeLa			WT HeLa
		TMRaz	57025.7	60304.7	58921.7	2467.67	2776.67	3997.67
		CoMaz	33237	39799	43867	8884	7495	12145
		R110az	22620	17086	21498	3920	3182	3710
		Flaz	10960	11408	12166	1174	1114	1110
		Cy3az	12417	14604	13209	2754	3035	2797
		Cy5az	80576.7	77841.7	71126.7	34199.7	35949.7	33486.7

## Sheet: Figure 3c
			Compounds	cell	bead
			1	1.0029	0.964642
			2	0.98904	0.963483
			3	1.01937	0.961373
			4	1.0192	0.959754
			5	0.904167	0.959402
			6	0.939005	0.959333
			7	0.955492	0.956064
			8	1.0119	0.950018
			9	0.804332	0.949705
			10	0.978172	0.94934
			11	0.834934	0.947826
			12	0.882025	0.947439
			13	0.680314	0.947114
			14	0.963934	0.946025
			15	0.914609	0.942997
			16	0.881359	0.941967
			17	0.935891	0.940883
			18	0.701137	0.940074
			19	1.02799	0.939579
			20	0.998876	0.938299
			21	0.923156	0.937237
			22	0.913517	0.935585
			23	0.651674	0.934385
			24	0.943999	0.934362
			25	0.878809	0.933914
			26	0.700487	0.933017
			27	0.79795	0.932375
			28	0.900042	0.931748
			29	0.920161	0.930629
			30	0.70871	0.93013
			31	0.808364	0.929771
			32	0.905254	0.929586
			33	0.798774	0.928032
			34	0.905923	0.92765
			35	0.689962	0.92658
			36	0.509568	0.926108
			37	0.689547	0.926032
			38	0.851781	0.925745
			39	0.834442	0.925432
			40	0.323777	0.923558
			41	0.72707	0.922027
			42	0.9642	0.921386
			43	0.707455	0.921386
			44	0.718243	0.920288
			45	0.944227	0.919403
			46	0.853078	0.918307
			47	0.790965	0.917132
			48	0.729803	0.916857
			49	0.993708	0.916648
			50	0.45214	0.915723
			51	0.738851	0.915305
			52	0.774727	0.915234
			53	0.719654	0.914339
			54	0.912698	0.914
			55	0.653797	0.912776
			56	0.765585	0.911233
			57	0.680038	0.910894
			58	0.932231	0.91079
			59	0.786713	0.910633
			60	0.605168	0.908493
			61	0.955665	0.907579
			62	0.782867	0.903734
			63	0.714382	0.902098
			64	0.638911	0.899329
			65	0.299251	0.896931
			66	0.41079	0.894164
			67	0.644583	0.893564
			68	0.876543	0.893022
			69	0.680785	0.892729
			70	0.978556	0.892396
			71	0.371487	0.88944
			72	0.463369	0.888617
			73	0.414995	0.885533
			74	0.448046	0.884838
			75	0.796855	0.883099
			76	0.610997	0.881532
			77	0.255893	0.877956
			78	0.769541	0.877773
			79	0.82503	0.876077
			80	0.566418	0.875726
			81	0.49845	0.87459
			82	0.933873	0.872689
			83	0.258993	0.872214
			84	0.371972	0.870556
			85	0.645076	0.869466
			86	1.015	0.869373
			87	0.700111	0.865594
			88	0.813525	0.861017
			89	0.304449	0.860912
			90	0.608713	0.859268
			91	0.535917	0.855439
			92	0.501934	0.853862
			93	0.697843	0.853236
			94	0.733747	0.84828
			95	0.237072	0.84567
			96	0.671455	0.844078
			97	0.767083	0.843608
			98	0.59492	0.843266
			99	0.713469	0.842733
			100	0.815809	0.84259
			101	0.304933	0.840972
			102	0.419733	0.837109
			103	0.57115	0.837076
			104	0.106343	0.835491
			105	0.282222	0.831237
			106	0.736268	0.828966
			107	0.591599	0.828289
			108	0.438848	0.826434
			109	0.138237	0.826248
			110	0.354945	0.823955
			111	0.131359	0.823165
			112	0.491553	0.817878
			113	0.959703	0.817508
			114	0.669428	0.813056
			115	0.372311	0.811178
			116	0.235578	0.810957
			117	0.405476	0.809624
			118	0.586157	0.808608
			119	0.488353	0.80501
			120	0.690155	0.794749
			121	0.335459	0.79307
			122	0.579619	0.792791
			123	0.642346	0.791538
			124	0.099798	0.787858
			125	0.842011	0.785743
			126	0.664269	0.784074
			127	0.382038	0.781829
			128	0.658503	0.774591
			129	0.288792	0.774406
			130	0.187893	0.772224
			131	0.370294	0.770998
			132	0.487246	0.766065
			133	0.636419	0.76549
			134	0.576266	0.763416
			135	0.355169	0.762349
			136	0.16795	0.761941
			137	0.854887	0.761836
			138	0.358974	0.759331
			139	0.490541	0.758
			140	0.352297	0.757817
			141	0.318104	0.75493
			142	0.554349	0.753005
			143	0.19682	0.752466
			144	0.429295	0.745772
			145	0.471597	0.743619
			146	0.642565	0.736389
			147	0.335837	0.728507
			148	0.463349	0.728011
			149	0.198938	0.727849
			150	0.367208	0.726445
			151	0.917724	0.723704
			152	0.168467	0.721682
			153	0.496295	0.718134
			154	0.436302	0.717466
			155	0.225469	0.714773
			156	0.440713	0.713057
			157	0.538194	0.711907
			158	0.656654	0.710471
			159	0.665807	0.707956
			160	0.331734	0.707516
			161	0.343558	0.700997
			162	0.200555	0.699588
			163	0.575562	0.698857
			164	0.34596	0.697708
			165	0.394218	0.687924
			166	0.463527	0.685513
			167	0.000644	0.684919
			168	0.471458	0.683264
			169	0.245254	0.679438
			170	0.437166	0.676192
			171	0.313582	0.675837
			172	0.60925	0.675054
			173	0.669781	0.674584
			174	0.239144	0.674062
			175	0.498296	0.672227
			176	0.598055	0.667799
			177	0.485417	0.667103
			178	0.551776	0.660777
			179	0.167646	0.65609
			180	0.849031	0.655974
			181	0.512494	0.655818
			182	0.527292	0.652427
			183	0.342975	0.651268
			184	0.508332	0.650128
			185	0.368151	0.647883
			186	0.091348	0.644569
			187	0.181915	0.643446
			188	0.101765	0.638278
			189	0.418089	0.633624
			190	0.173202	0.63178
			191	0.728608	0.630005
			192	0.482787	0.623976
			193	0.777182	0.622488
			194	-0.10631	0.611056
			195	0.193488	0.607563
			196	0.254627	0.605444
			197	0.72436	0.604132
			198	0.30512	0.601817
			199	0.219466	0.599889
			200	0.430518	0.599624
			201	0.2573	0.59713
			202	0.286098	0.592794
			203	-0.08954	0.592107
			204	0.413091	0.589289
			205	0.563344	0.589061
			206	0.007854	0.582372
			207	0.422161	0.580702
			208	0.360359	0.577961
			209	0.207957	0.576657
			210	0.137354	0.574385
			211	0.732043	0.570861
			212	0.414366	0.569724
			213	0.409872	0.56831
			214	-0.00472	0.565694
			215	0.575461	0.56525
			216	0.349721	0.56467
			217	0.293259	0.559685
			218	0.207029	0.558595
			219	0.375388	0.556949
			220	0.17619	0.551825
			221	0.449659	0.550689
			222	0.226543	0.549016
			223	0.379412	0.547165
			224	0.349292	0.540586
			225	0.163352	0.537689
			226	0.120737	0.535574
			227	0.440191	0.534687
			228	0.010322	0.527771
			229	-0.03373	0.527353
			230	0.656446	0.522812
			231	0.431684	0.518693
			232	0.613473	0.515634
			233	0.279565	0.515269
			234	0.058947	0.515112
			235	0.221745	0.512998
			236	0.409362	0.512789
			237	0.665332	0.508121
			238	0.259288	0.50302
			239	0.452463	0.500284
			240	0.357242	0.499473
			241	0.109214	0.497651
			242	0.511999	0.494882
			243	0.377299	0.494362
			244	0.432532	0.487555
			245	0.569216	0.487068
			246	0.072106	0.483557
			247	0.296397	0.48315
			248	0.251243	0.479626
			249	0.551916	0.47944
			250	-0.14524	0.476901
			251	0.187918	0.474409
			252	0.345318	0.474316
			253	0.379423	0.472832
			254	0.397721	0.468132
			255	0.32114	0.456126
			256	0.153152	0.451571
			257	0.113745	0.450044
			258	0.289768	0.447408
			259	0.016717	0.445947
			260	0.133756	0.442319
			261	0.100048	0.435921
			262	0.196259	0.429476
			263	0.414033	0.424746
			264	0.343083	0.423657
			265	0.263201	0.42337
			266	0.245878	0.422509
			267	0.087813	0.42194
			268	0.187749	0.420447
			269	0.487307	0.418463
			270	0.715417	0.417303
			271	0.134079	0.415031
			272	0.351132	0.414131
			273	0.088072	0.406337
			274	0.052629	0.397348
			275	0.459653	0.39326
			276	0.387308	0.390379
			277	0.418559	0.384264
			278	0.404208	0.381296
			279	0.506063	0.379952
			280	0.034903	0.365322
			281	0.282765	0.365043
			282	0.325491	0.363559
			283	0.07005	0.359007
			284	0.138783	0.354193
			285	-0.10393	0.337135
			286	0.217364	0.32943
			287	0.155262	0.329152
			288	0.220921	0.329059
			289	0.241662	0.324817
			290	0.088979	0.309547
			291	0.21855	0.308795
			292	0.097367	0.306129
			293	0.177054	0.306013
			294	0.262691	0.304738
			295	0.129487	0.297828
			296	0.40775	0.291799
			297	0.193266	0.291617
			298	0.153934	0.287789
			299	0.111747	0.28619
			300	0.311289	0.284935
			301	0.30744	0.282248
			302	0.203218	0.280785
			303	0.199942	0.279271
			304	0.20575	0.275965
			305	-0.05216	0.271859
			306	0.198514	0.271397
			307	0.301871	0.269102
			308	0.157828	0.257347
			309	0.166766	0.255442
			310	0.193076	0.253405
			311	0.387988	0.253249
			312	0.180172	0.250322
			313	0.285451	0.248134
			314	0.090577	0.248026
			315	0.238478	0.246473
			316	0.162506	0.24485
			317	0.18586	0.242575
			318	0.356554	0.24223
			319	0.299912	0.238425
			320	0.053661	0.237876
			321	0.087811	0.237172
			322	0.216757	0.236937
			323	0.298441	0.232098
			324	0.201218	0.229408
			325	0.339096	0.21668
			326	0.231605	0.211463
			327	0.039728	0.207026
			328	0.121781	0.201206
			329	-0.03275	0.197343
			330	0.086962	0.194315
			331	0.20749	0.193262
			332	-0.04388	0.192462
			333	0.215796	0.182388
			334	0.234957	0.181809
			335	0.162437	0.177543
			336	-0.13899	0.17213
			337	0.055332	0.160646
			338	0.138905	0.159889
			339	0.156614	0.159412
			340	0.113921	0.157697
			341	0.182428	0.15266
			342	0.195824	0.148909
			343	0.177247	0.143551
			344	0.190753	0.141985
			345	0.238168	0.135971
			346	0.203246	0.132401
			347	0.16335	0.130198
			348	-0.14396	0.128308
			349	-0.19389	0.118286
			350	0.112566	0.116563
			351	0.149271	0.116287
			352	0.169138	0.109957
			353	0.185906	0.106572
			354	0.206506	0.104061
			355	0.01232	0.097092
			356	0.20373	0.09542
			357	0.160315	0.083755
			358	0.134778	0.083131
			359	0.24142	0.082876
			360	0.144099	0.082459
			361	0.177435	0.079491
			362	0.126257	0.078981
			363	0.118055	0.077266
			364	0.172133	0.074321
			365	0.279219	0.072605
			366	0.183672	0.07154
			367	0.042722	0.064728
			368	-0.01984	0.062692
			369	0.169311	0.060688
			370	0.201218	0.050115
			371	0.175091	0.049721
			372	0.050553	0.045478
			373	0.112544	0.043744
			374	0.192933	0.042951
			375	0.192929	0.04207
			376	0.191196	0.039983
			377	0.108511	0.036227
			378	0.229666	0.030129
			379	0.163872	0.026953
			380	0.111675	0.022015
			381	0.129547	0.01019
			382	0.166451	0.000626
			383	0.022633	-0.00352
			384	0.089459	-0.01763

## Sheet: Figure 3d
		ClogP	accumulation	difference(bead-cells)			logS	accumulation	difference(bead-cells)			HBD	accumulation	difference(bead-cells)			TPSA	accumulation	difference(bead-cells)			RotBonds	accumulation	difference(bead-cells)			HBA	accumulation	difference(bead-cells)
		2.47	1.0029	-0.038262			-0.838	1.0029	-0.038262			0	1.0029	-0.038262			32.67	1.0029	-0.038262			4	1.0029	-0.038262			3	1.0029	-0.038262
		1.727	0.98904	-0.025557			-0.7	0.98904	-0.025557			1	0.98904	-0.025557			41.46	0.98904	-0.025557			2	0.98904	-0.025557			3	0.98904	-0.025557
		1.419	1.01937	-0.057992			-1.02	1.01937	-0.057992			0	1.01937	-0.057992			59.62	1.01937	-0.057992			2	1.01937	-0.057992			4	1.01937	-0.057992
		0.328	1.0192	-0.059449			-0.41	1.0192	-0.059449			1	1.0192	-0.059449			52.9	1.0192	-0.059449			3	1.0192	-0.059449			4	1.0192	-0.059449
		3.029	0.904167	0.055235			-2.587	0.904167	0.055235			0	0.904167	0.055235			38.66	0.904167	0.055235			2	0.904167	0.055235			3	0.904167	0.055235
		4.438	0.939005	0.020328			-3.37	0.939005	0.020328			0	0.939005	0.020328			29.43	0.939005	0.020328			2	0.939005	0.020328			2	0.939005	0.020328
		3.318	0.955492	0.000572			-1.681	0.955492	0.000572			0	0.955492	0.000572			47.25	0.955492	0.000572			3	0.955492	0.000572			3	0.955492	0.000572
		3.321	1.0119	-0.061881			-1.719	1.0119	-0.061881			0	1.0119	-0.061881			32.67	1.0119	-0.061881			5	1.0119	-0.061881			3	1.0119	-0.061881
		1.407	0.804332	0.145373			-0.436	0.804332	0.145373			0	0.804332	0.145373			66.11	0.804332	0.145373			2	0.804332	0.145373			4	0.804332	0.145373
		4.473	0.978172	-0.028832			-4.056	0.978172	-0.028832			0	0.978172	-0.028832			29.43	0.978172	-0.028832			2	0.978172	-0.028832			2	0.978172	-0.028832
		1.54	0.834934	0.112892			-1.502	0.834934	0.112892			1	0.834934	0.112892			55.45	0.834934	0.112892			2	0.834934	0.112892			3	0.834934	0.112892
		1.568	0.882025	0.065414			-0.545	0.882025	0.065414			1	0.882025	0.065414			41.46	0.882025	0.065414			2	0.882025	0.065414			3	0.882025	0.065414
		1.22	0.680314	0.2668			-0.207	0.680314	0.2668			1	0.680314	0.2668			62.55	0.680314	0.2668			2	0.680314	0.2668			4	0.680314	0.2668
		3.229	0.963934	-0.017909			-1.963	0.963934	-0.017909			0	0.963934	-0.017909			47.89	0.963934	-0.017909			2	0.963934	-0.017909			4	0.963934	-0.017909
		3.438	0.914609	0.028388			-2.395	0.914609	0.028388			1	0.914609	0.028388			67.76	0.914609	0.028388			4	0.914609	0.028388			3	0.914609	0.028388
		0.79	0.881359	0.060608			-0.836	0.881359	0.060608			1	0.881359	0.060608			55.45	0.881359	0.060608			1	0.881359	0.060608			3	0.881359	0.060608
		2.409	0.935891	0.004992			-1.353	0.935891	0.004992			0	0.935891	0.004992			68.87	0.935891	0.004992			4	0.935891	0.004992			3	0.935891	0.004992
		3.951	0.701137	0.238937			-2.307	0.701137	0.238937			1	0.701137	0.238937			67.76	0.701137	0.238937			6	0.701137	0.238937			3	0.701137	0.238937
		2.64	1.02799	-0.088414			-1.639	1.02799	-0.088414			0	1.02799	-0.088414			38.66	1.02799	-0.088414			2	1.02799	-0.088414			3	1.02799	-0.088414
		1.383	0.998876	-0.060577			-0.436	0.998876	-0.060577			1	0.998876	-0.060577			58.53	0.998876	-0.060577			2	0.998876	-0.060577			3	0.998876	-0.060577
		1.727	0.923156	0.014081			-0.456	0.923156	0.014081			1	0.923156	0.014081			41.46	0.923156	0.014081			2	0.923156	0.014081			3	0.923156	0.014081
		0.847	0.913517	0.022068			-0.484	0.913517	0.022068			1	0.913517	0.022068			55.45	0.913517	0.022068			2	0.913517	0.022068			3	0.913517	0.022068
		0.53	0.651674	0.282711			-0.218	0.651674	0.282711			1	0.651674	0.282711			64.68	0.651674	0.282711			5	0.651674	0.282711			4	0.651674	0.282711
		1.318	0.943999	-0.009637			-0.365	0.943999	-0.009637			0	0.943999	-0.009637			38.66	0.943999	-0.009637			2	0.943999	-0.009637			3	0.943999	-0.009637
		2.404	0.878809	0.055105			-0.806	0.878809	0.055105			0	0.878809	0.055105			55.21	0.878809	0.055105			2	0.878809	0.055105			4	0.878809	0.055105
		1.823	0.700487	0.23253			-1.623	0.700487	0.23253			1	0.700487	0.23253			58.53	0.700487	0.23253			4	0.700487	0.23253			3	0.700487	0.23253
		2.628	0.79795	0.134425			-2.095	0.79795	0.134425			0	0.79795	0.134425			66.11	0.79795	0.134425			2	0.79795	0.134425			4	0.79795	0.134425
		2.778	0.900042	0.031706			-1.424	0.900042	0.031706			1	0.900042	0.031706			55.45	0.900042	0.031706			3	0.900042	0.031706			3	0.900042	0.031706
		1.829	0.920161	0.010468			-1.864	0.920161	0.010468			0	0.920161	0.010468			85	0.920161	0.010468			5	0.920161	0.010468			4	0.920161	0.010468
		3.713	0.70871	0.22142			-1.974	0.70871	0.22142			0	0.70871	0.22142			29.43	0.70871	0.22142			2	0.70871	0.22142			2	0.70871	0.22142
		2.537	0.808364	0.121407			-1.239	0.808364	0.121407			0	0.808364	0.121407			55.46	0.808364	0.121407			2	0.808364	0.121407			3	0.808364	0.121407
		1.539	0.905254	0.024332			-1.688	0.905254	0.024332			0	0.905254	0.024332			74.19	0.905254	0.024332			5	0.905254	0.024332			5	0.905254	0.024332
		4.146	0.798774	0.129258			-2.226	0.798774	0.129258			0	0.798774	0.129258			29.43	0.798774	0.129258			2	0.798774	0.129258			2	0.798774	0.129258
		0.267	0.905923	0.021727			0.177	0.905923	0.021727			0	0.905923	0.021727			60.14	0.905923	0.021727			1	0.905923	0.021727			4	0.905923	0.021727
		1.981	0.689962	0.236618			-1.549	0.689962	0.236618			1	0.689962	0.236618			41.46	0.689962	0.236618			1	0.689962	0.236618			3	0.689962	0.236618
		0.376	0.509568	0.41654			0.392	0.509568	0.41654			1	0.509568	0.41654			58.89	0.509568	0.41654			4	0.509568	0.41654			4	0.509568	0.41654
		1.168	0.689547	0.236485			-0.4	0.689547	0.236485			1	0.689547	0.236485			41.46	0.689547	0.236485			2	0.689547	0.236485			3	0.689547	0.236485
		4.086	0.851781	0.073964			-2.366	0.851781	0.073964			0	0.851781	0.073964			38.66	0.851781	0.073964			3	0.851781	0.073964			3	0.851781	0.073964
		0.779	0.834442	0.09099			-0.502	0.834442	0.09099			1	0.834442	0.09099			58.89	0.834442	0.09099			4	0.834442	0.09099			4	0.834442	0.09099
		1.011	0.323777	0.599781			-0.848	0.323777	0.599781			1	0.323777	0.599781			58.53	0.323777	0.599781			3	0.323777	0.599781			3	0.323777	0.599781
		3.352	0.72707	0.194957			-0.714	0.72707	0.194957			0	0.72707	0.194957			29.43	0.72707	0.194957			2	0.72707	0.194957			2	0.72707	0.194957
		2.491	0.9642	-0.042814			-1.898	0.9642	-0.042814			0	0.9642	-0.042814			42.32	0.9642	-0.042814			3	0.9642	-0.042814			3	0.9642	-0.042814
		4.189	0.707455	0.213931			-2.409	0.707455	0.213931			0	0.707455	0.213931			29.43	0.707455	0.213931			3	0.707455	0.213931			2	0.707455	0.213931
		3.891	0.718243	0.202045			-2.004	0.718243	0.202045			0	0.718243	0.202045			38.66	0.718243	0.202045			3	0.718243	0.202045			3	0.718243	0.202045
		1.422	0.944227	-0.024824			-1.255	0.944227	-0.024824			1	0.944227	-0.024824			41.46	0.944227	-0.024824			1	0.944227	-0.024824			3	0.944227	-0.024824
		1.479	0.853078	0.065229			-1.465	0.853078	0.065229			1	0.853078	0.065229			55.45	0.853078	0.065229			1	0.853078	0.065229			3	0.853078	0.065229
		1.115	0.790965	0.126167			-0.594	0.790965	0.126167			1	0.790965	0.126167			85.41	0.790965	0.126167			3	0.790965	0.126167			4	0.790965	0.126167
		2.148	0.729803	0.187054			-2.214	0.729803	0.187054			1	0.729803	0.187054			94.37	0.729803	0.187054			3	0.729803	0.187054			5	0.729803	0.187054
		2.697	0.993708	-0.07706			-1.75	0.993708	-0.07706			0	0.993708	-0.07706			53.22	0.993708	-0.07706			2	0.993708	-0.07706			3	0.993708	-0.07706
		1.667	0.45214	0.463583			0.097	0.45214	0.463583			1	0.45214	0.463583			41.46	0.45214	0.463583			1	0.45214	0.463583			3	0.45214	0.463583
		2.744	0.738851	0.176454			-1.61	0.738851	0.176454			0	0.738851	0.176454			53.22	0.738851	0.176454			2	0.738851	0.176454			3	0.738851	0.176454
		4.116	0.774727	0.140507			-2.497	0.774727	0.140507			0	0.774727	0.140507			38.66	0.774727	0.140507			4	0.774727	0.140507			3	0.774727	0.140507
		1.105	0.719654	0.194685			-0.81	0.719654	0.194685			1	0.719654	0.194685			58.53	0.719654	0.194685			4	0.719654	0.194685			3	0.719654	0.194685
		2.418	0.912698	0.001302			-2.222	0.912698	0.001302			1	0.912698	0.001302			55.45	0.912698	0.001302			1	0.912698	0.001302			3	0.912698	0.001302
		3.173	0.653797	0.258979			-2.208	0.653797	0.258979			0	0.653797	0.258979			29.43	0.653797	0.258979			1	0.653797	0.258979			2	0.653797	0.258979
		4.286	0.765585	0.145648			-2.425	0.765585	0.145648			0	0.765585	0.145648			29.43	0.765585	0.145648			2	0.765585	0.145648			2	0.765585	0.145648
		4.374	0.680038	0.230856			-2.867	0.680038	0.230856			0	0.680038	0.230856			58.97	0.680038	0.230856			5	0.680038	0.230856			3	0.680038	0.230856
		1.028	0.932231	-0.021441			-1.586	0.932231	-0.021441			1	0.932231	-0.021441			89.59	0.932231	-0.021441			2	0.932231	-0.021441			4	0.932231	-0.021441
		1.309	0.786713	0.12392			0.004	0.786713	0.12392			0	0.786713	0.12392			55.21	0.786713	0.12392			2	0.786713	0.12392			4	0.786713	0.12392
		4.313	0.605168	0.303325			-3.166	0.605168	0.303325			0	0.605168	0.303325			29.43	0.605168	0.303325			1	0.605168	0.303325			2	0.605168	0.303325
		2.096	0.955665	-0.048086			-0.56	0.955665	-0.048086			0	0.955665	-0.048086			42.32	0.955665	-0.048086			3	0.955665	-0.048086			3	0.955665	-0.048086
		3.901	0.782867	0.120867			-2.486	0.782867	0.120867			0	0.782867	0.120867			29.43	0.782867	0.120867			2	0.782867	0.120867			2	0.782867	0.120867
		1.196	0.714382	0.187716			0.3	0.714382	0.187716			1	0.714382	0.187716			55.45	0.714382	0.187716			4	0.714382	0.187716			3	0.714382	0.187716
		0.396	0.638911	0.260418			-0.29	0.638911	0.260418			0	0.638911	0.260418			55.73	0.638911	0.260418			2	0.638911	0.260418			3	0.638911	0.260418
		1.582	0.299251	0.59768			-0.507	0.299251	0.59768			1	0.299251	0.59768			58.11	0.299251	0.59768			2	0.299251	0.59768			3	0.299251	0.59768
		1.431	0.41079	0.483374			0.102	0.41079	0.483374			0	0.41079	0.483374			55.46	0.41079	0.483374			2	0.41079	0.483374			3	0.41079	0.483374
		-0.398	0.644583	0.248981			-0.491	0.644583	0.248981			0	0.644583	0.248981			85.42	0.644583	0.248981			1	0.644583	0.248981			5	0.644583	0.248981
		2.605	0.876543	0.016479			-1.1	0.876543	0.016479			0	0.876543	0.016479			42.32	0.876543	0.016479			3	0.876543	0.016479			3	0.876543	0.016479
		1.243	0.680785	0.211944			0.046	0.680785	0.211944			0	0.680785	0.211944			55.46	0.680785	0.211944			2	0.680785	0.211944			3	0.680785	0.211944
		2.016	0.978556	-0.08616			-0.794	0.978556	-0.08616			0	0.978556	-0.08616			38.66	0.978556	-0.08616			3	0.978556	-0.08616			3	0.978556	-0.08616
		0.665	0.371487	0.517953			-0.117	0.371487	0.517953			0	0.371487	0.517953			81.76	0.371487	0.517953			4	0.371487	0.517953			4	0.371487	0.517953
		1.567	0.463369	0.425248			-0.713	0.463369	0.425248			0	0.463369	0.425248			64.96	0.463369	0.425248			8	0.463369	0.425248			3	0.463369	0.425248
		1.638	0.414995	0.470538			0.427	0.414995	0.470538			0	0.414995	0.470538			55.21	0.414995	0.470538			3	0.414995	0.470538			4	0.414995	0.470538
		0.847	0.448046	0.436792			-0.484	0.448046	0.436792			1	0.448046	0.436792			55.45	0.448046	0.436792			2	0.448046	0.436792			3	0.448046	0.436792
		1.45	0.796855	0.086244			-2	0.796855	0.086244			1	0.796855	0.086244			72.52	0.796855	0.086244			3	0.796855	0.086244			3	0.796855	0.086244
		1.733	0.610997	0.270535			-2.427	0.610997	0.270535			1	0.610997	0.270535			75.18	0.610997	0.270535			1	0.610997	0.270535			4	0.610997	0.270535
		2.962	0.255893	0.622063			-1.945	0.255893	0.622063			0	0.255893	0.622063			55.73	0.255893	0.622063			3	0.255893	0.622063			3	0.255893	0.622063
		3.173	0.769541	0.108232			-2.208	0.769541	0.108232			0	0.769541	0.108232			29.43	0.769541	0.108232			1	0.769541	0.108232			2	0.769541	0.108232
		2.615	0.82503	0.051047			-1.137	0.82503	0.051047			0	0.82503	0.051047			38.66	0.82503	0.051047			3	0.82503	0.051047			3	0.82503	0.051047
		3.151	0.566418	0.309308			-2.088	0.566418	0.309308			0	0.566418	0.309308			42.32	0.566418	0.309308			2	0.566418	0.309308			3	0.566418	0.309308
		-0.21	0.49845	0.37614			-1.396	0.49845	0.37614			1	0.49845	0.37614			61.77	0.49845	0.37614			2	0.49845	0.37614			4	0.49845	0.37614
		2.005	0.933873	-0.061184			-1.374	0.933873	-0.061184			1	0.933873	-0.061184			58.89	0.933873	-0.061184			4	0.933873	-0.061184			4	0.933873	-0.061184
		4.565	0.258993	0.613221			-2.088	0.258993	0.613221			0	0.258993	0.613221			29.43	0.258993	0.613221			1	0.258993	0.613221			2	0.258993	0.613221
		3.665	0.371972	0.498584			-2.947	0.371972	0.498584			0	0.371972	0.498584			29.43	0.371972	0.498584			2	0.371972	0.498584			2	0.371972	0.498584
		2.62	0.645076	0.22439			-0.748	0.645076	0.22439			0	0.645076	0.22439			38.66	0.645076	0.22439			5	0.645076	0.22439			3	0.645076	0.22439
		3.342	1.015	-0.145622			-1.952	1.015	-0.145622			0	1.015	-0.145622			29.43	1.015	-0.145622			2	1.015	-0.145622			2	1.015	-0.145622
		2.595	0.700111	0.165483			-0.743	0.700111	0.165483			0	0.700111	0.165483			42.32	0.700111	0.165483			3	0.700111	0.165483			3	0.700111	0.165483
		4.165	0.813525	0.047492			-2.474	0.813525	0.047492			0	0.813525	0.047492			29.43	0.813525	0.047492			2	0.813525	0.047492			2	0.813525	0.047492
		3.012	0.304449	0.556463			-2.234	0.304449	0.556463			0	0.304449	0.556463			42.32	0.304449	0.556463			1	0.304449	0.556463			3	0.304449	0.556463
		4.286	0.608713	0.250555			-2.425	0.608713	0.250555			0	0.608713	0.250555			29.43	0.608713	0.250555			2	0.608713	0.250555			2	0.608713	0.250555
		1.642	0.535917	0.319522			0.314	0.535917	0.319522			0	0.535917	0.319522			35.91	0.535917	0.319522			4	0.535917	0.319522			4	0.535917	0.319522
		3.659	0.501934	0.351928			-1.834	0.501934	0.351928			0	0.501934	0.351928			41.9	0.501934	0.351928			6	0.501934	0.351928			4	0.501934	0.351928
		3.007	0.697843	0.155393			-1.588	0.697843	0.155393			1	0.697843	0.155393			66.73	0.697843	0.155393			3	0.697843	0.155393			4	0.697843	0.155393
		3.502	0.733747	0.114533			-1.965	0.733747	0.114533			0	0.733747	0.114533			29.43	0.733747	0.114533			3	0.733747	0.114533			2	0.733747	0.114533
		2.829	0.237072	0.608598			-1.958	0.237072	0.608598			0	0.237072	0.608598			53.22	0.237072	0.608598			2	0.237072	0.608598			3	0.237072	0.608598
		1.908	0.671455	0.172623			-2.092	0.671455	0.172623			0	0.671455	0.172623			72.8	0.671455	0.172623			1	0.671455	0.172623			5	0.671455	0.172623
		4.245	0.767083	0.076525			-2.35	0.767083	0.076525			0	0.767083	0.076525			29.43	0.767083	0.076525			3	0.767083	0.076525			2	0.767083	0.076525
		2.286	0.59492	0.248346			-0.996	0.59492	0.248346			1	0.59492	0.248346			41.46	0.59492	0.248346			2	0.59492	0.248346			3	0.59492	0.248346
		2.181	0.713469	0.129264			-1.559	0.713469	0.129264			0	0.713469	0.129264			42.32	0.713469	0.129264			1	0.713469	0.129264			3	0.713469	0.129264
		1.213	0.815809	0.026781			-0.283	0.815809	0.026781			1	0.815809	0.026781			41.46	0.815809	0.026781			4	0.815809	0.026781			3	0.815809	0.026781
		2.816	0.304933	0.536039			-0.886	0.304933	0.536039			0	0.304933	0.536039			41.9	0.304933	0.536039			4	0.304933	0.536039			4	0.304933	0.536039
		3.522	0.419733	0.417376			-2.38	0.419733	0.417376			0	0.419733	0.417376			29.43	0.419733	0.417376			1	0.419733	0.417376			2	0.419733	0.417376
		2.578	0.57115	0.265926			-2.033	0.57115	0.265926			1	0.57115	0.265926			58.11	0.57115	0.265926			1	0.57115	0.265926			3	0.57115	0.265926
		2.61	0.106343	0.729148			-0.697	0.106343	0.729148			0	0.106343	0.729148			34.36	0.106343	0.729148			1	0.106343	0.729148			2	0.106343	0.729148
		0.847	0.282222	0.549015			-0.398	0.282222	0.549015			1	0.282222	0.549015			55.45	0.282222	0.549015			2	0.282222	0.549015			3	0.282222	0.549015
		2.414	0.736268	0.092698			-1.605	0.736268	0.092698			0	0.736268	0.092698			29.43	0.736268	0.092698			2	0.736268	0.092698			2	0.736268	0.092698
		3.716	0.591599	0.23669			-1.946	0.591599	0.23669			0	0.591599	0.23669			29.43	0.591599	0.23669			2	0.591599	0.23669			2	0.591599	0.23669
		1.426	0.438848	0.387586			-1.398	0.438848	0.387586			0	0.438848	0.387586			59.64	0.438848	0.387586			1	0.438848	0.387586			3	0.438848	0.387586
		0.784	0.138237	0.688011			-0.438	0.138237	0.688011			1	0.138237	0.688011			50.69	0.138237	0.688011			2	0.138237	0.688011			4	0.138237	0.688011
		1.796	0.354945	0.46901			-0.622	0.354945	0.46901			0	0.354945	0.46901			55.46	0.354945	0.46901			2	0.354945	0.46901			3	0.354945	0.46901
		3.9	0.131359	0.691806			-2.783	0.131359	0.691806			0	0.131359	0.691806			38.66	0.131359	0.691806			3	0.131359	0.691806			3	0.131359	0.691806
		2.397	0.491553	0.326325			-1.351	0.491553	0.326325			0	0.491553	0.326325			55.46	0.491553	0.326325			3	0.491553	0.326325			3	0.491553	0.326325
		2.625	0.959703	-0.142195			-1.763	0.959703	-0.142195			0	0.959703	-0.142195			42.32	0.959703	-0.142195			1	0.959703	-0.142195			3	0.959703	-0.142195
		1.438	0.669428	0.143628			-0.825	0.669428	0.143628			0	0.669428	0.143628			55.46	0.669428	0.143628			3	0.669428	0.143628			3	0.669428	0.143628
		1.956	0.372311	0.438867			-0.889	0.372311	0.438867			0	0.372311	0.438867			55.46	0.372311	0.438867			3	0.372311	0.438867			3	0.372311	0.438867
		3.604	0.235578	0.575379			-2.016	0.235578	0.575379			0	0.235578	0.575379			42.32	0.235578	0.575379			1	0.235578	0.575379			3	0.235578	0.575379
		1.718	0.405476	0.404148			-0.334	0.405476	0.404148			0	0.405476	0.404148			38.66	0.405476	0.404148			2	0.405476	0.404148			3	0.405476	0.404148
		2.802	0.586157	0.222451			-2.346	0.586157	0.222451			0	0.586157	0.222451			42.32	0.586157	0.222451			1	0.586157	0.222451			3	0.586157	0.222451
		1.501	0.488353	0.316657			-0.537	0.488353	0.316657			0	0.488353	0.316657			53.22	0.488353	0.316657			3	0.488353	0.316657			3	0.488353	0.316657
		3.272	0.690155	0.104594			-1.542	0.690155	0.104594			0	0.690155	0.104594			47.89	0.690155	0.104594			4	0.690155	0.104594			4	0.690155	0.104594
		3.664	0.335459	0.457611			-1.9	0.335459	0.457611			0	0.335459	0.457611			29.43	0.335459	0.457611			6	0.335459	0.457611			2	0.335459	0.457611
		0.54	0.579619	0.213172			-0.286	0.579619	0.213172			0	0.579619	0.213172			55.21	0.579619	0.213172			2	0.579619	0.213172			4	0.579619	0.213172
		2.332	0.642346	0.149192			-1.702	0.642346	0.149192			0	0.642346	0.149192			42.32	0.642346	0.149192			3	0.642346	0.149192			3	0.642346	0.149192
		1.299	0.099798	0.68806			-0.704	0.099798	0.68806			0	0.099798	0.68806			68.62	0.099798	0.68806			4	0.099798	0.68806			4	0.099798	0.68806
		2.503	0.842011	-0.056268			-0.204	0.842011	-0.056268			1	0.842011	-0.056268			62.55	0.842011	-0.056268			2	0.842011	-0.056268			4	0.842011	-0.056268
		4.41	0.664269	0.119805			-3.949	0.664269	0.119805			0	0.664269	0.119805			38.66	0.664269	0.119805			3	0.664269	0.119805			3	0.664269	0.119805
		1.903	0.382038	0.399791			-1.379	0.382038	0.399791			0	0.382038	0.399791			52.98	0.382038	0.399791			1	0.382038	0.399791			3	0.382038	0.399791
		2.628	0.658503	0.116088			-1.684	0.658503	0.116088			1	0.658503	0.116088			41.46	0.658503	0.116088			1	0.658503	0.116088			3	0.658503	0.116088
		0.514	0.288792	0.485614			-0.117	0.288792	0.485614			0	0.288792	0.485614			68.35	0.288792	0.485614			3	0.288792	0.485614			4	0.288792	0.485614
		3.972	0.187893	0.584331			-1.805	0.187893	0.584331			0	0.187893	0.584331			29.43	0.187893	0.584331			4	0.187893	0.584331			2	0.187893	0.584331
		2.578	0.370294	0.400704			-2.033	0.370294	0.400704			1	0.370294	0.400704			58.11	0.370294	0.400704			1	0.370294	0.400704			3	0.370294	0.400704
		2.556	0.487246	0.278819			-0.927	0.487246	0.278819			0	0.487246	0.278819			38.66	0.487246	0.278819			2	0.487246	0.278819			3	0.487246	0.278819
		0.936	0.636419	0.129071			0.219	0.636419	0.129071			1	0.636419	0.129071			71	0.636419	0.129071			2	0.636419	0.129071			4	0.636419	0.129071
		2.578	0.576266	0.18715			-2.033	0.576266	0.18715			1	0.576266	0.18715			58.11	0.576266	0.18715			1	0.576266	0.18715			3	0.576266	0.18715
		2.775	0.355169	0.40718			-1.958	0.355169	0.40718			0	0.355169	0.40718			38.66	0.355169	0.40718			1	0.355169	0.40718			3	0.355169	0.40718
		0.221	0.16795	0.593991			-0.307	0.16795	0.593991			1	0.16795	0.593991			58.89	0.16795	0.593991			1	0.16795	0.593991			4	0.16795	0.593991
		2.528	0.854887	-0.093051			-1.287	0.854887	-0.093051			0	0.854887	-0.093051			46.73	0.854887	-0.093051			2	0.854887	-0.093051			3	0.854887	-0.093051
		4.902	0.358974	0.400357			-3.179	0.358974	0.400357			0	0.358974	0.400357			29.43	0.358974	0.400357			3	0.358974	0.400357			2	0.358974	0.400357
		2.642	0.490541	0.267459			-1.797	0.490541	0.267459			0	0.490541	0.267459			29.43	0.490541	0.267459			3	0.490541	0.267459			2	0.490541	0.267459
		3.818	0.352297	0.40552			-4.013	0.352297	0.40552			0	0.352297	0.40552			29.43	0.352297	0.40552			2	0.352297	0.40552			2	0.352297	0.40552
		0.707	0.318104	0.436826			-0.551	0.318104	0.436826			2	0.318104	0.436826			100.1	0.318104	0.436826			5	0.318104	0.436826			5	0.318104	0.436826
		0.269	0.554349	0.198656			-0.243	0.554349	0.198656			1	0.554349	0.198656			64.68	0.554349	0.198656			1	0.554349	0.198656			4	0.554349	0.198656
		2.24	0.19682	0.555646			-1.023	0.19682	0.555646			0	0.19682	0.555646			51.55	0.19682	0.555646			2	0.19682	0.555646			4	0.19682	0.555646
		2.296	0.429295	0.316477			-0.793	0.429295	0.316477			0	0.429295	0.316477			38.66	0.429295	0.316477			5	0.429295	0.316477			3	0.429295	0.316477
		2.84	0.471597	0.272022			-2.058	0.471597	0.272022			0	0.471597	0.272022			53.22	0.471597	0.272022			2	0.471597	0.272022			3	0.471597	0.272022
		1.94	0.642565	0.093824			-1.438	0.642565	0.093824			1	0.642565	0.093824			55.45	0.642565	0.093824			1	0.642565	0.093824			3	0.642565	0.093824
		2.165	0.335837	0.39267			-1.545	0.335837	0.39267			0	0.335837	0.39267			55.46	0.335837	0.39267			3	0.335837	0.39267			3	0.335837	0.39267
		2.759	0.463349	0.264662			-2.203	0.463349	0.264662			0	0.463349	0.264662			53.22	0.463349	0.264662			1	0.463349	0.264662			3	0.463349	0.264662
		1.376	0.198938	0.528911			-1.408	0.198938	0.528911			1	0.198938	0.528911			58.53	0.198938	0.528911			4	0.198938	0.528911			3	0.198938	0.528911
		1.835	0.367208	0.359237			-1.345	0.367208	0.359237			0	0.367208	0.359237			47.89	0.367208	0.359237			2	0.367208	0.359237			4	0.367208	0.359237
		1.776	0.917724	-0.19402			-1.209	0.917724	-0.19402			1	0.917724	-0.19402			49.66	0.917724	-0.19402			3	0.917724	-0.19402			3	0.917724	-0.19402
		3.583	0.168467	0.553215			-2.362	0.168467	0.553215			1	0.168467	0.553215			45.22	0.168467	0.553215			3	0.168467	0.553215			2	0.168467	0.553215
		2.64	0.496295	0.221839			-1.639	0.496295	0.221839			0	0.496295	0.221839			38.66	0.496295	0.221839			2	0.496295	0.221839			3	0.496295	0.221839
		2.489	0.436302	0.281164			-1.107	0.436302	0.281164			0	0.436302	0.281164			55.46	0.436302	0.281164			3	0.436302	0.281164			3	0.436302	0.281164
		2.034	0.225469	0.489304			-1.66	0.225469	0.489304			1	0.225469	0.489304			58.53	0.225469	0.489304			3	0.225469	0.489304			3	0.225469	0.489304
		2.219	0.440713	0.272344			-1.383	0.440713	0.272344			1	0.440713	0.272344			41.46	0.440713	0.272344			1	0.440713	0.272344			3	0.440713	0.272344
		1.932	0.538194	0.173713			-0.438	0.538194	0.173713			0	0.538194	0.173713			47.25	0.538194	0.173713			2	0.538194	0.173713			3	0.538194	0.173713
		-0.111	0.656654	0.053817			1.806	0.656654	0.053817			2	0.656654	0.053817			86.96	0.656654	0.053817			3	0.656654	0.053817			5	0.656654	0.053817
		2.615	0.665807	0.042149			-2.107	0.665807	0.042149			0	0.665807	0.042149			47.89	0.665807	0.042149			1	0.665807	0.042149			4	0.665807	0.042149
		1.966	0.331734	0.375782			-0.774	0.331734	0.375782			0	0.331734	0.375782			68.62	0.331734	0.375782			3	0.331734	0.375782			4	0.331734	0.375782
		1.309	0.343558	0.357439			-0.652	0.343558	0.357439			0	0.343558	0.357439			55.73	0.343558	0.357439			3	0.343558	0.357439			3	0.343558	0.357439
		2.898	0.200555	0.499033			-1.439	0.200555	0.499033			0	0.200555	0.499033			32.67	0.200555	0.499033			5	0.200555	0.499033			3	0.200555	0.499033
		2.399	0.575562	0.123295			-1.317	0.575562	0.123295			1	0.575562	0.123295			49.66	0.575562	0.123295			1	0.575562	0.123295			3	0.575562	0.123295
		1.568	0.34596	0.351748			0.075	0.34596	0.351748			1	0.34596	0.351748			41.46	0.34596	0.351748			2	0.34596	0.351748			3	0.34596	0.351748
		2.636	0.394218	0.293706			-0.716	0.394218	0.293706			0	0.394218	0.293706			42.32	0.394218	0.293706			3	0.394218	0.293706			3	0.394218	0.293706
		2.383	0.463527	0.221986			-1.468	0.463527	0.221986			0	0.463527	0.221986			38.66	0.463527	0.221986			3	0.463527	0.221986			3	0.463527	0.221986
		1.128	0.000644	0.684275			-0.425	0.000644	0.684275			0	0.000644	0.684275			38.66	0.000644	0.684275			1	0.000644	0.684275			3	0.000644	0.684275
		2.08	0.471458	0.211806			-0.106	0.471458	0.211806			0	0.471458	0.211806			29.43	0.471458	0.211806			1	0.471458	0.211806			2	0.471458	0.211806
		3.604	0.245254	0.434184			-2.016	0.245254	0.434184			0	0.245254	0.434184			42.32	0.245254	0.434184			1	0.245254	0.434184			3	0.245254	0.434184
		0.7	0.437166	0.239026			-1.279	0.437166	0.239026			1	0.437166	0.239026			50.69	0.437166	0.239026			1	0.437166	0.239026			4	0.437166	0.239026
		0.43	0.313582	0.362255			-0.167	0.313582	0.362255			1	0.313582	0.362255			67.76	0.313582	0.362255			2	0.313582	0.362255			3	0.313582	0.362255
		1.978	0.60925	0.065804			-1.894	0.60925	0.065804			0	0.60925	0.065804			63.57	0.60925	0.065804			3	0.60925	0.065804			4	0.60925	0.065804
		2.687	0.669781	0.004803			-1.575	0.669781	0.004803			1	0.669781	0.004803			58.11	0.669781	0.004803			2	0.669781	0.004803			3	0.669781	0.004803
		2.39	0.239144	0.434918			-0.685	0.239144	0.434918			0	0.239144	0.434918			32.67	0.239144	0.434918			4	0.239144	0.434918			3	0.239144	0.434918
		1.108	0.498296	0.173931			-0.459	0.498296	0.173931			1	0.498296	0.173931			41.46	0.498296	0.173931			1	0.498296	0.173931			3	0.498296	0.173931
		1.784	0.598055	0.069744			-1.787	0.598055	0.069744			1	0.598055	0.069744			41.46	0.598055	0.069744			3	0.598055	0.069744			3	0.598055	0.069744
		1.747	0.485417	0.181686			-0.673	0.485417	0.181686			0	0.485417	0.181686			38.66	0.485417	0.181686			2	0.485417	0.181686			3	0.485417	0.181686
		3.407	0.551776	0.109001			-1.07	0.551776	0.109001			0	0.551776	0.109001			29.43	0.551776	0.109001			2	0.551776	0.109001			2	0.551776	0.109001
		3.527	0.167646	0.488444			-1.277	0.167646	0.488444			0	0.167646	0.488444			29.43	0.167646	0.488444			1	0.167646	0.488444			2	0.167646	0.488444
		2.745	0.849031	-0.193057			-0.647	0.849031	-0.193057			0	0.849031	-0.193057			42.32	0.849031	-0.193057			3	0.849031	-0.193057			3	0.849031	-0.193057
		2.775	0.512494	0.143324			-3.062	0.512494	0.143324			1	0.512494	0.143324			83.89	0.512494	0.143324			2	0.512494	0.143324			5	0.512494	0.143324
		3.482	0.527292	0.125135			-1.279	0.527292	0.125135			0	0.527292	0.125135			29.43	0.527292	0.125135			3	0.527292	0.125135			2	0.527292	0.125135
		3.033	0.342975	0.308293			-1.696	0.342975	0.308293			0	0.342975	0.308293			51.55	0.342975	0.308293			4	0.342975	0.308293			4	0.342975	0.308293
		1.537	0.508332	0.141796			-1.853	0.508332	0.141796			1	0.508332	0.141796			55.45	0.508332	0.141796			2	0.508332	0.141796			3	0.508332	0.141796
		2.222	0.368151	0.279732			-2.543	0.368151	0.279732			0	0.368151	0.279732			86.56	0.368151	0.279732			3	0.368151	0.279732			7	0.368151	0.279732
		1.054	0.091348	0.553221			-0.331	0.091348	0.553221			0	0.091348	0.553221			47.25	0.091348	0.553221			1	0.091348	0.553221			3	0.091348	0.553221
		2.697	0.181915	0.461531			-1.506	0.181915	0.461531			0	0.181915	0.461531			55.21	0.181915	0.461531			1	0.181915	0.461531			4	0.181915	0.461531
		2.971	0.101765	0.536513			-2.102	0.101765	0.536513			0	0.101765	0.536513			29.43	0.101765	0.536513			3	0.101765	0.536513			2	0.101765	0.536513
		2.726	0.418089	0.215535			-2.422	0.418089	0.215535			0	0.418089	0.215535			63.57	0.418089	0.215535			4	0.418089	0.215535			4	0.418089	0.215535
		3.105	0.173202	0.458578			-2.396	0.173202	0.458578			0	0.173202	0.458578			42.32	0.173202	0.458578			1	0.173202	0.458578			3	0.173202	0.458578
		1.123	0.728608	-0.098603			-0.333	0.728608	-0.098603			0	0.728608	-0.098603			49.74	0.728608	-0.098603			3	0.728608	-0.098603			3	0.728608	-0.098603
		2.564	0.482787	0.141189			-1.768	0.482787	0.141189			0	0.482787	0.141189			42.32	0.482787	0.141189			2	0.482787	0.141189			3	0.482787	0.141189
		0.38	0.777182	-0.154694			-0.162	0.777182	-0.154694			1	0.777182	-0.154694			58.53	0.777182	-0.154694			1	0.777182	-0.154694			3	0.777182	-0.154694
		2.333	-0.10631	0.717366			-0.229	-0.10631	0.717366			0	-0.10631	0.717366			32.67	-0.10631	0.717366			5	-0.10631	0.717366			3	-0.10631	0.717366
		1.494	0.193488	0.414075			-0.229	0.193488	0.414075			0	0.193488	0.414075			81.76	0.193488	0.414075			4	0.193488	0.414075			4	0.193488	0.414075
		0.939	0.254627	0.350817			-0.467	0.254627	0.350817			1	0.254627	0.350817			58.53	0.254627	0.350817			1	0.254627	0.350817			3	0.254627	0.350817
		4.429	0.72436	-0.120228			-2.727	0.72436	-0.120228			0	0.72436	-0.120228			29.43	0.72436	-0.120228			2	0.72436	-0.120228			2	0.72436	-0.120228
		2.91	0.30512	0.296697			-1.451	0.30512	0.296697			0	0.30512	0.296697			29.43	0.30512	0.296697			2	0.30512	0.296697			2	0.30512	0.296697
		1.566	0.219466	0.380423			-1.002	0.219466	0.380423			0	0.219466	0.380423			68.62	0.219466	0.380423			3	0.219466	0.380423			4	0.219466	0.380423
		1.924	0.430518	0.169106			-1.118	0.430518	0.169106			1	0.430518	0.169106			79.85	0.430518	0.169106			2	0.430518	0.169106			5	0.430518	0.169106
		0.592	0.2573	0.33983			0.246	0.2573	0.33983			0	0.2573	0.33983			47.89	0.2573	0.33983			5	0.2573	0.33983			4	0.2573	0.33983
		1.667	0.286098	0.306696			-1.307	0.286098	0.306696			1	0.286098	0.306696			58.53	0.286098	0.306696			2	0.286098	0.306696			3	0.286098	0.306696
		1.608	-0.08954	0.681647			-0.683	-0.08954	0.681647			0	-0.08954	0.681647			42.32	-0.08954	0.681647			2	-0.08954	0.681647			3	-0.08954	0.681647
		2.107	0.413091	0.176198			-0.31	0.413091	0.176198			0	0.413091	0.176198			42.32	0.413091	0.176198			2	0.413091	0.176198			3	0.413091	0.176198
		1.028	0.563344	0.025717			-1.586	0.563344	0.025717			1	0.563344	0.025717			89.59	0.563344	0.025717			2	0.563344	0.025717			4	0.563344	0.025717
		4.297	0.007854	0.574518			-3.686	0.007854	0.574518			0	0.007854	0.574518			49.74	0.007854	0.574518			2	0.007854	0.574518			3	0.007854	0.574518
		2.004	0.422161	0.158541			-1.251	0.422161	0.158541			0	0.422161	0.158541			38.66	0.422161	0.158541			2	0.422161	0.158541			3	0.422161	0.158541
		2.607	0.360359	0.217602			-1.597	0.360359	0.217602			0	0.360359	0.217602			42.32	0.360359	0.217602			3	0.360359	0.217602			3	0.360359	0.217602
		1.054	0.207957	0.3687			0.313	0.207957	0.3687			0	0.207957	0.3687			47.25	0.207957	0.3687			1	0.207957	0.3687			3	0.207957	0.3687
		-0.313	0.137354	0.437031			0.153	0.137354	0.437031			1	0.137354	0.437031			92.67	0.137354	0.437031			2	0.137354	0.437031			5	0.137354	0.437031
		2.553	0.732043	-0.161182			-1.836	0.732043	-0.161182			0	0.732043	-0.161182			73.03	0.732043	-0.161182			4	0.732043	-0.161182			4	0.732043	-0.161182
		1.156	0.414366	0.155358			-2.668	0.414366	0.155358			1	0.414366	0.155358			95.91	0.414366	0.155358			2	0.414366	0.155358			5	0.414366	0.155358
		2.315	0.409872	0.158438			-1.386	0.409872	0.158438			1	0.409872	0.158438			49.66	0.409872	0.158438			4	0.409872	0.158438			3	0.409872	0.158438
		0.847	-0.00472	0.570414			-0.398	-0.00472	0.570414			1	-0.00472	0.570414			55.45	-0.00472	0.570414			2	-0.00472	0.570414			3	-0.00472	0.570414
		0.493	0.575461	-0.010211			-0.531	0.575461	-0.010211			0	0.575461	-0.010211			49.74	0.575461	-0.010211			1	0.575461	-0.010211			3	0.575461	-0.010211
		2.783	0.349721	0.214949			-1.692	0.349721	0.214949			0	0.349721	0.214949			47.25	0.349721	0.214949			3	0.349721	0.214949			3	0.349721	0.214949
		3.018	0.293259	0.266426			-3.324	0.293259	0.266426			0	0.293259	0.266426			66.81	0.293259	0.266426			2	0.293259	0.266426			4	0.293259	0.266426
		4.284	0.207029	0.351566			-3.202	0.207029	0.351566			0	0.207029	0.351566			38.66	0.207029	0.351566			1	0.207029	0.351566			3	0.207029	0.351566
		2.454	0.375388	0.181561			-0.953	0.375388	0.181561			0	0.375388	0.181561			55.21	0.375388	0.181561			1	0.375388	0.181561			4	0.375388	0.181561
		2.714	0.17619	0.375635			-1.579	0.17619	0.375635			0	0.17619	0.375635			42.32	0.17619	0.375635			2	0.17619	0.375635			3	0.17619	0.375635
		2.625	0.449659	0.10103			-2.464	0.449659	0.10103			0	0.449659	0.10103			42.32	0.449659	0.10103			1	0.449659	0.10103			3	0.449659	0.10103
		5.413	0.226543	0.322473			-3.944	0.226543	0.322473			0	0.226543	0.322473			38.66	0.226543	0.322473			1	0.226543	0.322473			3	0.226543	0.322473
		3.598	0.379412	0.167753			-3.038	0.379412	0.167753			0	0.379412	0.167753			29.43	0.379412	0.167753			1	0.379412	0.167753			2	0.379412	0.167753
		2.817	0.349292	0.191294			-1.763	0.349292	0.191294			1	0.349292	0.191294			58.11	0.349292	0.191294			1	0.349292	0.191294			3	0.349292	0.191294
		1.309	0.163352	0.374337			0.577	0.163352	0.374337			0	0.163352	0.374337			55.21	0.163352	0.374337			2	0.163352	0.374337			4	0.163352	0.374337
		2.491	0.120737	0.414837			-1.67	0.120737	0.414837			0	0.120737	0.414837			42.32	0.120737	0.414837			3	0.120737	0.414837			3	0.120737	0.414837
		0.365	0.440191	0.094496			-0.939	0.440191	0.094496			1	0.440191	0.094496			37.3	0.440191	0.094496			2	0.440191	0.094496			2	0.440191	0.094496
		2.069	0.010322	0.517449			-1.727	0.010322	0.517449			0	0.010322	0.517449			38.66	0.010322	0.517449			1	0.010322	0.517449			3	0.010322	0.517449
		0.442	-0.03373	0.561083			0.749	-0.03373	0.561083			2	-0.03373	0.561083			69.89	-0.03373	0.561083			4	-0.03373	0.561083			4	-0.03373	0.561083
		1.459	0.656446	-0.133634			0.141	0.656446	-0.133634			0	0.656446	-0.133634			47.25	0.656446	-0.133634			3	0.656446	-0.133634			3	0.656446	-0.133634
		2.356	0.431684	0.087009			-0.788	0.431684	0.087009			0	0.431684	0.087009			29.43	0.431684	0.087009			4	0.431684	0.087009			2	0.431684	0.087009
		3.846	0.613473	-0.097839			-2.526	0.613473	-0.097839			0	0.613473	-0.097839			29.43	0.613473	-0.097839			2	0.613473	-0.097839			2	0.613473	-0.097839
		1.275	0.279565	0.235704			-0.132	0.279565	0.235704			0	0.279565	0.235704			32.67	0.279565	0.235704			3	0.279565	0.235704			3	0.279565	0.235704
		0.393	0.058947	0.456165			-0.072	0.058947	0.456165			1	0.058947	0.456165			58.53	0.058947	0.456165			3	0.058947	0.456165			3	0.058947	0.456165
		0.458	0.221745	0.291253			-1.82	0.221745	0.291253			1	0.221745	0.291253			70.89	0.221745	0.291253			1	0.221745	0.291253			4	0.221745	0.291253
		0.616	0.409362	0.103427			-0.077	0.409362	0.103427			0	0.409362	0.103427			68.35	0.409362	0.103427			2	0.409362	0.103427			4	0.409362	0.103427
		2.894	0.665332	-0.157211			-2.135	0.665332	-0.157211			1	0.665332	-0.157211			49.66	0.665332	-0.157211			3	0.665332	-0.157211			3	0.665332	-0.157211
		0.946	0.259288	0.243732			-0.435	0.259288	0.243732			0	0.259288	0.243732			55.21	0.259288	0.243732			2	0.259288	0.243732			4	0.259288	0.243732
		1.351	0.452463	0.047821			-0.521	0.452463	0.047821			0	0.452463	0.047821			49.74	0.452463	0.047821			4	0.452463	0.047821			3	0.452463	0.047821
		3.192	0.357242	0.142231			-2.234	0.357242	0.142231			0	0.357242	0.142231			42.32	0.357242	0.142231			1	0.357242	0.142231			3	0.357242	0.142231
		3.169	0.109214	0.388437			-1.995	0.109214	0.388437			0	0.109214	0.388437			38.66	0.109214	0.388437			3	0.109214	0.388437			3	0.109214	0.388437
		3.743	0.511999	-0.017117			-2.689	0.511999	-0.017117			0	0.511999	-0.017117			29.43	0.511999	-0.017117			1	0.511999	-0.017117			2	0.511999	-0.017117
		1.696	0.377299	0.117063			-1.307	0.377299	0.117063			0	0.377299	0.117063			38.66	0.377299	0.117063			4	0.377299	0.117063			3	0.377299	0.117063
		3.531	0.432532	0.055023			-2.429	0.432532	0.055023			0	0.432532	0.055023			38.66	0.432532	0.055023			2	0.432532	0.055023			3	0.432532	0.055023
		1.208	0.569216	-0.082148			-0.889	0.569216	-0.082148			0	0.569216	-0.082148			49.74	0.569216	-0.082148			2	0.569216	-0.082148			3	0.569216	-0.082148
		1.067	0.072106	0.411451			-0.234	0.072106	0.411451			0	0.072106	0.411451			53.22	0.072106	0.411451			3	0.072106	0.411451			3	0.072106	0.411451
		4.021	0.296397	0.186753			-2.681	0.296397	0.186753			0	0.296397	0.186753			29.43	0.296397	0.186753			1	0.296397	0.186753			2	0.296397	0.186753
		1.581	0.251243	0.228383			-0.947	0.251243	0.228383			0	0.251243	0.228383			49.74	0.251243	0.228383			2	0.251243	0.228383			3	0.251243	0.228383
		3.183	0.551916	-0.072476			-1.498	0.551916	-0.072476			0	0.551916	-0.072476			38.66	0.551916	-0.072476			3	0.551916	-0.072476			3	0.551916	-0.072476
		1.784	-0.14524	0.622141			-0.815	-0.14524	0.622141			1	-0.14524	0.622141			55.45	-0.14524	0.622141			2	-0.14524	0.622141			3	-0.14524	0.622141
		1.369	0.187918	0.286491			0.361	0.187918	0.286491			0	0.187918	0.286491			41.9	0.187918	0.286491			3	0.187918	0.286491			4	0.187918	0.286491
		3.318	0.345318	0.128998			-1.59	0.345318	0.128998			0	0.345318	0.128998			47.25	0.345318	0.128998			3	0.345318	0.128998			3	0.345318	0.128998
		3.86	0.379423	0.093409			-2.749	0.379423	0.093409			0	0.379423	0.093409			29.43	0.379423	0.093409			2	0.379423	0.093409			2	0.379423	0.093409
		0.722	0.397721	0.070411			-0.149	0.397721	0.070411			1	0.397721	0.070411			49.66	0.397721	0.070411			1	0.397721	0.070411			3	0.397721	0.070411
		4.391	0.32114	0.134986			-2.684	0.32114	0.134986			0	0.32114	0.134986			29.43	0.32114	0.134986			1	0.32114	0.134986			2	0.32114	0.134986
		2.495	0.153152	0.298419			-1.04	0.153152	0.298419			0	0.153152	0.298419			42.32	0.153152	0.298419			3	0.153152	0.298419			3	0.153152	0.298419
		0.609	0.113745	0.336299			-0.34	0.113745	0.336299			1	0.113745	0.336299			41.46	0.113745	0.336299			2	0.113745	0.336299			3	0.113745	0.336299
		-0.015	0.289768	0.15764			0.293	0.289768	0.15764			0	0.289768	0.15764			68.35	0.289768	0.15764			2	0.289768	0.15764			4	0.289768	0.15764
		1.379	0.016717	0.42923			0.449	0.016717	0.42923			0	0.016717	0.42923			47.25	0.016717	0.42923			2	0.016717	0.42923			3	0.016717	0.42923
		2.166	0.133756	0.308563			-1.704	0.133756	0.308563			1	0.133756	0.308563			55.45	0.133756	0.308563			3	0.133756	0.308563			3	0.133756	0.308563
		2.308	0.100048	0.335873			-1.691	0.100048	0.335873			0	0.100048	0.335873			47.89	0.100048	0.335873			3	0.100048	0.335873			4	0.100048	0.335873
		0.265	0.196259	0.233217			-0.279	0.196259	0.233217			2	0.196259	0.233217			61.69	0.196259	0.233217			2	0.196259	0.233217			4	0.196259	0.233217
		1.96	0.414033	0.010713			-0.304	0.414033	0.010713			0	0.414033	0.010713			55.46	0.414033	0.010713			3	0.414033	0.010713			3	0.414033	0.010713
		1.679	0.343083	0.080574			0.073	0.343083	0.080574			0	0.343083	0.080574			55.73	0.343083	0.080574			5	0.343083	0.080574			3	0.343083	0.080574
		2.939	0.263201	0.160169			-0.947	0.263201	0.160169			0	0.263201	0.160169			42.57	0.263201	0.160169			2	0.263201	0.160169			2	0.263201	0.160169
		4.157	0.245878	0.176631			-3.338	0.245878	0.176631			0	0.245878	0.176631			29.43	0.245878	0.176631			1	0.245878	0.176631			2	0.245878	0.176631
		2.038	0.087813	0.334127			-1.198	0.087813	0.334127			1	0.087813	0.334127			41.46	0.087813	0.334127			1	0.087813	0.334127			3	0.087813	0.334127
		1.705	0.187749	0.232698			-1.167	0.187749	0.232698			0	0.187749	0.232698			42.32	0.187749	0.232698			1	0.187749	0.232698			3	0.187749	0.232698
		2.537	0.487307	-0.068844			-1.66	0.487307	-0.068844			0	0.487307	-0.068844			55.46	0.487307	-0.068844			2	0.487307	-0.068844			3	0.487307	-0.068844
		3.55	0.715417	-0.298114			-2.065	0.715417	-0.298114			0	0.715417	-0.298114			29.43	0.715417	-0.298114			2	0.715417	-0.298114			2	0.715417	-0.298114
		-0.244	0.134079	0.280952			-0.682	0.134079	0.280952			3	0.134079	0.280952			91.33	0.134079	0.280952			3	0.134079	0.280952			5	0.134079	0.280952
		2.802	0.351132	0.062999			-2.346	0.351132	0.062999			0	0.351132	0.062999			42.32	0.351132	0.062999			1	0.351132	0.062999			3	0.351132	0.062999
		0.423	0.088072	0.318265			0.306	0.088072	0.318265			1	0.088072	0.318265			75.6	0.088072	0.318265			3	0.088072	0.318265			4	0.088072	0.318265
		2.74	0.052629	0.344719			-1.258	0.052629	0.344719			0	0.052629	0.344719			42.32	0.052629	0.344719			1	0.052629	0.344719			3	0.052629	0.344719
		3.027	0.459653	-0.066393			-1.585	0.459653	-0.066393			0	0.459653	-0.066393			46.73	0.459653	-0.066393			2	0.459653	-0.066393			3	0.459653	-0.066393
		4.736	0.387308	0.003071			-2.956	0.387308	0.003071			0	0.387308	0.003071			29.43	0.387308	0.003071			1	0.387308	0.003071			2	0.387308	0.003071
		1.487	0.418559	-0.034295			-0.258	0.418559	-0.034295			0	0.418559	-0.034295			38.66	0.418559	-0.034295			2	0.418559	-0.034295			3	0.418559	-0.034295
		2.548	0.404208	-0.022912			-2.14	0.404208	-0.022912			1	0.404208	-0.022912			58.11	0.404208	-0.022912			1	0.404208	-0.022912			3	0.404208	-0.022912
		3.821	0.506063	-0.126111			-2.209	0.506063	-0.126111			0	0.506063	-0.126111			29.43	0.506063	-0.126111			1	0.506063	-0.126111			2	0.506063	-0.126111
		1.699	0.034903	0.330419			-0.374	0.034903	0.330419			0	0.034903	0.330419			32.67	0.034903	0.330419			4	0.034903	0.330419			3	0.034903	0.330419
		2.024	0.282765	0.082278			0.163	0.282765	0.082278			0	0.282765	0.082278			32.67	0.282765	0.082278			3	0.282765	0.082278			3	0.282765	0.082278
		3.583	0.325491	0.038068			-2.647	0.325491	0.038068			0	0.325491	0.038068			29.43	0.325491	0.038068			1	0.325491	0.038068			2	0.325491	0.038068
		2.791	0.07005	0.288957			-0.723	0.07005	0.288957			0	0.07005	0.288957			32.67	0.07005	0.288957			2	0.07005	0.288957			3	0.07005	0.288957
		2.799	0.138783	0.21541			-2.111	0.138783	0.21541			1	0.138783	0.21541			49.66	0.138783	0.21541			3	0.138783	0.21541			3	0.138783	0.21541
		2.343	-0.10393	0.441065			-2.122	-0.10393	0.441065			1	-0.10393	0.441065			58.53	-0.10393	0.441065			3	-0.10393	0.441065			3	-0.10393	0.441065
		1.468	0.217364	0.112066			-0.303	0.217364	0.112066			1	0.217364	0.112066			41.46	0.217364	0.112066			1	0.217364	0.112066			3	0.217364	0.112066
		0.798	0.155262	0.17389			-0.23	0.155262	0.17389			0	0.155262	0.17389			47.89	0.155262	0.17389			2	0.155262	0.17389			4	0.155262	0.17389
		2.949	0.220921	0.108138			-2.467	0.220921	0.108138			1	0.220921	0.108138			49.66	0.220921	0.108138			3	0.220921	0.108138			3	0.220921	0.108138
		2.307	0.241662	0.083155			-1.268	0.241662	0.083155			0	0.241662	0.083155			42.32	0.241662	0.083155			1	0.241662	0.083155			3	0.241662	0.083155
		1.625	0.088979	0.220568			0.085	0.088979	0.220568			1	0.088979	0.220568			49.66	0.088979	0.220568			5	0.088979	0.220568			3	0.088979	0.220568
		0.771	0.21855	0.090245			0.466	0.21855	0.090245			1	0.21855	0.090245			49.66	0.21855	0.090245			3	0.21855	0.090245			3	0.21855	0.090245
		2.716	0.097367	0.208762			-2.663	0.097367	0.208762			0	0.097367	0.208762			66.81	0.097367	0.208762			3	0.097367	0.208762			4	0.097367	0.208762
		3.802	0.177054	0.128959			-1.928	0.177054	0.128959			0	0.177054	0.128959			29.43	0.177054	0.128959			1	0.177054	0.128959			2	0.177054	0.128959
		2.27	0.262691	0.042047			-1.427	0.262691	0.042047			0	0.262691	0.042047			53.22	0.262691	0.042047			2	0.262691	0.042047			3	0.262691	0.042047
		1.154	0.129487	0.168341			0.389	0.129487	0.168341			0	0.129487	0.168341			38.66	0.129487	0.168341			3	0.129487	0.168341			3	0.129487	0.168341
		0.949	0.40775	-0.115951			-0.536	0.40775	-0.115951			0	0.40775	-0.115951			56.48	0.40775	-0.115951			2	0.40775	-0.115951			4	0.40775	-0.115951
		1.649	0.193266	0.098351			-0.699	0.193266	0.098351			1	0.193266	0.098351			55.45	0.193266	0.098351			3	0.193266	0.098351			3	0.193266	0.098351
		2.027	0.153934	0.133855			-0.778	0.153934	0.133855			1	0.153934	0.133855			67.76	0.153934	0.133855			2	0.153934	0.133855			3	0.153934	0.133855
		0.81	0.111747	0.174443			-0.105	0.111747	0.174443			0	0.111747	0.174443			38.66	0.111747	0.174443			1	0.111747	0.174443			3	0.111747	0.174443
		2.254	0.311289	-0.026354			-0.318	0.311289	-0.026354			1	0.311289	-0.026354			55.45	0.311289	-0.026354			6	0.311289	-0.026354			3	0.311289	-0.026354
		1.789	0.30744	-0.025192			-1.099	0.30744	-0.025192			0	0.30744	-0.025192			29.43	0.30744	-0.025192			2	0.30744	-0.025192			2	0.30744	-0.025192
		2.585	0.203218	0.077567			-1.858	0.203218	0.077567			1	0.203218	0.077567			49.66	0.203218	0.077567			3	0.203218	0.077567			3	0.203218	0.077567
		0.442	0.199942	0.079329			0.937	0.199942	0.079329			0	0.199942	0.079329			35.91	0.199942	0.079329			3	0.199942	0.079329			4	0.199942	0.079329
		2.086	0.20575	0.070215			-1.33	0.20575	0.070215			1	0.20575	0.070215			49.66	0.20575	0.070215			3	0.20575	0.070215			3	0.20575	0.070215
		2.415	-0.05216	0.324019			-1.15	-0.05216	0.324019			0	-0.05216	0.324019			29.43	-0.05216	0.324019			2	-0.05216	0.324019			2	-0.05216	0.324019
		4.748	0.198514	0.072883			-1.982	0.198514	0.072883			0	0.198514	0.072883			58.97	0.198514	0.072883			5	0.198514	0.072883			3	0.198514	0.072883
		1.808	0.301871	-0.032769			-0.405	0.301871	-0.032769			0	0.301871	-0.032769			42.32	0.301871	-0.032769			1	0.301871	-0.032769			3	0.301871	-0.032769
		2.953	0.157828	0.099519			-0.751	0.157828	0.099519			0	0.157828	0.099519			29.43	0.157828	0.099519			2	0.157828	0.099519			2	0.157828	0.099519
		1.361	0.166766	0.088676			-0.993	0.166766	0.088676			1	0.166766	0.088676			49.66	0.166766	0.088676			3	0.166766	0.088676			3	0.166766	0.088676
		1.055	0.193076	0.060329			0.15	0.193076	0.060329			0	0.193076	0.060329			55.73	0.193076	0.060329			3	0.193076	0.060329			3	0.193076	0.060329
		3.084	0.387988	-0.134739			-1.884	0.387988	-0.134739			0	0.387988	-0.134739			29.43	0.387988	-0.134739			1	0.387988	-0.134739			2	0.387988	-0.134739
		1.855	0.180172	0.07015			-1.791	0.180172	0.07015			0	0.180172	0.07015			55.21	0.180172	0.07015			1	0.180172	0.07015			4	0.180172	0.07015
		1.329	0.285451	-0.037317			-0.887	0.285451	-0.037317			1	0.285451	-0.037317			85.41	0.285451	-0.037317			2	0.285451	-0.037317			4	0.285451	-0.037317
		0.901	0.090577	0.157449			0.444	0.090577	0.157449			0	0.090577	0.157449			60.14	0.090577	0.157449			2	0.090577	0.157449			4	0.090577	0.157449
		0.747	0.238478	0.007995			0.247	0.238478	0.007995			1	0.238478	0.007995			49.66	0.238478	0.007995			2	0.238478	0.007995			3	0.238478	0.007995
		2.076	0.162506	0.082344			-0.465	0.162506	0.082344			0	0.162506	0.082344			42.32	0.162506	0.082344			2	0.162506	0.082344			3	0.162506	0.082344
		2.053	0.18586	0.056715			-1.604	0.18586	0.056715			0	0.18586	0.056715			64.44	0.18586	0.056715			2	0.18586	0.056715			5	0.18586	0.056715
		2.552	0.356554	-0.114324			-0.849	0.356554	-0.114324			0	0.356554	-0.114324			55.73	0.356554	-0.114324			3	0.356554	-0.114324			3	0.356554	-0.114324
		3.991	0.299912	-0.061487			-2.212	0.299912	-0.061487			0	0.299912	-0.061487			38.66	0.299912	-0.061487			3	0.299912	-0.061487			3	0.299912	-0.061487
		2.381	0.053661	0.184215			-1.318	0.053661	0.184215			0	0.053661	0.184215			38.66	0.053661	0.184215			2	0.053661	0.184215			3	0.053661	0.184215
		2.458	0.087811	0.149361			-1.689	0.087811	0.149361			1	0.087811	0.149361			49.66	0.087811	0.149361			4	0.087811	0.149361			3	0.087811	0.149361
		2.945	0.216757	0.02018			-1.287	0.216757	0.02018			0	0.216757	0.02018			38.66	0.216757	0.02018			3	0.216757	0.02018			3	0.216757	0.02018
		0.824	0.298441	-0.066343			-0.29	0.298441	-0.066343			1	0.298441	-0.066343			58.53	0.298441	-0.066343			2	0.298441	-0.066343			3	0.298441	-0.066343
		2.75	0.201218	0.02819			-1.493	0.201218	0.02819			0	0.201218	0.02819			32.67	0.201218	0.02819			2	0.201218	0.02819			3	0.201218	0.02819
		4.603	0.339096	-0.122416			-3.04	0.339096	-0.122416			0	0.339096	-0.122416			29.43	0.339096	-0.122416			2	0.339096	-0.122416			2	0.339096	-0.122416
		3.977	0.231605	-0.020142			-2.237	0.231605	-0.020142			0	0.231605	-0.020142			29.43	0.231605	-0.020142			2	0.231605	-0.020142			2	0.231605	-0.020142
		2.973	0.039728	0.167298			-1.908	0.039728	0.167298			0	0.039728	0.167298			29.43	0.039728	0.167298			2	0.039728	0.167298			2	0.039728	0.167298
		0.798	0.121781	0.079425			-0.23	0.121781	0.079425			0	0.121781	0.079425			47.89	0.121781	0.079425			2	0.121781	0.079425			4	0.121781	0.079425
		2.538	-0.03275	0.230093			-1.89	-0.03275	0.230093			0	-0.03275	0.230093			53.22	-0.03275	0.230093			1	-0.03275	0.230093			3	-0.03275	0.230093
		2.687	0.086962	0.107353			-1.862	0.086962	0.107353			0	0.086962	0.107353			55.73	0.086962	0.107353			3	0.086962	0.107353			3	0.086962	0.107353
		1.608	0.20749	-0.014228			-0.125	0.20749	-0.014228			0	0.20749	-0.014228			42.32	0.20749	-0.014228			2	0.20749	-0.014228			3	0.20749	-0.014228
		0.429	-0.04388	0.236342			-0.454	-0.04388	0.236342			0	-0.04388	0.236342			68.35	-0.04388	0.236342			3	-0.04388	0.236342			4	-0.04388	0.236342
		0.438	0.215796	-0.033408			0.63	0.215796	-0.033408			1	0.215796	-0.033408			49.66	0.215796	-0.033408			2	0.215796	-0.033408			3	0.215796	-0.033408
		0.267	0.234957	-0.053148			0.118	0.234957	-0.053148			1	0.234957	-0.053148			58.53	0.234957	-0.053148			3	0.234957	-0.053148			3	0.234957	-0.053148
		1.547	0.162437	0.015106			-1.149	0.162437	0.015106			1	0.162437	0.015106			49.66	0.162437	0.015106			2	0.162437	0.015106			3	0.162437	0.015106
		-0.129	-0.13899	0.31112			-0.119	-0.13899	0.31112			0	-0.13899	0.31112			85.42	-0.13899	0.31112			1	-0.13899	0.31112			5	-0.13899	0.31112
		3.258	0.055332	0.105314			-2.256	0.055332	0.105314			0	0.055332	0.105314			47.89	0.055332	0.105314			2	0.055332	0.105314			4	0.055332	0.105314
		3.451	0.138905	0.020984			-2.428	0.138905	0.020984			0	0.138905	0.020984			29.43	0.138905	0.020984			1	0.138905	0.020984			2	0.138905	0.020984
		1.341	0.156614	0.002798			-0.327	0.156614	0.002798			1	0.156614	0.002798			49.66	0.156614	0.002798			2	0.156614	0.002798			3	0.156614	0.002798
		2.585	0.113921	0.043776			-1.574	0.113921	0.043776			0	0.113921	0.043776			29.43	0.113921	0.043776			1	0.113921	0.043776			2	0.113921	0.043776
		2.733	0.182428	-0.029768			-0.38	0.182428	-0.029768			0	0.182428	-0.029768			29.43	0.182428	-0.029768			1	0.182428	-0.029768			2	0.182428	-0.029768
		2.252	0.195824	-0.046915			-0.854	0.195824	-0.046915			0	0.195824	-0.046915			29.43	0.195824	-0.046915			1	0.195824	-0.046915			2	0.195824	-0.046915
		1.543	0.177247	-0.033696			0.022	0.177247	-0.033696			0	0.177247	-0.033696			38.66	0.177247	-0.033696			4	0.177247	-0.033696			3	0.177247	-0.033696
		3.105	0.190753	-0.048768			-1.797	0.190753	-0.048768			0	0.190753	-0.048768			38.66	0.190753	-0.048768			5	0.190753	-0.048768			3	0.190753	-0.048768
		3.769	0.238168	-0.102197			-3.044	0.238168	-0.102197			0	0.238168	-0.102197			55.21	0.238168	-0.102197			4	0.238168	-0.102197			4	0.238168	-0.102197
		1.928	0.203246	-0.070845			-2.648	0.203246	-0.070845			0	0.203246	-0.070845			63.57	0.203246	-0.070845			1	0.203246	-0.070845			4	0.203246	-0.070845
		1.481	0.16335	-0.033152			-0.809	0.16335	-0.033152			1	0.16335	-0.033152			68.34	0.16335	-0.033152			1	0.16335	-0.033152			4	0.16335	-0.033152
		0.851	-0.14396	0.272268			0.37	-0.14396	0.272268			1	-0.14396	0.272268			55.45	-0.14396	0.272268			3	-0.14396	0.272268			3	-0.14396	0.272268
		0.407	-0.19389	0.312176			-0.097	-0.19389	0.312176			1	-0.19389	0.312176			61.77	-0.19389	0.312176			3	-0.19389	0.312176			3	-0.19389	0.312176
		-0.296	0.112566	0.003997			0.475	0.112566	0.003997			1	0.112566	0.003997			58.89	0.112566	0.003997			3	0.112566	0.003997			4	0.112566	0.003997
		1.767	0.149271	-0.032984			-0.27	0.149271	-0.032984			0	0.149271	-0.032984			42.32	0.149271	-0.032984			2	0.149271	-0.032984			3	0.149271	-0.032984
		3.532	0.169138	-0.059181			-2.437	0.169138	-0.059181			0	0.169138	-0.059181			29.43	0.169138	-0.059181			2	0.169138	-0.059181			2	0.169138	-0.059181
		0.616	0.185906	-0.079334			-0.077	0.185906	-0.079334			0	0.185906	-0.079334			68.35	0.185906	-0.079334			2	0.185906	-0.079334			4	0.185906	-0.079334
		0.958	0.206506	-0.102445			-0.987	0.206506	-0.102445			0	0.206506	-0.102445			49.74	0.206506	-0.102445			2	0.206506	-0.102445			3	0.206506	-0.102445
		1.038	0.01232	0.084772			-0.382	0.01232	0.084772			0	0.01232	0.084772			47.89	0.01232	0.084772			4	0.01232	0.084772			4	0.01232	0.084772
		2.952	0.20373	-0.10831			-1.16	0.20373	-0.10831			0	0.20373	-0.10831			29.43	0.20373	-0.10831			1	0.20373	-0.10831			2	0.20373	-0.10831
		2.663	0.160315	-0.07656			-1.557	0.160315	-0.07656			0	0.160315	-0.07656			29.43	0.160315	-0.07656			3	0.160315	-0.07656			2	0.160315	-0.07656
		3.587	0.134778	-0.051647			-1.69	0.134778	-0.051647			0	0.134778	-0.051647			29.43	0.134778	-0.051647			2	0.134778	-0.051647			2	0.134778	-0.051647
		1.099	0.24142	-0.158544			-0.266	0.24142	-0.158544			0	0.24142	-0.158544			38.66	0.24142	-0.158544			1	0.24142	-0.158544			3	0.24142	-0.158544
		0.04	0.144099	-0.06164			0.271	0.144099	-0.06164			2	0.144099	-0.06164			61.69	0.144099	-0.06164			2	0.144099	-0.06164			4	0.144099	-0.06164
		-0.159	0.177435	-0.097944			-0.307	0.177435	-0.097944			1	0.177435	-0.097944			58.89	0.177435	-0.097944			1	0.177435	-0.097944			4	0.177435	-0.097944
		0.691	0.126257	-0.047276			-0.108	0.126257	-0.047276			0	0.126257	-0.047276			64.69	0.126257	-0.047276			4	0.126257	-0.047276			4	0.126257	-0.047276
		1.606	0.118055	-0.040789			-1.017	0.118055	-0.040789			0	0.118055	-0.040789			55.46	0.118055	-0.040789			3	0.118055	-0.040789			3	0.118055	-0.040789
		4.78	0.172133	-0.097812			-2.577	0.172133	-0.097812			0	0.172133	-0.097812			29.43	0.172133	-0.097812			2	0.172133	-0.097812			2	0.172133	-0.097812
		0.949	0.279219	-0.206614			-0.4	0.279219	-0.206614			1	0.279219	-0.206614			41.46	0.279219	-0.206614			1	0.279219	-0.206614			3	0.279219	-0.206614
		1.358	0.183672	-0.112132			-1.425	0.183672	-0.112132			1	0.183672	-0.112132			55.45	0.183672	-0.112132			1	0.183672	-0.112132			3	0.183672	-0.112132
		1.214	0.042722	0.022006			-0.655	0.042722	0.022006			1	0.042722	0.022006			67.49	0.042722	0.022006			3	0.042722	0.022006			4	0.042722	0.022006
		2.727	-0.01984	0.082532			-1.399	-0.01984	0.082532			0	-0.01984	0.082532			68.6	-0.01984	0.082532			3	-0.01984	0.082532			3	-0.01984	0.082532
		4.473	0.169311	-0.108623			-4.056	0.169311	-0.108623			0	0.169311	-0.108623			29.43	0.169311	-0.108623			2	0.169311	-0.108623			2	0.169311	-0.108623
		1.512	0.201218	-0.151103			-0.142	0.201218	-0.151103			0	0.201218	-0.151103			55.46	0.201218	-0.151103			2	0.201218	-0.151103			3	0.201218	-0.151103
		1.508	0.175091	-0.12537			-0.459	0.175091	-0.12537			1	0.175091	-0.12537			41.46	0.175091	-0.12537			1	0.175091	-0.12537			3	0.175091	-0.12537
		3.329	0.050553	-0.005075			-2.682	0.050553	-0.005075			0	0.050553	-0.005075			53.22	0.050553	-0.005075			1	0.050553	-0.005075			3	0.050553	-0.005075
		1.735	0.112544	-0.0688			0.121	0.112544	-0.0688			0	0.112544	-0.0688			41.9	0.112544	-0.0688			4	0.112544	-0.0688			4	0.112544	-0.0688
		1.671	0.192933	-0.149982			-1.201	0.192933	-0.149982			0	0.192933	-0.149982			47.89	0.192933	-0.149982			2	0.192933	-0.149982			4	0.192933	-0.149982
		1.652	0.192929	-0.150859			-1.086	0.192929	-0.150859			0	0.192929	-0.150859			38.66	0.192929	-0.150859			2	0.192929	-0.150859			3	0.192929	-0.150859
		2.159	0.191196	-0.151213			-1.432	0.191196	-0.151213			1	0.191196	-0.151213			55.45	0.191196	-0.151213			2	0.191196	-0.151213			3	0.191196	-0.151213
		2.334	0.108511	-0.072284			-0.042	0.108511	-0.072284			0	0.108511	-0.072284			29.43	0.108511	-0.072284			1	0.108511	-0.072284			2	0.108511	-0.072284
		1.701	0.229666	-0.199537			-0.116	0.229666	-0.199537			0	0.229666	-0.199537			41.9	0.229666	-0.199537			4	0.229666	-0.199537			4	0.229666	-0.199537
		2.74	0.163872	-0.136919			-1.258	0.163872	-0.136919			0	0.163872	-0.136919			42.32	0.163872	-0.136919			1	0.163872	-0.136919			3	0.163872	-0.136919
		1.107	0.111675	-0.08966			-0.078	0.111675	-0.08966			0	0.111675	-0.08966			71.04	0.111675	-0.08966			3	0.111675	-0.08966			4	0.111675	-0.08966
		2.47	0.129547	-0.119357			-0.838	0.129547	-0.119357			0	0.129547	-0.119357			32.67	0.129547	-0.119357			4	0.129547	-0.119357			3	0.129547	-0.119357
		1.727	0.166451	-0.165825			-0.7	0.166451	-0.165825			1	0.166451	-0.165825			41.46	0.166451	-0.165825			2	0.166451	-0.165825			3	0.166451	-0.165825
		1.419	0.022633	-0.026153			-1.02	0.022633	-0.026153			0	0.022633	-0.026153			59.62	0.022633	-0.026153			2	0.022633	-0.026153			4	0.022633	-0.026153
		0.328	0.089459	-0.107089			-0.41	0.089459	-0.107089			1	0.089459	-0.107089			52.9	0.089459	-0.107089			3	0.089459	-0.107089			4	0.089459	-0.107089

## Sheet: Figure 4b
			1p	1n	2p	2n	3p	3n
			0.419304	0.221384	1.08425	0.71832	1.07929	0.462764
			0.382592	0.199905	1.08224	0.696013	1.08269	0.482209
			0.389405	0.120916	1.07909	0.656078	1.08258	0.31475

## Sheet: Figure 4d
			4a	4b	4c	4d	4e
			0.704272	1.01887	1.01455	1.01172	0.262802
			0.720102	1.0058	1.02054	1.02086	0.24467
			0.667846	1.01191	1.03486	1.03105	0.244325

## Sheet: Figure 4e
			5a	5b	5c	5d	5e
			1.00157	1.01224	1.02526	1.02885	0.375705
			0.991242	1.01313	1.00183	0.971865	0.302002
			1.02576	1.01706	1.01617	1.00237	0.388976

## Sheet: Figure 4g
			rifAZ1	triAZ1	moxAZ1	novAZ1	metAZ1	purAZ1	zolAZ1	zolAZ2	zolAZ3	sulAZ1
			0.995592	1.00209	0.99829	0.991957	0.997977	0.575694	0.983114	1.0068	0.603394	0.319062
			1.01341	1.02122	1.02452	0.976387	1.00032	0.558687	1.00076	1.0106	0.587688	0.315339
			0.993936	1.02072	1.01204	0.984021	0.989306	0.569526	1.01145	1.02936	0.576996	0.301141

## Sheet: Figure 5a
			R5az		R7az		R9az		R11az
		Time (h)	Mean	SD	Mean	SD	Mean	SD	Mean	SD
		2	0.01106	0.005189	0.245965	0.025308	0.497389	0.05009	0.774889	0.032076
		4	0.063261	0.042291	0.326546	0.083054	0.666733	0.089573	0.845795	0.08207
		6	0.077211	0.007586	0.50091	0.003322	0.74539	0.017973	0.921188	0.017434
		24	0.302367	0.022616	0.530073	0.020988	0.718823	0.013	0.774771	0.007725
2h						4h						6h						24h
R5	R7	R9	R11			R5	R7	R9	R11			R5	R7	R9	R11			R5	R7	R9	R11
0.994496	0.734976	0.461172	0.239669			0.901542	0.673027	0.375532	0.20191			0.914998	0.499053	0.273516	0.072594			0.826283	0.573519	0.266024	0.17487
0.984221	0.744379	0.558275	0.247327			0.925021	0.590614	0.230382	0.05944			0.923216	0.495787	0.252572	0.065339			1.00111	0.622011	0.339888	0.237733
0.988103	0.782749	0.488387	0.188338			0.983653	0.75672	0.393887	0.201266			0.930152	0.50243	0.237743	0.098503			0.925108	0.636598	0.230924	0.22679

## Sheet: Figure 5b
			R5az	R7az	R9az	R11az
			0.265934	0.330712	0.619537	0.872349
			0.249452	0.385084	0.721126	0.84783
			0.306109	0.398064	0.724434	0.845014

[truncated: 9 more sheets: Figure 5c, Figure 5d, Figure 5f, Figure 5g, Figure 6b, Figure 6d, Figure 6f, Figure 7b, Figure 7d]
