# Supplementary material for: A generalizable assay for intracellular accumulation to profile cytosolic drug delivery in mammalian cells
Source: Commun Chem. 2026 Feb 6;9:94. doi: 10.1038/s42004-026-01898-8 (PMC12917008; doi:10.1038/s42004-026-01898-8)
Supplement: Supplementary file 6 — Supplementary Data 3 [file 42004_2026_1898_MOESM6_ESM.xlsx]

## Sheet: Supplementary Figure 3
			untreated	103.168	95.5651	101.267			Assessment of cell viability in the presence of various dyes using MTT assay
			TMRaz	98.1366	100.932	95.5651
			CoMaz	109.317	104.286	96.9068
			R110az	77.1175	93.2172	116.137
			Flaz	138.162	94.8943	115.466
			Cy3az	95.3415	92.211	113.566
			Cy5az	73.2043	73.3161	92.211

## Sheet: Supplementary Figure 4
					TMRaz				Effect of TMRaz on membrane integrity in HT HeLa cells
			after fixation	157539	161428	156137
			before fixation	145856	105090	105346

## Sheet: Supplementary Figure 6
			DBCOcl (mM)		MFI				Concentration dependent response of DBCOcl treatment
			0	1407.67	553.667	1098.67
			5	38377	43933	50868
			10	49441	51294	54246
			25	54976	57538	65207
			50	60273	64741	71308
			100	52798	63765	63960

## Sheet: Supplementary Figure 7
				DBCOcl (uM)	MFI					Concentration dependent competition with DBCOcl using CAPA
				0	159845	156724	154517
				1.525e-07	112172	124927	121471
				3.125e-07	66230	75517	72643
				6.25e-07	29577	32728	35816
				1.25e-06	27279	27022	21262
				2.5e-06	21662	28197	27566
				5e-06	22561	25958	26036
				1e-06	23493	24780	25710
				2e-05	24226	22381	25081
				4e-06	22113	28137	30377
				8e-06	17577	16756	20252

## Sheet: Supplementary Figure 8
				time (min)		MFI				Time dependent response of DBCOcl treatment
				0	1407.67	553.667	1098.67
				1	63281.7	55777.7	67395.7
				5	62301.7	59157.7	67770.7
				10	65675.7	60540.7	64307.7
				15	65904.7	59807.7	66067.7
				30	58804.7	59104.7	67655.7

## Sheet: Supplementary Figure 9
					MFI						Evaluation of DBCOcl effects on cell membrane permeability
			untreated	20818	21785	21849	21872	21896	22370
			vehicle	20224	21119	21226	21016	21370	21977
			triton	137350	117690	120634	115478	122673	103334

## Sheet: Supplementary Figure 10
					TMRaz (uM)		DBCOcl			No DBCOcl
					5	32912	42270	38753	3961	3008	700		Investigation of optimum concentration scan of TMRaz
					15	56014	67063	65162	7036	3576	2038
					25	74086	73280	74503	6394	4394	798
					50	74713	86857	96600	8229	4204	2943
					100	105255	106408	103499	11893	8444	4899

## Sheet: Supplementary Figure 11
				time (min)		MFI
				1	27822	25769	22024			Investigation of optimum incubation time with TMRaz
				5	59282	54852	55789
				10	61004	57128	66950
				15	57956	54033	62587
				30	58716	61499	69350

## Sheet: Supplementary Figure 12
				concentration (mM)		MFI			Flow cytometry data showing saturation of HaloTag binding using a highly permeable azide compound
				0	156525	150703	151047
				3.125	107067	116953	102276
				6.25	101691	97229.7	92322.7
				12.5	62427.7	61369.7	60129.7
				25	23818.7	29785.7	22167.7
				50	5581.67	10603.7	10791.7

## Sheet: Supplementary Figure 13
			1p	0.118159	0.116233	0.05513		Apparent accumulation of azido-tagged peptides at low concentrations
			1n	0.040655	0.047029	0.035844
			2p	0.999404	0.98657	0.972104
			2n	0.376763	0.364257	0.363989
			3p	0.921615	0.922643	0.939596
			3n	0.316151	0.299431	0.28455

[truncated: 11 more sheets: Supplementary Figure 15,  Supplementary Figure 16, Supplementary Figure 18, Supplementary Figure 19, Supplementary Figure 20, Supplementary Figure 21, Supplementary Figure 22, Supplementary Figure 23, Miscellaneous Figure 1, Miscellaneous Figure 2, Miscellaneous Figure 4]
